# Supplementary material for: Secondary structural ensembles of the SARS-CoV-2 RNA genome in infected cells
Source: Nat Commun. 2022 Mar 2;13:1128. doi: 10.1038/s41467-022-28603-2 (PMC8891300; doi:10.1038/s41467-022-28603-2)
Supplement: Supplementary file 4 — Supplementary Data 1 [file 41467_2022_28603_MOESM4_ESM.xlsx]

## Sheet: covarying_pairs
5' base in pair	3' base in pair	distance	First base in structural element	Last base in structural element	Pair is in given structure	Score	E-value	Number of substitutions	Power
432	454	22	407	478	*	215.546	0.00848194	7	0.04
442	448	6	407	478	*	159.927	0.0469484	15	0.14
570	616	46	564	622	*	290.052	1.96578e-06	16	0.16
652	724	72	651	725	*	186.511	0.0332973	11	0.09
880	889	9	860	908	*	201.551	0.0084898	15	0.14
1231	1251	20	1042	1376	*	779.728	0.00644231	12	0.11
2147	2173	26	2132	2188	*	248.796	0.03609	12	0.11
2896	2923	27	2892	2927	*	90.2559	0.00250064	11	0.09
3020	3072	52	3015	3077	*	175.766	0.0355095	16	0.16
3034	3058	24	3015	3077	*	204.472	0.00958262	38	0.39
3214	3255	41	3150	3414	*	919.841	0.000916906	27	0.28
3232	3240	8	3150	3414	*	932.864	0.000756341	19	0.19
3329	3346	17	3150	3414	*	842.862	0.0033553	15	0.14
3389	3390	1	3150	3414	~	1262.28	0.00124427	9	0.07
3898	4153	255	3895	4156	*	644.433	0.0266563	13	0.12
3913	3928	15	3895	4156	*	612.707	0.0468325	20	0.2
4034	4035	1	3895	4156		902.13	0.0383898	12	0.11
4506	4577	71	4412	4701	*	615.006	0.0350889	12	0.11
4510	4573	63	4412	4701	*	646.313	0.0220313	32	0.33
5347	5374	27	5340	5381	*	44.0848	0.0463415	11	0.09
5356	5371	15	5340	5381	*	49.2574	0.0308943	19	0.19
5417	5428	11	5400	5444	*	87.3775	0.00488971	7	0.04
5587	5607	20	5572	5621	*	53.2596	0.0404082	11	0.09
5635	5891	256	5630	5896	*	990.052	0.0416104	33	0.34
5739	5770	31	5630	5896	*	1156.35	0.00636824	13	0.12
6034	6055	21	5900	6102	*	545.431	0.0384578	19	0.19
6151	6205	54	6146	6210	*	167.907	0.0249661	14	0.13
6154	6202	48	6146	6210	*	329.253	1.81849e-07	10	0.08
6364	6388	24	6363	6389	*	9.93233	0.0269231	6	0.03
6367	6385	18	6363	6389	*	13.1918	0.0153846	7	0.04
6458	6490	32	6450	6498	*	50.2605	0.0368622	4	0
6790	6835	45	6786	6839	*	212.622	0.0309764	23	0.24
6799	6826	27	6786	6839	*	218.143	0.0249158	19	0.19
7045	7069	24	7042	7072	*	16.2793	0.0258065	5	0.01
7315	7318	3	7253	7460	~	790.858	0.0126874	16	0.16
8170	8191	21	8156	8205	*	80.3556	0.0345306	11	0.09
8649	8667	18	8578	8832	*	1026.93	0.000678042	49	0.48
8717	8719	2	8578	8832	~	1190.17	0.0377764	53	0.51
8759	8786	27	8578	8832	*	758.519	0.0254875	49	0.48
8764	8781	17	8578	8832	*	765.014	0.0243808	49	0.48
8851	8890	39	8834	8905	*	664.8	5.11641e-07	24	0.25
8860	8881	21	8834	8905	*	387.32	0.00493577	21	0.21
9226	9251	25	9225	9252	*	9.65601	0.0398148	7	0.04
9466	9517	51	9457	9526	*	115.457	0.0372671	8	0.05
9752	9764	12	9590	9912	*	760.836	0.0178185	17	0.17
9851	9866	15	9590	9912	*	861.326	0.00234175	18	0.18
10016	10017	1	9960	10156	~	1132.14	0.00739948	12	0.11
10031	10032	1	9960	10156		1177.75	0.0032355	22	0.23
10128	10129	1	9960	10156		1082.05	0.0176797	33	0.34
10213	10248	35	10212	10249	*	22.219	0.0192034	4	0
10282	10291	9	10262	10301	~	79.5552	0.0466334	11	0.09
10478	10479	1	10400	10619		1216.27	0.000586007	17	0.17
10493	10494	1	10400	10619	~	1103.72	0.00637954	5	0.01
10496	10497	1	10400	10619		1128.96	0.0037809	16	0.16
10553	10555	2	10400	10619	~	1084.81	0.00977711	70	0.62
10711	10720	9	10697	10734	*	35.1132	0.0266003	7	0.04
10873	10898	25	10859	10911	*	178	0.0463702	10	0.08
10933	10957	24	10928	10962	*	17.4718	0.0117647	16	0.16
11550	11669	119	11496	11723	*	491.203	0.0301762	13	0.12
11639	11640	1	11496	11723	~	759.63	0.0130741	9	0.07
12014	12035	21	11929	12054	~	460.726	0.0281945	9	0.07
12230	12231	1	12130	12340		971.022	0.0237273	27	0.28
12257	12258	1	12130	12340		945.711	0.0427057	6	0.03
12260	12262	2	12130	12340		1143.5	0.000511017	48	0.47
12290	12291	1	12130	12340	~	944.45	0.0450436	5	0.01
12290	12292	2	12130	12340	~	1043.64	0.00472487	38	0.39
12643	12658	15	12636	12664	*	10.4509	0.0184729	4	0
13067	13107	40	13066	13111		201.288	0.00806984	8	0.05
13181	13182	1	13172	13262		544.739	0.00530456	13	0.12
13199	13200	1	13172	13262		609.635	0.00052096	5	0.01
13241	13242	1	13172	13262		497.811	0.0285623	8	0.05
13528	13529	1	13459	13592		688.667	0.0402098	25	0.26
13531	13532	1	13459	13592		853.681	0.00108812	10	0.08
13599	13628	29	13594	13633	*	31.1977	0.0283333	11	0.09
13822	13823	1	13806	13858		453.502	0.00482444	24	0.25
14087	14088	1	14071	14146	~	572.006	0.001165	27	0.28
14143	14146	3	14071	14146		453.868	0.0434326	8	0.05
14198	14218	20	14198	14218	*	5.12219	0.0416667	7	0.04
14487	14532	45	14487	14532	*	26.5272	0.0246377	12	0.11
14629	14630	1	14557	14641		377.856	0.038527	9	0.07
14998	14999	1	14990	15069		445.98	0.00231203	17	0.17
15064	15066	2	14990	15069	~	445.552	0.0023984	20	0.2
15085	15086	1	15081	15138		431.671	0.000619528	9	0.07
15089	15094	5	15081	15138		309.358	0.0333459	8	0.05
15089	15113	24	15081	15138		336.216	0.0138403	7	0.04
15089	15124	35	15081	15138		298.48	0.0482428	18	0.18
15094	15113	19	15081	15138	~	320.803	0.0230921	5	0.01
15097	15099	2	15081	15138		323.121	0.0210707	33	0.34
15113	15124	11	15081	15138	~	309.049	0.0339657	15	0.14
15130	15131	1	15081	15138	~	369.785	0.0045717	8	0.05
15181	15182	1	15178	15235		466.777	0.000719622	6	0.03
15187	15189	2	15178	15235		341.99	0.0388983	39	0.4
15190	15191	1	15178	15235		495.446	0.000286421	9	0.07
15481	15489	8	15473	15497	*	15.5152	0.00121749	4	0
15582	15607	25	15581	15608	*	12.6902	0.0119048	8	0.05
15823	15824	1	15767	15901		723.857	0.0237046	16	0.16
15946	15948	2	15919	16000	~	495.246	0.00266533	50	0.49
15955	15956	1	15919	16000		600.647	9.09548e-06	12	0.11
15964	15965	1	15919	16000		581.797	2.52895e-05	5	0.01
16089	16101	12	16080	16110	*	12.0567	0.0309677	4	0
16315	16316	1	16266	16370		539.002	0.0239222	2	0
16324	16325	1	16266	16370	~	518.115	0.0430905	13	0.12
16448	16449	1	16446	16517		319.015	0.0265059	46	0.46
16456	16457	1	16446	16517		350.296	0.00741605	66	0.6
16475	16476	1	16446	16517		338.676	0.0120332	40	0.41
16483	16485	2	16446	16517	~	312.255	0.0341958	59	0.55
16492	16493	1	16446	16517		422.442	0.000416791	16	0.16
16586	16613	27	16584	16615	*	79.5479	0.00235961	4	0
16711	16712	1	16684	16937		1264.78	0.0264074	25	0.26
16714	16715	1	16684	16937	~	1258.06	0.0288859	20	0.2
16844	16873	29	16684	16937		1279.76	0.0201707	18	0.18
16897	16898	1	16684	16937	~	1297.56	0.014723	24	0.25
17062	17063	1	17048	17120		411.485	0.0160609	16	0.16
17101	17102	1	17048	17120		414.598	0.0140854	4	0
17143	17145	2	17126	17232		581.123	0.00111045	62	0.57
17623	17627	4	17588	17790		1099.67	0.0473485	10	0.08
17638	17639	1	17588	17790	~	1099.75	0.0473485	13	0.12
17680	17695	15	17588	17790	*	988.217	0.000672865	12	0.11
18006	18054	48	18002	18058	*	94.3008	0.00714286	10	0.08
18509	18530	21	18487	18530	~	126.837	0.0338446	6	0.03
18691	18692	1	18623	18898	~	1501.06	0.000904827	25	0.26
18719	18811	92	18623	18898		1300.76	0.0285715	5	0.01
18793	18794	1	18623	18898	~	1425.06	0.00333678	11	0.09
18799	18800	1	18623	18898	~	1307.57	0.0249976	30	0.31
18850	18851	1	18623	18898		1519.98	0.000659889	7	0.04
18922	18923	1	18900	19235	~	1552.02	0.0328312	24	0.25
19007	19016	9	18900	19235	~	1654.31	0.0084015	17	0.17
19082	19083	1	18900	19235		1532.53	0.0427096	20	0.2
19084	19088	4	18900	19235	*	1547.25	4.88302e-05	10	0.08
19096	19097	1	18900	19235		1565.26	0.0275463	29	0.3
19279	19280	1	19272	19328	~	398.784	0.0485046	8	0.05
19327	19328	1	19272	19328		466.403	0.00469462	28	0.29
19436	19483	47	19435	19484	*	370.9	0.00139435	5	0.01
19442	19477	35	19435	19484	*	361.922	0.00226194	11	0.09
19455	19465	10	19435	19484	*	293.235	0.0238824	69	0.62
19465	19466	1	19435	19484		401.779	0.0126419	41	0.41
19917	19953	36	19877	20091	*	593.899	0.00937567	20	0.2
20270	20350	80	20254	20402		876.77	0.0136848	21	0.21
20279	20350	71	20254	20402	~	886.068	0.011117	25	0.26
20350	20351	1	20254	20402		938.586	0.0033141	11	0.09
20740	20784	44	20731	20793	*	226.774	0.0177083	21	0.21
20836	20906	70	20836	20906	*	215.266	0.0434608	13	0.12
20878	20879	1	20836	20906		453.273	0.0189272	4	0
21070	21117	47	21065	21122	*	178.384	0.000690633	19	0.19
21089	21118	29	21065	21122		181.402	0.0457582	10	0.08
21196	21198	2	21148	21219		319.823	0.006431	29	0.3
21304	21305	1	21282	21344	~	315.945	0.0220325	27	0.28
22083	22225	142	22080	22228	*	605.007	0.00149993	44	0.44
22175	22176	1	22080	22228		752.387	0.0238232	13	0.12
22643	22645	2	22625	22665	~	182.052	0.0186308	4	0
23792	23793	1	23696	23836		823.35	0.000191338	7	0.04
23792	23796	4	23696	23836		719.581	0.00312708	17	0.17
23792	23799	7	23696	23836		710.782	0.00395584	7	0.04
23793	23796	3	23696	23836		727.295	0.00257036	18	0.18
23793	23799	6	23696	23836		717.834	0.00325208	8	0.05
23798	23799	1	23696	23836	~	669.345	0.0118164	7	0.04
23798	23832	34	23696	23836	~	623.716	0.0394192	10	0.08
24387	24638	251	24385	24640	*	869.336	0.0283062	45	0.45
24388	24637	249	24385	24640	*	815.828	0.0478125	153	0.91
24425	24504	79	24385	24640	~	1337.87	0.0193745	4	0
24425	24539	114	24385	24640	~	1532.18	0.00112764	11	0.09
24444	24488	44	24385	24640	*	921.459	0.0152032	31	0.32
24473	24474	1	24385	24640		1398.03	0.00791311	4	0
24485	24486	1	24385	24640		1331.66	0.0216646	45	0.45
24488	24489	1	24385	24640		1797.78	2.15597e-05	19	0.19
24506	24507	1	24385	24640		1276.32	0.0472847	100	0.77
24545	24547	2	24385	24640	~	1424.91	0.00544463	111	0.81
24560	24562	2	24385	24640		1353.31	0.0154928	90	0.73
24563	24565	2	24385	24640		1368.22	0.0123864	126	0.85
24570	24578	8	24385	24640		1333.53	0.0208727	25	0.26
24609	24626	17	24385	24640	*	1281.76	9.16549e-05	66	0.6
24611	24612	1	24385	24640		1371.36	0.0119327	46	0.46
24611	24624	13	24385	24640	*	1278.43	9.512e-05	69	0.62
25734	25757	23	25440	25782	*	1688.53	0.00873187	25	0.26
25897	25911	14	25893	25915	*	3.90788	0.0454545	5	0.01
25923	25973	50	25923	25973	*	296.274	0.00269669	18	0.18
25939	25957	18	25923	25973	*	256.949	0.0186667	10	0.08
25942	25954	12	25923	25973	*	270.922	0.00854646	10	0.08
26069	26083	14	26066	26127	~	217.732	0.0192441	14	0.13
26075	26118	43	26066	26127	*	144.298	0.0331072	14	0.13
26109	26124	15	26066	26127		208.438	0.0440596	13	0.12
26145	26160	15	26138	26197		376.782	0.0268751	15	0.14
26145	26190	45	26138	26197	*	524.251	6.40254e-07	7	0.04
26160	26190	30	26138	26197	~	372.25	0.032016	16	0.16
26281	26288	7	26262	26305	~	244.668	0.0144145	8	0.05
26676	26706	30	26660	26721	*	146.564	0.003412	10	0.08
27261	27303	42	27251	27314	*	92.5656	0.0183036	11	0.09
27415	27453	38	27409	27459	*	348.62	0.000124462	15	0.14
27424	27444	20	27409	27459	*	359.263	8.18544e-05	12	0.11
28359	28430	71	28347	28674	*	1414.41	2.30863e-05	56	0.53
28374	28399	25	28347	28674	*	1653.17	8.33045e-07	86	0.71
28376	28397	21	28347	28674	*	1016.11	0.00517656	54	0.52
28380	28394	14	28347	28674	*	905.488	0.0200677	93	0.74
28381	28393	12	28347	28674	*	1481.74	8.96145e-06	118	0.83
28382	28392	10	28347	28674	*	957.836	0.010761	95	0.75
28403	28411	8	28347	28674	*	959.25	0.010761	101	0.77
28425	28430	5	28347	28674	~	1844.49	5.18868e-05	41	0.41
28503	28524	21	28347	28674	*	1071.4	0.00244132	55	0.53
28529	28532	3	28347	28674	~	1410.18	0.022338	29	0.3
28532	28571	39	28347	28674	*	1159.78	0.000745355	62	0.57
28533	28534	1	28347	28674		1478.9	0.00833723	47	0.46
28533	28570	37	28347	28674	*	1462.91	1.18132e-05	57	0.54
28583	28584	1	28347	28674		1549.72	0.00322864	98	0.76
28593	28626	33	28347	28674		1368.33	0.0387365	21	0.21
28610	28611	1	28347	28674		2047.26	3.05485e-06	27	0.28
28625	28653	28	28347	28674	~	1609.36	0.00140535	35	0.36
28625	28661	36	28347	28674	~	2256.27	1.64952e-07	32	0.33
28634	28635	1	28347	28674	~	1900.01	2.43342e-05	52	0.5
28634	28653	19	28347	28674	~	1454.25	0.0118921	53	0.51
28635	28653	18	28347	28674	~	1436.14	0.0150658	35	0.36
28641	28642	1	28347	28674		1593.64	0.00171336	65	0.59
28643	28645	2	28347	28674		1359.93	0.0435798	66	0.6
28649	28650	1	28347	28674	~	1723.25	0.000287198	85	0.7
28653	28661	8	28347	28674	~	1732.41	0.000254912	33	0.34
28986	29002	16	28974	29154	*	733.92	0.00119573	42	0.42
28987	29001	14	28974	29154	*	598.237	0.0259055	32	0.33
29072	29073	1	28974	29154		822.4	0.0496232	26	0.27
29084	29085	1	28974	29154	~	927.286	0.00311848	18	0.18
29090	29091	1	28974	29154		937.749	0.00244211	11	0.09
29508	29535	27	29503	29540	*	21.675	0.0164296	7	0.04
29567	29597	30	29548	29613	*	95.3773	0.00853739	8	0.05
29635	29651	16	29629	29657	*	11.616	0.00275802	7	0.04
29697	29807	110	29695	29809	*	1401.29	2.13454e-05	22	0.23
29699	29805	106	29695	29809	*	1056.82	0.00198749	14	0.13
29701	29803	102	29695	29809	*	833.653	0.0188024	16	0.16
29721	29778	57	29695	29809	*	900.567	0.0113506	26	0.27
