# Supplementary material for: Secondary structural ensembles of the SARS-CoV-2 RNA genome in infected cells
Source: Nat Commun. 2022 Mar 2;13:1128. doi: 10.1038/s41467-022-28603-2 (PMC8891300; doi:10.1038/s41467-022-28603-2)
Supplement: Supplementary file 5 — Supplementary Data 2 [file 41467_2022_28603_MOESM5_ESM.xlsx]

## Sheet: covarying_elements
Start	End	Number of pairs	Covarying pairs
407	478	2	(442, 448); (432, 454)
564	622	1	(570, 616)
651	725	1	(652, 724)
860	908	1	(880, 889)
1042	1376	1	(1231, 1251)
2132	2188	1	(2147, 2173)
2892	2927	1	(2896, 2923)
3015	3077	2	(3034, 3058); (3020, 3072)
3150	3414	3	(3214, 3255); (3232, 3240); (3329, 3346)
3895	4156	1	(3913, 3928)
4412	4701	2	(4510, 4573); (4506, 4577)
5340	5381	2	(5356, 5371); (5347, 5374)
5400	5444	1	(5417, 5428)
5572	5621	1	(5587, 5607)
5630	5896	1	(5739, 5770)
5900	6102	1	(6034, 6055)
6146	6210	2	(6154, 6202); (6151, 6205)
6363	6389	2	(6367, 6385); (6364, 6388)
6450	6498	1	(6458, 6490)
6786	6839	2	(6790, 6835); (6799, 6826)
7042	7072	1	(7045, 7069)
8156	8205	1	(8170, 8191)
8578	8832	3	(8759, 8786); (8764, 8781); (8649, 8667)
8834	8905	2	(8860, 8881); (8851, 8890)
9225	9252	1	(9226, 9251)
9457	9526	1	(9466, 9517)
9590	9912	2	(9851, 9866); (9752, 9764)
10212	10249	1	(10213, 10248)
10697	10734	1	(10711, 10720)
10859	10911	1	(10873, 10898)
10928	10962	1	(10933, 10957)
11496	11723	1	(11550, 11669)
12636	12664	1	(12643, 12658)
13594	13633	1	(13599, 13628)
14198	14218	1	(14198, 14218)
14487	14532	1	(14487, 14532)
15473	15497	1	(15481, 15489)
15581	15608	1	(15582, 15607)
16080	16110	1	(16089, 16101)
16584	16615	1	(16586, 16613)
17588	17790	1	(17680, 17695)
18002	18058	1	(18006, 18054)
18900	19235	1	(19084, 19088)
19435	19484	3	(19455, 19465); (19436, 19483); (19442, 19477)
19877	20091	1	(19917, 19953)
20731	20793	1	(20740, 20784)
20836	20906	1	(20836, 20906)
21065	21122	1	(21070, 21117)
24385	24640	3	(24444, 24488); (24609, 24626); (24611, 24624)
25440	25782	1	(25734, 25757)
25893	25915	1	(25897, 25911)
25923	25973	3	(25942, 25954); (25939, 25957); (25923, 25973)
26066	26127	1	(26075, 26118)
26138	26197	1	(26145, 26190)
26660	26721	1	(26676, 26706)
27251	27314	1	(27261, 27303)
27409	27459	2	(27424, 27444); (27415, 27453)
28347	28674	9	(28381, 28393); (28380, 28394); (28376, 28397); (28532, 28571); (28533, 28570); (28374, 28399); (28382, 28392); (28503, 28524); (28403, 28411)
28974	29154	2	(28986, 29002); (28987, 29001)
29503	29540	1	(29508, 29535)
29548	29613	1	(29567, 29597)
29629	29657	1	(29635, 29651)
29695	29809	4	(29699, 29805); (29721, 29778); (29697, 29807); (29701, 29803)
