# Supplementary material for: Secondary structural ensembles of the SARS-CoV-2 RNA genome in infected cells
Source: Nat Commun. 2022 Mar 2;13:1128. doi: 10.1038/s41467-022-28603-2 (PMC8891300; doi:10.1038/s41467-022-28603-2)
Supplement: Supplementary file 6 — Supplementary Data 3 [file 41467_2022_28603_MOESM6_ESM.xlsx]

## Sheet: Sheet1
Start	End	Number of Clusters	% Abundance	Cluster Similarity (R^2)
630	801	2	63.0, 37.0	0.232
1036	1201	2	66.0, 34.0	0.392
1431	1598	2	36.0, 64.0	0.199
2049	2222	2	40.0, 60.0	0.256
2454	2620	3	36.0, 22.0, 41.0	0.156, 0.179, 0.004
2648	2779	3	12.0, 40.0, 48.0	0.046, 0.46, 0.025
2856	3009	2	51.0, 49.0	0.452
3450	3614	2	32.0, 68.0	0.124
3635	3805	3	47.0, 32.0, 21.0	0.043, 0.057, 0.263
4081	4208	3	29.0, 36.0, 36.0	0.222, 0.366, 0.425
4231	4418	2	59.0, 41.0	0.084
4652	4779	2	32.0, 68.0	0.386
5053	5202	2	59.0, 41.0	0.423
5465	5610	2	34.0, 66.0	0.113
5637	5806	2	55.0, 45.0	0
6040	6212	2	55.0, 45.0	0.23
6437	6617	3	55.0, 28.0, 17.0	0.018, 0.049, 0.104
7033	7219	3	37.0, 44.0, 19.0	0.074, 0.179, 0.0
7438	7610	2	27.0, 73.0	0.069
8270	8386	3	13.0, 55.0, 32.0	0.037, 0.023, 0.096
8831	8999	3	27.0, 33.0, 41.0	0.417, 0.233, 0.111
9242	9407	2	36.0, 64.0	0.116
9870	10017	3	57.0, 31.0, 11.0	0.142, 0.123, 0.303
10446	10616	3	39.0, 37.0, 24.0	0.095, 0.031, 0.009
10631	10810	2	27.0, 73.0	0.074
10832	11005	2	49.0, 51.0	0.256
11249	11375	2	39.0, 61.0	0.281
11656	11804	3	30.0, 28.0, 42.0	0.016, 0.187, 0.081
11830	12018	3	25.0, 26.0, 49.0	0.004, 0.082, 0.029
12048	12217	3	47.0, 14.0, 39.0	0.028, 0.029, 0.391
12442	12609	2	53.0, 47.0	0.095
12842	13022	2	52.0, 48.0	0.061
13247	13423	2	47.0, 53.0	0.279
13434	13601	2	55.0, 45.0	0.074
13832	14003	3	31.0, 35.0, 34.0	0.499, 0.136, 0.096
14033	14181	3	23.0, 37.0, 41.0	0.085, 0.184, 0.023
14234	14401	2	34.0, 66.0	0.033
14667	14763	3	28.0, 48.0, 24.0	0.009, 0.096, 0.074
14901	15002	3	28.0, 52.0, 20.0	0.212, 0.077, 0.141
15239	15407	2	47.0, 53.0	0.315
15445	15597	2	28.0, 72.0	0.099
16031	16212	2	40.0, 60.0	0.148
16233	16408	3	36.0, 36.0, 29.0	0.063, 0.018, 0.396
16440	16609	2	66.0, 34.0	0.024
16660	16764	3	29.0, 42.0, 28.0	0.012, 0.005, 0.233
17058	17179	2	82.0, 18.0	0.148
17268	17411	2	53.0, 47.0	0.126
17652	17818	2	53.0, 47.0	0.2
18467	18596	2	53.0, 47.0	0.3
18638	18800	2	61.0, 39.0	0
19047	19213	2	21.0, 79.0	0.006
19250	19363	2	26.0, 74.0	0.187
19488	19606	2	49.0, 51.0	0.492
20036	20217	3	36.0, 12.0, 52.0	0.243, 0.166, 0.413
20885	20990	2	77.0, 23.0	0.003
21038	21216	2	83.0, 17.0	0.2
21240	21377	2	58.0, 42.0	0.29
21645	21800	2	58.0, 42.0	0.311
23439	23605	2	76.0, 24.0	0.252
23639	23807	2	38.0, 62.0	0.363
24066	24205	2	25.0, 75.0	0.176
24841	24961	3	22.0, 46.0, 32.0	0.135, 0.281, 0.262
25634	25813	3	8.0, 43.0, 49.0	0.011, 0.273, 0.002
26131	26207	3	30.0, 53.0, 17.0	0.0, 0.007, 0.009
26235	26412	2	67.0, 33.0	0.379
26471	26619	2	81.0, 19.0	0.209
27648	27795	3	35.0, 41.0, 24.0	0.138, 0.113, 0.171
28071	28209	2	47.0, 53.0	0.256
28443	28620	2	25.0, 75.0	0.255
28648	28812	3	22.0, 36.0, 42.0	0.075, 0.359, 0.187
29037	29209	2	45.0, 55.0	0.41
