# Supplementary material for: Secondary structural ensembles of the SARS-CoV-2 RNA genome in infected cells
Source: Nat Commun. 2022 Mar 2;13:1128. doi: 10.1038/s41467-022-28603-2 (PMC8891300; doi:10.1038/s41467-022-28603-2)
Supplement: Supplementary file 7 — Supplementary Data 4 [file 41467_2022_28603_MOESM7_ESM.xlsx]

## Sheet: mus_table
Genomic Coordinate	Cluster1 DMS reactivity	Cluster2 DMS reactivity	Cluster3 DMS reactivity	Region No.	Number of clusters
630	0	0		1	2
631	0	0		1	2
632	0	0		1	2
633	0	0		1	2
634	0	0		1	2
635	0.04964	0.06988		1	2
636	0	0		1	2
637	0	0		1	2
638	0	0		1	2
639	0	0		1	2
640	0	0		1	2
641	0	0		1	2
642	0	0		1	2
643	0	0		1	2
644	0	0		1	2
645	0	0		1	2
646	0	0		1	2
647	0.0286	0.02413		1	2
648	0.03121	0.03648		1	2
649	0	0		1	2
650	0.04107	0.05079		1	2
651	0.01241	0.01889		1	2
652	0	0		1	2
653	0	0		1	2
654	0	0		1	2
655	0.00662	0.00535		1	2
656	0	0		1	2
657	0.02507	0.03389		1	2
658	0	0		1	2
659	0	0		1	2
660	0	0		1	2
661	0	0		1	2
662	0	0		1	2
663	0	0		1	2
664	0	0		1	2
665	0	0		1	2
666	0.0043	0.00713		1	2
667	0	0		1	2
668	0	0		1	2
669	0	0		1	2
670	0	0		1	2
671	0	0		1	2
672	0.02786	0.04832		1	2
673	0	0		1	2
674	0	0		1	2
675	0	0		1	2
676	0	0		1	2
677	0	0		1	2
678	0	0		1	2
679	0	0		1	2
680	0	0		1	2
681	0.03917	0.04596		1	2
682	0	0		1	2
683	0.04735	0.0565		1	2
684	0	0		1	2
685	0.03617	0.03995		1	2
686	0.01651	0.02762		1	2
687	0.00737	0.00298		1	2
688	0	0		1	2
689	0	0		1	2
690	0	0		1	2
691	0.08207	0.09705		1	2
692	0	0		1	2
693	0	0		1	2
694	0	0		1	2
695	0	0		1	2
696	0	0		1	2
697	0	0		1	2
698	0	0		1	2
699	0	0		1	2
700	0.03442	0.0457		1	2
701	0	0		1	2
702	0	0		1	2
703	0	0		1	2
704	0	0		1	2
705	0.00549	0.00785		1	2
706	0	0		1	2
707	0	0		1	2
708	0.02228	0.02881		1	2
709	0	0		1	2
710	0	0		1	2
711	0	0		1	2
712	0	0		1	2
713	0	0		1	2
714	0	0		1	2
715	0	0		1	2
716	0.00867	0.00884		1	2
717	0	0		1	2
718	0	0		1	2
719	0	0		1	2
720	0.01179	0.0128		1	2
721	0	0		1	2
722	0	0		1	2
723	0	0		1	2
724	0	0		1	2
725	0	0		1	2
726	0.03327	0.01579		1	2
727	0	0		1	2
728	0	0		1	2
729	0.01874	0.05599		1	2
730	0.01131	0.05699		1	2
731	0	0		1	2
732	0.1069	0.02531		1	2
733	0	0		1	2
734	0	0		1	2
735	0	0		1	2
736	0	0		1	2
737	0	0.05769		1	2
738	0.00215	0.06237		1	2
739	0.0061	0.07158		1	2
740	0	0		1	2
741	0.01066	0.06217		1	2
742	0.00923	0.03027		1	2
743	0.04068	0.04796		1	2
744	0.05372	0.04926		1	2
745	0.04739	0.05639		1	2
746	0	0		1	2
747	0	0		1	2
748	0	0		1	2
749	0.00364	0.02152		1	2
750	0.00411	0.01317		1	2
751	0.00675	0.03309		1	2
752	0.02941	0.02312		1	2
753	0.0186	0.03552		1	2
754	0	0		1	2
755	0.03808	0.02753		1	2
756	0.0448	0.04993		1	2
757	0.04304	0.01844		1	2
758	0	0		1	2
759	0	0		1	2
760	0	0		1	2
761	0.00344	0.00872		1	2
762	0	0		1	2
763	0	0		1	2
764	0.0083	0.00624		1	2
765	0	0		1	2
766	0	0		1	2
767	0	0		1	2
768	0	0		1	2
769	0	0		1	2
770	0	0		1	2
771	0	0		1	2
772	0	0		1	2
773	0.02572	0.03324		1	2
774	0.00773	0.00896		1	2
775	0	0		1	2
776	0	0		1	2
777	0	0		1	2
778	0	0		1	2
779	0	0		1	2
780	0.01586	0.02653		1	2
781	0.01756	0.0301		1	2
782	0	0		1	2
783	0	0		1	2
784	0	0		1	2
785	0.00479	0.00618		1	2
786	0	0		1	2
787	0	0		1	2
788	0.03405	0.03937		1	2
789	0	0		1	2
790	0	0		1	2
791	0	0		1	2
792	0	0		1	2
793	0	0		1	2
794	0.00592	0.00946		1	2
795	0	0		1	2
796	0	0		1	2
797	0.0201	0.02811		1	2
798	0.00658	0.00955		1	2
799	0	0		1	2
800	0	0		1	2
801	0	0		1	2
1036	0	0		2	2
1037	0.00721	0.00698		2	2
1038	0.03547	0.03708		2	2
1039	0.03212	0.02825		2	2
1040	0	0		2	2
1041	0	0		2	2
1042	0	0		2	2
1043	0	0		2	2
1044	0.00541	0.00959		2	2
1045	0.00822	0.01012		2	2
1046	0.01287	0.00741		2	2
1047	0.10118	0.01024		2	2
1048	0	0		2	2
1049	0.00412	0.0134		2	2
1050	0.00627	0.03905		2	2
1051	0.00562	0.03353		2	2
1052	0	0		2	2
1053	0	0		2	2
1054	0	0		2	2
1055	0	0		2	2
1056	0.00371	0.01396		2	2
1057	0	0		2	2
1058	0.00506	0.00736		2	2
1059	0.00968	0.04598		2	2
1060	0.00175	0.0272		2	2
1061	0	0		2	2
1062	0	0		2	2
1063	0.00709	0.05759		2	2
1064	0.0337	0.04474		2	2
1065	0.04725	0.03573		2	2
1066	0	0		2	2
1067	0	0		2	2
1068	0	0		2	2
1069	0	0		2	2
1070	0	0		2	2
1071	0.03658	0.00446		2	2
1072	0.02639	0.00326		2	2
1073	0	0		2	2
1074	0	0		2	2
1075	0	0		2	2
1076	0.0207	0.04031		2	2
1077	0.01868	0.0179		2	2
1078	0	0		2	2
1079	0.00495	0.03445		2	2
1080	0.00443	0.04619		2	2
1081	0	0		2	2
1082	0	0		2	2
1083	0	0		2	2
1084	0	0		2	2
1085	0	0		2	2
1086	0	0		2	2
1087	0.01873	0.01875		2	2
1088	0	0		2	2
1089	0	0		2	2
1090	0	0		2	2
1091	0.00645	0.00248		2	2
1092	0	0		2	2
1093	0.00625	0.00278		2	2
1094	0	0		2	2
1095	0	0		2	2
1096	0.00309	0.0102		2	2
1097	0.00678	0.03669		2	2
1098	0.00595	0.04407		2	2
1099	0	0		2	2
1100	0	0		2	2
1101	0.00334	0.02964		2	2
1102	0.00557	0.02682		2	2
1103	0.01414	0.06165		2	2
1104	0	0		2	2
1105	0.05897	0.0958		2	2
1106	0.02281	0.01306		2	2
1107	0	0		2	2
1108	0.00594	0.00806		2	2
1109	0.00594	0.00993		2	2
1110	0.00737	0.0124		2	2
1111	0	0		2	2
1112	0.09861	0.25755		2	2
1113	0.00615	0.01034		2	2
1114	0	0		2	2
1115	0.01837	0.02844		2	2
1116	0	0		2	2
1117	0	0		2	2
1118	0	0		2	2
1119	0	0		2	2
1120	0	0		2	2
1121	0	0		2	2
1122	0	0		2	2
1123	0.04917	0.04731		2	2
1124	0.04728	0.05291		2	2
1125	0	0		2	2
1126	0	0		2	2
1127	0	0		2	2
1128	0	0		2	2
1129	0	0		2	2
1130	0	0		2	2
1131	0	0		2	2
1132	0	0		2	2
1133	0.02908	0.02797		2	2
1134	0.02278	0.01077		2	2
1135	0	0		2	2
1136	0.01608	0.01928		2	2
1137	0.02793	0.03392		2	2
1138	0.02348	0.02871		2	2
1139	0.03342	0.04575		2	2
1140	0.08793	0.1007		2	2
1141	0	0		2	2
1142	0	0		2	2
1143	0	0		2	2
1144	0	0		2	2
1145	0	0		2	2
1146	0.0089	0.01356		2	2
1147	0	0		2	2
1148	0	0		2	2
1149	0	0		2	2
1150	0.0108	0.03185		2	2
1151	0	0		2	2
1152	0	0		2	2
1153	0	0		2	2
1154	0.00266	0.01339		2	2
1155	0	0		2	2
1156	0	0		2	2
1157	0	0		2	2
1158	0	0		2	2
1159	0	0		2	2
1160	0	0		2	2
1161	0	0		2	2
1162	0.00586	0.01141		2	2
1163	0.01315	0.02635		2	2
1164	0	0		2	2
1165	0	0		2	2
1166	0.03658	0.0689		2	2
1167	0	0		2	2
1168	0.03082	0.03975		2	2
1169	0	0		2	2
1170	0.04322	0.07344		2	2
1171	0	0		2	2
1172	0	0		2	2
1173	0	0		2	2
1174	0	0		2	2
1175	0	0		2	2
1176	0	0		2	2
1177	0	0		2	2
1178	0	0		2	2
1179	0	0		2	2
1180	0.00567	0.03219		2	2
1181	0	0		2	2
1182	0	0		2	2
1183	0	0		2	2
1184	0	0		2	2
1185	0.02355	0.00183		2	2
1186	0	0		2	2
1187	0	0		2	2
1188	0	0		2	2
1189	0.02265	0.03194		2	2
1190	0.03729	0.06865		2	2
1191	0.03173	0.04907		2	2
1192	0.01731	0.02726		2	2
1193	0.0294	0.03968		2	2
1194	0.04801	0.0562		2	2
1195	0	0		2	2
1196	0	0		2	2
1197	0.01258	0.01632		2	2
1198	0.0113	0.01003		2	2
1199	0	0		2	2
1200	0	0		2	2
1201	0	0		2	2
1431	0.04714	0.03176		3	2
1432	0	0		3	2
1433	0	0		3	2
1434	0.07758	0.02687		3	2
1435	0.0381	0.01363		3	2
1436	0	0		3	2
1437	0.03437	0.0175		3	2
1438	0	0		3	2
1439	0	0		3	2
1440	0	0		3	2
1441	0.04944	0.01228		3	2
1442	0	0		3	2
1443	0	0		3	2
1444	0	0		3	2
1445	0.04323	0.04285		3	2
1446	0.02427	0.03053		3	2
1447	0.05489	0.03414		3	2
1448	0.02041	0.02187		3	2
1449	0	0		3	2
1450	0	0		3	2
1451	0	0		3	2
1452	0	0		3	2
1453	0	0		3	2
1454	0	0		3	2
1455	0	0		3	2
1456	0	0		3	2
1457	0.06576	0.04544		3	2
1458	0	0		3	2
1459	0	0		3	2
1460	0.03502	0.03086		3	2
1461	0.01447	0.01998		3	2
1462	0	0		3	2
1463	0	0		3	2
1464	0	0		3	2
1465	0	0		3	2
1466	0	0		3	2
1467	0	0		3	2
1468	0	0		3	2
1469	0.04977	0.01745		3	2
1470	0	0		3	2
1471	0.03699	0.03233		3	2
1472	0.04135	0.0194		3	2
1473	0.04685	0.01884		3	2
1474	0	0		3	2
1475	0.03573	0.01399		3	2
1476	0	0		3	2
1477	0	0		3	2
1478	0	0		3	2
1479	0	0		3	2
1480	0.00905	0.0027		3	2
1481	0	0		3	2
1482	0	0		3	2
1483	0	0		3	2
1484	0	0		3	2
1485	0	0		3	2
1486	0.02464	0.01817		3	2
1487	0	0		3	2
1488	0	0		3	2
1489	0.00526	0.00516		3	2
1490	0	0		3	2
1491	0	0		3	2
1492	0	0		3	2
1493	0	0		3	2
1494	0	0		3	2
1495	0	0		3	2
1496	0	0		3	2
1497	0	0		3	2
1498	0	0		3	2
1499	0	0		3	2
1500	0	0		3	2
1501	0	0		3	2
1502	0	0		3	2
1503	0	0		3	2
1504	0	0		3	2
1505	0	0		3	2
1506	0	0		3	2
1507	0	0		3	2
1508	0	0		3	2
1509	0	0		3	2
1510	0	0		3	2
1511	0	0		3	2
1512	0	0		3	2
1513	0	0		3	2
1514	0.04406	0.03334		3	2
1515	0.03224	0.02687		3	2
1516	0	0		3	2
1517	0.0134	0.01566		3	2
1518	0.00919	0.00847		3	2
1519	0	0		3	2
1520	0.009	0.01008		3	2
1521	0.02206	0.01521		3	2
1522	0	0		3	2
1523	0	0		3	2
1524	0	0		3	2
1525	0	0		3	2
1526	0	0		3	2
1527	0	0		3	2
1528	0	0		3	2
1529	0	0		3	2
1530	0.04426	0.03844		3	2
1531	0	0		3	2
1532	0	0		3	2
1533	0	0		3	2
1534	0	0		3	2
1535	0	0		3	2
1536	0	0		3	2
1537	0	0		3	2
1538	0.13009	0.11943		3	2
1539	0	0		3	2
1540	0	0		3	2
1541	0	0		3	2
1542	0	0		3	2
1543	0	0		3	2
1544	0	0		3	2
1545	0.01004	0.00874		3	2
1546	0	0		3	2
1547	0.02407	0.025		3	2
1548	0	0		3	2
1549	0	0		3	2
1550	0	0		3	2
1551	0	0		3	2
1552	0	0		3	2
1553	0	0		3	2
1554	0	0		3	2
1555	0	0		3	2
1556	0	0		3	2
1557	0	0		3	2
1558	0	0		3	2
1559	0	0		3	2
1560	0	0		3	2
1561	0	0		3	2
1562	0	0		3	2
1563	0	0		3	2
1564	0	0		3	2
1565	0	0		3	2
1566	0	0		3	2
1567	0	0		3	2
1568	0	0		3	2
1569	0.02791	0.02385		3	2
1570	0	0		3	2
1571	0.02686	0.01009		3	2
1572	0.05762	0.00204		3	2
1573	0.03248	0.00246		3	2
1574	0	0		3	2
1575	0	0		3	2
1576	0	0		3	2
1577	0	0		3	2
1578	0	0		3	2
1579	0	0		3	2
1580	0	0		3	2
1581	0	0		3	2
1582	0	0		3	2
1583	0	0		3	2
1584	0	0		3	2
1585	0.00912	0.09498		3	2
1586	0	0		3	2
1587	0.01311	0.04326		3	2
1588	0.00952	0.03027		3	2
1589	0	0		3	2
1590	0	0		3	2
1591	0	0		3	2
1592	0	0		3	2
1593	0.0502	0.00015		3	2
1594	0.05464	0.00261		3	2
1595	0	0		3	2
1596	0.04262	0.04212		3	2
1597	0.03837	0.03616		3	2
1598	0	0		3	2
2049	0	0		4	2
2050	0.00334	0.02326		4	2
2051	0	0		4	2
2052	0	0		4	2
2053	0	0		4	2
2054	0	0		4	2
2055	0	0		4	2
2056	0	0		4	2
2057	0	0		4	2
2058	0	0		4	2
2059	0	0		4	2
2060	0	0		4	2
2061	0.0692	0.0244		4	2
2062	0.02109	0.0063		4	2
2063	0	0		4	2
2064	0.03801	0.02588		4	2
2065	0.00066	0.01484		4	2
2066	0.00133	0.01239		4	2
2067	0	0		4	2
2068	0	0		4	2
2069	0.00103	0.00875		4	2
2070	0	0		4	2
2071	0.00239	0.0085		4	2
2072	0	0		4	2
2073	0	0		4	2
2074	0	0		4	2
2075	0	0		4	2
2076	0	0		4	2
2077	0	0		4	2
2078	0	0		4	2
2079	0	0		4	2
2080	0	0		4	2
2081	0	0		4	2
2082	0	0		4	2
2083	0	0		4	2
2084	0.0433	0.01467		4	2
2085	0.04407	0.01346		4	2
2086	0	0		4	2
2087	0	0		4	2
2088	0	0		4	2
2089	0	0		4	2
2090	0.04317	0.02338		4	2
2091	0.08328	0.01306		4	2
2092	0	0		4	2
2093	0	0		4	2
2094	0.06903	0.03096		4	2
2095	0	0		4	2
2096	0.00237	0.01213		4	2
2097	0.00184	0.00815		4	2
2098	0	0		4	2
2099	0	0		4	2
2100	0	0		4	2
2101	0	0		4	2
2102	0	0		4	2
2103	0	0		4	2
2104	0.01178	0.02257		4	2
2105	0.02172	0.02949		4	2
2106	0.10654	0.04557		4	2
2107	0	0		4	2
2108	0.05421	0.02565		4	2
2109	0.04898	0.02714		4	2
2110	0.04843	0.03389		4	2
2111	0.03225	0.01656		4	2
2112	0	0		4	2
2113	0.03483	0.01153		4	2
2114	0	0		4	2
2115	0	0		4	2
2116	0	0		4	2
2117	0	0		4	2
2118	0	0		4	2
2119	0	0		4	2
2120	0.00768	0.00622		4	2
2121	0	0		4	2
2122	0	0		4	2
2123	0	0		4	2
2124	0	0		4	2
2125	0	0		4	2
2126	0	0		4	2
2127	0.0255	0.02056		4	2
2128	0	0		4	2
2129	0	0		4	2
2130	0.05084	0.03177		4	2
2131	0.02269	0.02086		4	2
2132	0.03029	0.00776		4	2
2133	0.00907	0.00964		4	2
2134	0.00579	0.00745		4	2
2135	0	0		4	2
2136	0	0		4	2
2137	0	0		4	2
2138	0.04816	0.01638		4	2
2139	0.04779	0.03014		4	2
2140	0.01722	0.0386		4	2
2141	0.01359	0.05209		4	2
2142	0	0		4	2
2143	0	0		4	2
2144	0	0		4	2
2145	0	0		4	2
2146	0	0		4	2
2147	0	0		4	2
2148	0	0		4	2
2149	0	0		4	2
2150	0	0		4	2
2151	0.0218	0.01675		4	2
2152	0	0		4	2
2153	0	0		4	2
2154	0	0		4	2
2155	0	0		4	2
2156	0.00914	0.0083		4	2
2157	0	0		4	2
2158	0	0		4	2
2159	0	0		4	2
2160	0.03398	0.02152		4	2
2161	0.03137	0.01862		4	2
2162	0	0		4	2
2163	0.02381	0.01469		4	2
2164	0	0		4	2
2165	0.01202	0.00685		4	2
2166	0.01057	0.00827		4	2
2167	0	0		4	2
2168	0	0		4	2
2169	0	0		4	2
2170	0	0		4	2
2171	0.00224	0.00731		4	2
2172	0.00258	0.00712		4	2
2173	0	0		4	2
2174	0	0		4	2
2175	0.13826	0.02438		4	2
2176	0.04846	0.0118		4	2
2177	0	0		4	2
2178	0	0		4	2
2179	0	0		4	2
2180	0	0		4	2
2181	0	0		4	2
2182	0.08308	0.03773		4	2
2183	0	0		4	2
2184	0	0		4	2
2185	0	0		4	2
2186	0	0		4	2
2187	0	0		4	2
2188	0	0		4	2
2189	0.05176	0.01952		4	2
2190	0	0		4	2
2191	0	0		4	2
2192	0.02452	0.02358		4	2
2193	0	0		4	2
2194	0.05968	0.0195		4	2
2195	0	0		4	2
2196	0.01879	0.01378		4	2
2197	0.00476	0.01254		4	2
2198	0	0		4	2
2199	0	0		4	2
2200	0	0		4	2
2201	0	0		4	2
2202	0	0		4	2
2203	0	0		4	2
2204	0	0		4	2
2205	0	0		4	2
2206	0.0223	0.01089		4	2
2207	0.01152	0.00473		4	2
2208	0	0		4	2
2209	0	0		4	2
2210	0	0		4	2
2211	0	0		4	2
2212	0	0		4	2
2213	0.00991	0.00851		4	2
2214	0.02213	0.01674		4	2
2215	0.01842	0.00961		4	2
2216	0	0		4	2
2217	0	0		4	2
2218	0	0		4	2
2219	0.02528	0.01511		4	2
2220	0	0		4	2
2221	0	0		4	2
2222	0	0		4	2
2454	0	0	0	5	3
2455	0.01305	0.0428	0.01803	5	3
2456	0.02489	0.04523	0.00715	5	3
2457	0	0	0	5	3
2458	0	0	0	5	3
2459	0	0	0	5	3
2460	0	0	0	5	3
2461	0	0	0	5	3
2462	0	0	0	5	3
2463	0	0	0	5	3
2464	0.03613	0.04123	0.0296	5	3
2465	0.02906	0.06409	0.03602	5	3
2466	0.033	0.06643	0.04786	5	3
2467	0.04802	0.02629	0.06423	5	3
2468	0	0	0	5	3
2469	0	0	0	5	3
2470	0	0	0	5	3
2471	0	0	0	5	3
2472	0	0	0	5	3
2473	0.03404	0.02959	0.02694	5	3
2474	0.03468	0.03893	0.0236	5	3
2475	0.01481	0.00736	0.00508	5	3
2476	0.00395	0.00578	0.0074	5	3
2477	0	0	0	5	3
2478	0	0	0	5	3
2479	0.01048	0.0167	0.00629	5	3
2480	0.02837	0.04052	0.0305	5	3
2481	0	0	0	5	3
2482	0	0	0	5	3
2483	0.03498	0.08014	0.01963	5	3
2484	0	0	0	5	3
2485	0.04158	0.05738	0.01589	5	3
2486	0	0	0	5	3
2487	0	0	0	5	3
2488	0	0	0	5	3
2489	0	0	0	5	3
2490	0	0	0	5	3
2491	0.01749	0.09284	0.04162	5	3
2492	0	0	0	5	3
2493	0.04151	0.04384	0.06668	5	3
2494	0	0	0	5	3
2495	0	0	0	5	3
2496	0	0	0	5	3
2497	0.01109	0.07272	0.02868	5	3
2498	0	0	0	5	3
2499	0.03067	0.09726	0.04717	5	3
2500	0.01469	0.01101	0.00855	5	3
2501	0	0	0	5	3
2502	0	0	0	5	3
2503	0	0	0	5	3
2504	0	0	0	5	3
2505	0	0	0	5	3
2506	0	0	0	5	3
2507	0	0	0	5	3
2508	0.01719	0.05301	0.0184	5	3
2509	0.0455	0.06222	0.01744	5	3
2510	0.04357	0.05646	0.04757	5	3
2511	0.0515	0.06238	0.0677	5	3
2512	0.03475	0.08841	0.04251	5	3
2513	0	0	0	5	3
2514	0	0	0	5	3
2515	0	0	0	5	3
2516	0	0	0	5	3
2517	0	0	0	5	3
2518	0	0	0	5	3
2519	0	0	0	5	3
2520	0	0	0	5	3
2521	0.03706	0.06465	0.02283	5	3
2522	0.02695	0.08443	0.03349	5	3
2523	0.03994	0.0824	0.03252	5	3
2524	0.00339	0.01398	0.00977	5	3
2525	0	0	0	5	3
2526	0.00412	0.01514	0.00792	5	3
2527	0	0	0	5	3
2528	0	0	0	5	3
2529	0.01496	0.03736	0.01855	5	3
2530	0.05232	0.0748	0.00977	5	3
2531	0	0	0	5	3
2532	0	0	0	5	3
2533	0	0	0	5	3
2534	0	0	0	5	3
2535	0	0	0	5	3
2536	0.03354	0.06151	0.02613	5	3
2537	0	0	0	5	3
2538	0	0	0	5	3
2539	0	0	0	5	3
2540	0.0174	0.05809	0.04558	5	3
2541	0.0121	0.02802	0.01338	5	3
2542	0.00764	0.026	0.01561	5	3
2543	0.01008	0.01378	0.01105	5	3
2544	0	0	0	5	3
2545	0	0	0	5	3
2546	0	0	0	5	3
2547	0	0	0	5	3
2548	0	0	0	5	3
2549	0	0	0	5	3
2550	0.03855	0.05078	0.04861	5	3
2551	0	0	0	5	3
2552	0	0	0	5	3
2553	0	0	0	5	3
2554	0.02927	0.087	0.02966	5	3
2555	0.08499	0.06379	2e-05	5	3
2556	0.08803	0.01127	0.01259	5	3
2557	0.05886	0.03529	0.00805	5	3
2558	0.08073	0.04966	0.01406	5	3
2559	0.0631	0.01708	0.00016	5	3
2560	0.04034	0.04381	0.03578	5	3
2561	0	0	0	5	3
2562	0	0	0	5	3
2563	0.02304	0.0636	0.03392	5	3
2564	0	0	0	5	3
2565	0.03	0.049	0.06093	5	3
2566	0.04163	0.04909	0.0507	5	3
2567	0.1032	0.12026	0.03146	5	3
2568	0.02934	0.05396	0.0196	5	3
2569	0.00506	0.02015	0.01749	5	3
2570	0	0.02951	0.01394	5	3
2571	0.00012	0	0.01257	5	3
2572	0	0	0	5	3
2573	0.00908	0.00657	0.01883	5	3
2574	0	0.02408	0.02032	5	3
2575	0	0	0	5	3
2576	0.00218	0.01791	0.0203	5	3
2577	0	0	0	5	3
2578	0	0	0	5	3
2579	0	0	0	5	3
2580	0.0015	0.01608	0.0079	5	3
2581	0	0	0	5	3
2582	0	0	0	5	3
2583	0	0	0	5	3
2584	0	0	0	5	3
2585	0	0	0	5	3
2586	0	0	0	5	3
2587	0	0	0	5	3
2588	0	0	0	5	3
2589	0.0226	0.09158	0.04401	5	3
2590	0	0.02954	0.0079	5	3
2591	0	0	0	5	3
2592	0	0	0	5	3
2593	0	0	0	5	3
2594	0	0	0	5	3
2595	0	0	0	5	3
2596	0	0.01472	0.00893	5	3
2597	0	0	0	5	3
2598	0	0	0	5	3
2599	0	0	0	5	3
2600	0	0	0	5	3
2601	0	0	0	5	3
2602	0	0	0	5	3
2603	0	0	0	5	3
2604	0	0	0	5	3
2605	0	0	0	5	3
2606	0.10815	0.07765	0.00894	5	3
2607	0	0	0	5	3
2608	0	0	0	5	3
2609	0	0	0	5	3
2610	0	0	0	5	3
2611	0	0	0	5	3
2612	0	0	0	5	3
2613	0	0	0	5	3
2614	0	0	0	5	3
2615	0	0	0	5	3
2616	0	0	0	5	3
2617	0	0	0	5	3
2618	0.00986	0.048	0.01308	5	3
2619	0	0	0	5	3
2620	0	0	0	5	3
2648	0	0	0	6	3
2649	0.00638	0.00402	0.00554	6	3
2650	0	0	0	6	3
2651	0	0	0	6	3
2652	0	0	0	6	3
2653	0.01814	0.00937	0.0243	6	3
2654	0	0	0	6	3
2655	0.04335	0.08126	0.02804	6	3
2656	0.04599	0.07249	0.02072	6	3
2657	0.04054	0.04752	0.02772	6	3
2658	0.04643	0.06262	0.0225	6	3
2659	0	0	0	6	3
2660	0	0	0	6	3
2661	0.0022	0.03867	0.01166	6	3
2662	0.00523	0.00295	0.01221	6	3
2663	0	0	0	6	3
2664	0	0	0	6	3
2665	0	0	0	6	3
2666	0	0	0	6	3
2667	0.00168	0.00268	0.01043	6	3
2668	0	0	0	6	3
2669	0.01041	0.02765	0.0047	6	3
2670	0	0	0	6	3
2671	0	0	0	6	3
2672	0	0	0	6	3
2673	0.0166	0.0548	0.0208	6	3
2674	0.00798	0.04775	0.01151	6	3
2675	0.00754	0.07789	0.01364	6	3
2676	0.01433	0.03223	0.00793	6	3
2677	0	0	0	6	3
2678	0.03874	0.02393	0.02413	6	3
2679	0.04249	0.03989	0.02683	6	3
2680	0	0	0	6	3
2681	0.03501	0.06054	0.02494	6	3
2682	0	0	0	6	3
2683	0	0	0	6	3
2684	0.01874	0.00182	0.00676	6	3
2685	0	0	0	6	3
2686	0	0	0	6	3
2687	0	0	0	6	3
2688	0	0	0	6	3
2689	0.02741	0.00921	0.01087	6	3
2690	0.0406	0.04577	0.03105	6	3
2691	0.05002	0.06712	0.03723	6	3
2692	0.03245	0.06257	0.03715	6	3
2693	0.0365	0.06043	0.03035	6	3
2694	0.02326	0.04699	0.04846	6	3
2695	0.05041	0.10766	0.04526	6	3
2696	0.06466	0.07526	0.03522	6	3
2697	0.03623	0.04732	0.02822	6	3
2698	0	0	0	6	3
2699	0.03087	0.00101	0.00992	6	3
2700	0	0	0	6	3
2701	0	0	0	6	3
2702	0	0	0	6	3
2703	0	0	0	6	3
2704	0	0	0	6	3
2705	0.02124	0.00849	0.04687	6	3
2706	0.03811	0.04559	0.01898	6	3
2707	0.04878	0.04626	0.01701	6	3
2708	0.04706	0.06682	0.03278	6	3
2709	0	0	0	6	3
2710	0.01998	0.03732	0.02327	6	3
2711	0.02115	0.03207	0.02635	6	3
2712	0.05165	0.06628	0.03405	6	3
2713	0.02662	0.05135	0.03544	6	3
2714	0	0	0	6	3
2715	0	0	0	6	3
2716	0	0	0	6	3
2717	0	0	0	6	3
2718	0	0	0	6	3
2719	0	0	0	6	3
2720	0	0	0	6	3
2721	0	0	0	6	3
2722	0.04995	0.00244	0.00482	6	3
2723	0.06743	0.00165	0.00203	6	3
2724	0	0	0	6	3
2725	0.03382	0.00205	0.00271	6	3
2726	0.10007	0.00421	0.00595	6	3
2727	0.02394	0.00174	0.00949	6	3
2728	0.02985	0.00286	0.00337	6	3
2729	0	0	0	6	3
2730	0	0	0	6	3
2731	0	0	0	6	3
2732	0	0	0	6	3
2733	0	0	0	6	3
2734	0	0	0	6	3
2735	0.04371	0.03269	0.02342	6	3
2736	0.0355	0.01559	0.00646	6	3
2737	0	0	0	6	3
2738	0	0	0	6	3
2739	0	0	0	6	3
2740	0	0	0	6	3
2741	0	0	0	6	3
2742	0	0	0	6	3
2743	0	0	0	6	3
2744	0	0	0	6	3
2745	0.0537	0.00166	0.00865	6	3
2746	0	0	0	6	3
2747	0	0	0	6	3
2748	0.0163	0.05396	0.03144	6	3
2749	0	0	0	6	3
2750	0	0	0	6	3
2751	0	0	0	6	3
2752	0	0	0	6	3
2753	0	0	0	6	3
2754	0	0	0	6	3
2755	0	0	0	6	3
2756	0.01285	0.05448	0.02788	6	3
2757	0	0	0	6	3
2758	0.04266	0.04405	0.02827	6	3
2759	0	0	0	6	3
2760	0.05345	0.04066	0.02653	6	3
2761	0.03185	0.07376	0.01942	6	3
2762	0	0	0	6	3
2763	0	0	0	6	3
2764	0	0	0	6	3
2765	0.01336	0.0149	0.01541	6	3
2766	0.05998	0.01513	0.00791	6	3
2767	0.01934	0.0101	0.00304	6	3
2768	0	0	0	6	3
2769	0	0	0	6	3
2770	0	0	0	6	3
2771	0	0	0	6	3
2772	0.04557	0.03219	0.02058	6	3
2773	0.013	0.00512	0.00754	6	3
2774	0.01092	0.00738	0.01243	6	3
2775	0.00745	0.00743	0.01437	6	3
2776	0	0	0	6	3
2777	0.00146	0.00648	0.01615	6	3
2778	0	0	0	6	3
2779	0	0	0	6	3
2856	0	0		7	2
2857	0	0		7	2
2858	0	0		7	2
2859	0	0		7	2
2860	0	0		7	2
2861	0.00474	0.02356		7	2
2862	0.00442	0.02109		7	2
2863	0.06595	0.08898		7	2
2864	0	0		7	2
2865	0.04606	0.05695		7	2
2866	0.0368	0.05373		7	2
2867	0	0		7	2
2868	0	0		7	2
2869	0.00403	0.01477		7	2
2870	0.02234	0.0313		7	2
2871	0.02739	0.03759		7	2
2872	0	0		7	2
2873	0	0		7	2
2874	0	0		7	2
2875	0	0		7	2
2876	0	0		7	2
2877	0	0		7	2
2878	0	0		7	2
2879	0	0		7	2
2880	0.03883	0.05435		7	2
2881	0	0		7	2
2882	0	0		7	2
2883	0	0		7	2
2884	0	0		7	2
2885	0	0		7	2
2886	0	0		7	2
2887	0	0		7	2
2888	0	0		7	2
2889	0	0		7	2
2890	0	0		7	2
2891	0	0		7	2
2892	0	0		7	2
2893	0	0		7	2
2894	0	0		7	2
2895	0.01097	0.00212		7	2
2896	0	0		7	2
2897	0	0		7	2
2898	0	0		7	2
2899	0	0		7	2
2900	0	0		7	2
2901	0	0		7	2
2902	0.00283	0.01907		7	2
2903	0.01744	0.02221		7	2
2904	0	0		7	2
2905	0	0		7	2
2906	0.02945	0.02042		7	2
2907	0.02319	0.03082		7	2
2908	0.03597	0.06489		7	2
2909	0.01397	0.03144		7	2
2910	0.00285	0.04347		7	2
2911	0	0		7	2
2912	0	0		7	2
2913	0	0		7	2
2914	0	0		7	2
2915	0.01135	0.05413		7	2
2916	0.01364	0.04036		7	2
2917	0.02265	0.0373		7	2
2918	0.01437	0.05488		7	2
2919	0.00406	0.01316		7	2
2920	0.01989	0.00484		7	2
2921	0	0		7	2
2922	0	0		7	2
2923	0.0131	0.00402		7	2
2924	0	0		7	2
2925	0.00642	0.00497		7	2
2926	0	0		7	2
2927	0	0		7	2
2928	0.03189	0.01234		7	2
2929	0.02558	0.01079		7	2
2930	0	0		7	2
2931	0	0		7	2
2932	0.02733	0.03768		7	2
2933	0.02982	0.04608		7	2
2934	0	0		7	2
2935	0	0		7	2
2936	0.02251	0.04613		7	2
2937	0.01817	0.05711		7	2
2938	0.0155	0.02858		7	2
2939	0.00564	0.02293		7	2
2940	0	0		7	2
2941	0	0		7	2
2942	0	0		7	2
2943	0	0		7	2
2944	0	0		7	2
2945	0	0		7	2
2946	0	0		7	2
2947	0	0		7	2
2948	0.03908	0.07617		7	2
2949	0	0		7	2
2950	0	0		7	2
2951	0	0		7	2
2952	0.02264	0.03642		7	2
2953	0	0		7	2
2954	0	0		7	2
2955	0	0		7	2
2956	0.00969	0.00391		7	2
2957	0	0		7	2
2958	0.01768	0.0002		7	2
2959	0	0		7	2
2960	0	0		7	2
2961	0	0		7	2
2962	0	0		7	2
2963	0	0		7	2
2964	0	0		7	2
2965	0	0		7	2
2966	0.01748	0.00984		7	2
2967	0	0		7	2
2968	0	0		7	2
2969	0	0		7	2
2970	0	0		7	2
2971	0	0		7	2
2972	0	0		7	2
2973	0.03231	0.05872		7	2
2974	0	0		7	2
2975	0.032	0.0593		7	2
2976	0	0		7	2
2977	0	0		7	2
2978	0	0		7	2
2979	0.01271	0.00107		7	2
2980	0	0		7	2
2981	0	0		7	2
2982	0.0147	0.02066		7	2
2983	0	0		7	2
2984	0	0		7	2
2985	0	0		7	2
2986	0	0		7	2
2987	0	0		7	2
2988	0	0		7	2
2989	0	0		7	2
2990	0	0		7	2
2991	0.01179	0.00158		7	2
2992	0	0		7	2
2993	0	0		7	2
2994	0.01911	0.02472		7	2
2995	0	0		7	2
2996	0	0		7	2
2997	0.00983	0.00042		7	2
2998	0	0		7	2
2999	0	0		7	2
3000	0	0		7	2
3001	0	0		7	2
3002	0	0		7	2
3003	0.03082	0.03143		7	2
3004	0	0		7	2
3005	0	0		7	2
3006	0	0		7	2
3007	0	0		7	2
3008	0.00241	0.01057		7	2
3009	0.01572	0.02892		7	2
3450	0.00813	0.01563		8	2
3451	0	0		8	2
3452	0	0		8	2
3453	0	0		8	2
3454	0	0		8	2
3455	0	0		8	2
3456	0.0101	0.00518		8	2
3457	0.01227	0.00278		8	2
3458	0	0		8	2
3459	0	0		8	2
3460	0	0		8	2
3461	0.02267	0.02111		8	2
3462	0.01108	0.03761		8	2
3463	0.00496	0.04538		8	2
3464	0.00179	0.05726		8	2
3465	0.00284	0.0449		8	2
3466	0	0		8	2
3467	0	0		8	2
3468	0	0		8	2
3469	0.00211	0.04147		8	2
3470	0	0		8	2
3471	0	0		8	2
3472	0.02467	0.05388		8	2
3473	0	0		8	2
3474	0	0		8	2
3475	0	0		8	2
3476	0	0		8	2
3477	0	0		8	2
3478	0	0		8	2
3479	0	0		8	2
3480	0.01892	0.04654		8	2
3481	0.01692	0.0256		8	2
3482	0	0		8	2
3483	0	0		8	2
3484	0.00631	0.0108		8	2
3485	0	0		8	2
3486	0	0		8	2
3487	0	0		8	2
3488	0	0		8	2
3489	0	0		8	2
3490	0.02074	0.02603		8	2
3491	0.03711	0.04426		8	2
3492	0.03596	0.04313		8	2
3493	0	0		8	2
3494	0.00814	0.00924		8	2
3495	0	0		8	2
3496	0	0		8	2
3497	0	0		8	2
3498	0	0		8	2
3499	0	0		8	2
3500	0.01629	0.02124		8	2
3501	0	0		8	2
3502	0	0		8	2
3503	0.04548	0.07285		8	2
3504	0.03811	0.02977		8	2
3505	0.0312	0.00063		8	2
3506	0.02577	0.00101		8	2
3507	0.02272	0.00096		8	2
3508	0	0		8	2
3509	0	0		8	2
3510	0.01528	0.00158		8	2
3511	0.06213	0.00071		8	2
3512	0.03281	0.03563		8	2
3513	0	0		8	2
3514	0	0		8	2
3515	0	0		8	2
3516	0	0		8	2
3517	0	0		8	2
3518	0	0		8	2
3519	0	0		8	2
3520	0	0		8	2
3521	0	0		8	2
3522	0.04468	0.0552		8	2
3523	0.067	0.0963		8	2
3524	0	0		8	2
3525	0	0		8	2
3526	0	0		8	2
3527	0	0		8	2
3528	0.00892	0.02163		8	2
3529	0	0		8	2
3530	0	0		8	2
3531	0.01007	0.01604		8	2
3532	0	0		8	2
3533	0	0		8	2
3534	0	0		8	2
3535	0	0		8	2
3536	0	0		8	2
3537	0	0		8	2
3538	0	0		8	2
3539	0	0		8	2
3540	0	0		8	2
3541	0	0		8	2
3542	0	0		8	2
3543	0	0		8	2
3544	0	0		8	2
3545	0.01922	0.02538		8	2
3546	0.0361	0.04607		8	2
3547	0	0		8	2
3548	0	0		8	2
3549	0	0		8	2
3550	0.04119	0.05076		8	2
3551	0	0		8	2
3552	0	0		8	2
3553	0	0		8	2
3554	0	0		8	2
3555	0	0		8	2
3556	0	0		8	2
3557	0.01993	0.02603		8	2
3558	0.03524	0.0442		8	2
3559	0.02896	0.03349		8	2
3560	0	0		8	2
3561	0	0		8	2
3562	0	0		8	2
3563	0	0		8	2
3564	0	0		8	2
3565	0	0		8	2
3566	0	0		8	2
3567	0	0		8	2
3568	0	0		8	2
3569	0	0		8	2
3570	0	0		8	2
3571	0	0		8	2
3572	0	0		8	2
3573	0	0		8	2
3574	0	0		8	2
3575	0	0		8	2
3576	0	0		8	2
3577	0	0		8	2
3578	0	0		8	2
3579	0	0		8	2
3580	0.01499	0.01939		8	2
3581	0.01824	0.02718		8	2
3582	0	0		8	2
3583	0	0		8	2
3584	0	0		8	2
3585	0	0		8	2
3586	0.00546	0.00869		8	2
3587	0.05131	0.06256		8	2
3588	0.04292	0.05911		8	2
3589	0	0		8	2
3590	0.00596	0.00631		8	2
3591	0.00493	0.00643		8	2
3592	0	0		8	2
3593	0	0		8	2
3594	0	0		8	2
3595	0	0		8	2
3596	0	0		8	2
3597	0	0		8	2
3598	0	0		8	2
3599	0.05016	0.03796		8	2
3600	0.02409	0.04291		8	2
3601	0.00945	0.05517		8	2
3602	0.0103	0.10425		8	2
3603	0.00949	0.03071		8	2
3604	0.01099	0.03039		8	2
3605	0	0		8	2
3606	0	0		8	2
3607	0	0		8	2
3608	0	0		8	2
3609	0	0		8	2
3610	0	0		8	2
3611	0	0		8	2
3612	0	0		8	2
3613	0	0		8	2
3614	0	0		8	2
3635	0	0	0	9	3
3636	0.00638	0.00732	0.0007	9	3
3637	0.01187	0.01186	0.00467	9	3
3638	0	0	0	9	3
3639	0	0	0	9	3
3640	0	0	0	9	3
3641	0	0	0	9	3
3642	0.03128	0.00287	0.05681	9	3
3643	0.02175	0.0025	0.05325	9	3
3644	0	0	0	9	3
3645	0.01572	0.00292	0.00598	9	3
3646	0.02136	0.00336	0	9	3
3647	0.01712	0.00249	0.01035	9	3
3648	0	0	0	9	3
3649	0	0	0	9	3
3650	0.01441	0.06812	0.0561	9	3
3651	0.01952	0.04175	0.03042	9	3
3652	0.01882	0.04406	0.00925	9	3
3653	0.00764	0.05511	0	9	3
3654	0	0	0	9	3
3655	0	0	0	9	3
3656	0.00956	0.02863	0	9	3
3657	0	0	0	9	3
3658	0	0	0	9	3
3659	0.02028	0.02609	0.03472	9	3
3660	0.03863	0.05319	0.09159	9	3
3661	0	0	0	9	3
3662	0.0182	0.04982	0.00367	9	3
3663	0	0	0	9	3
3664	0	0	0	9	3
3665	0	0	0	9	3
3666	0	0	0	9	3
3667	0	0	0	9	3
3668	0	0	0	9	3
3669	0.02538	0.02136	0.0223	9	3
3670	0	0	0	9	3
3671	0	0	0	9	3
3672	0.01013	0.01736	0.02252	9	3
3673	0.00529	0.01222	0.01466	9	3
3674	0.0094	0.031	0.00761	9	3
3675	0.01234	0.03347	0.00611	9	3
3676	0	0	0	9	3
3677	0	0	0	9	3
3678	0	0	0	9	3
3679	0	0	0	9	3
3680	0.02365	0.02982	0.01595	9	3
3681	0.02738	0.02806	0.03607	9	3
3682	0	0	0	9	3
3683	0.01316	0.01851	0.00268	9	3
3684	0.00846	0.01154	0.01383	9	3
3685	0	0	0	9	3
3686	0.00464	0.00126	0.02245	9	3
3687	0.0067	0.00102	0.03304	9	3
3688	0.00688	0.00169	0.03524	9	3
3689	0	0	0	9	3
3690	0.02428	0.04452	0.01567	9	3
3691	0.01762	0.05054	0.0133	9	3
3692	0	0	0	9	3
3693	0	0	0	9	3
3694	0	0	0	9	3
3695	0.02044	0.03203	0.00205	9	3
3696	0	0	0	9	3
3697	0.03195	0.02988	0.03022	9	3
3698	0.05097	0.04895	0.07581	9	3
3699	0	0	0	9	3
3700	0	0	0	9	3
3701	0	0	0	9	3
3702	0	0	0	9	3
3703	0	0	0	9	3
3704	0	0	0	9	3
3705	0	0	0	9	3
3706	0.01394	0.00133	0.00442	9	3
3707	0	0	0	9	3
3708	0	0	0	9	3
3709	0.01024	0.01349	0.00752	9	3
3710	0	0	0	9	3
3711	0	0	0	9	3
3712	0.0127	0.01038	0.00382	9	3
3713	0	0	0	9	3
3714	0.00764	0.00712	0.00069	9	3
3715	0.03099	0.0759	0.06483	9	3
3716	0	0	0	9	3
3717	0.03175	0.06681	0.04106	9	3
3718	0	0	0	9	3
3719	0	0	0	9	3
3720	0	0	0	9	3
3721	0	0	0	9	3
3722	0	0	0	9	3
3723	0	0	0	9	3
3724	0	0	0	9	3
3725	0	0	0	9	3
3726	0	0	0	9	3
3727	0	0	0	9	3
3728	0	0	0	9	3
3729	0	0	0	9	3
3730	0	0	0	9	3
3731	0	0	0	9	3
3732	0	0	0	9	3
3733	0	0	0	9	3
3734	0	0	0	9	3
3735	0.02076	0.04569	0.03356	9	3
3736	0.01503	0.0472	0.03585	9	3
3737	0.03463	0.04227	0.03257	9	3
3738	0.00563	0.03354	0.0002	9	3
3739	0	0	0	9	3
3740	0.01247	0.03904	0.00343	9	3
3741	0	0	0	9	3
3742	0.01207	0.04501	0	9	3
3743	0.01182	0.05999	0	9	3
3744	0.01345	0.04065	0.00334	9	3
3745	0	0	0	9	3
3746	0	0	0	9	3
3747	0.00371	0.0426	0.00014	9	3
3748	0	0	0	9	3
3749	0	0	0	9	3
3750	0	0	0	9	3
3751	0.03503	0.02003	0.04632	9	3
3752	0.02598	0.02973	0.05251	9	3
3753	0	0	0	9	3
3754	0.00816	0.05642	0.01856	9	3
3755	0	0	0	9	3
3756	0	0	0	9	3
3757	0	0	0	9	3
3758	0	0	0	9	3
3759	0	0	0	9	3
3760	0	0	0	9	3
3761	0	0	0	9	3
3762	0	0	0	9	3
3763	0.0074	0.02206	0.00179	9	3
3764	0	0	0	9	3
3765	0.0342	0.00862	0.0476	9	3
3766	0	0	0	9	3
3767	0.04326	0.03864	0.05782	9	3
3768	0.01168	0.06599	0.05453	9	3
3769	0	0	0	9	3
3770	0	0	0	9	3
3771	0	0	0	9	3
3772	0	0	0	9	3
3773	0.0114	0.0032	0.0095	9	3
3774	0	0	0	9	3
3775	0.03621	0.00087	0.00712	9	3
3776	0.02185	0.00033	0.0076	9	3
3777	0.02642	0.00191	0.00092	9	3
3778	0.00678	0.00049	0.02242	9	3
3779	0.00438	0.00239	0.04134	9	3
3780	0.00463	0.00153	0.0337	9	3
3781	0	0	0	9	3
3782	0	0	0	9	3
3783	0	0	0	9	3
3784	0.00971	0.03442	0.02977	9	3
3785	0	0	0	9	3
3786	0.04033	0.03757	0.0134	9	3
3787	0	0.05485	0.00815	9	3
3788	0	0	0	9	3
3789	0	0	0	9	3
3790	0.00479	0.06982	0.01841	9	3
3791	0	0	0	9	3
3792	0.00051	0.0022	0.021	9	3
3793	0	0	0	9	3
3794	0	0	0	9	3
3795	0	0	0	9	3
3796	0	0	0	9	3
3797	0	0	0	9	3
3798	0	0	0	9	3
3799	0	0	0	9	3
3800	0	0	0	9	3
3801	0.03544	0.03559	0.0127	9	3
3802	0	0	0	9	3
3803	0	0	0	9	3
3804	0.02792	0.03091	0.02962	9	3
3805	0.0244	0.02835	0.03922	9	3
4081	0	0	0	10	3
4082	0	0	0	10	3
4083	0.0174	0.01748	0.0367	10	3
4084	0.02237	0.01615	0.09419	10	3
4085	0.00934	0.01282	0.04062	10	3
4086	0	0	0	10	3
4087	0	0	0	10	3
4088	0	0	0	10	3
4089	0.01146	0.00858	0.00154	10	3
4090	0	0	0	10	3
4091	0.00453	0.01277	0.00037	10	3
4092	0	0	0	10	3
4093	0.00782	0.02124	0.00027	10	3
4094	0	0.04967	0.00967	10	3
4095	0	0	0	10	3
4096	0	0	0	10	3
4097	0	0	0	10	3
4098	0	0	0	10	3
4099	0	0	0	10	3
4100	0	0	0	10	3
4101	0	0	0	10	3
4102	0.0093	0.01891	0.01314	10	3
4103	0.02833	0.0301	0.064	10	3
4104	0.01616	0.02669	0.04938	10	3
4105	0	0	0	10	3
4106	0.02467	0.00062	0.02793	10	3
4107	0.02183	0	0.04748	10	3
4108	0.02553	0	0.05821	10	3
4109	0	0	0	10	3
4110	0.00797	0.04794	0.06229	10	3
4111	0	0	0	10	3
4112	0	0	0	10	3
4113	0.03503	0.04228	0.04686	10	3
4114	0	0	0	10	3
4115	0.0134	0.00015	0.03262	10	3
4116	0.01437	0.00417	0.02361	10	3
4117	0.01248	0.00564	0.02936	10	3
4118	0	0	0	10	3
4119	0.02656	0.0129	0.02301	10	3
4120	0	0	0	10	3
4121	0.01349	0.03813	0.03504	10	3
4122	0	0	0	10	3
4123	0.00193	0.04138	0.00691	10	3
4124	0	0	0	10	3
4125	0	0	0	10	3
4126	0	0	0	10	3
4127	0	0	0	10	3
4128	0	0	0	10	3
4129	0	0	0	10	3
4130	0	0	0	10	3
4131	0	0	0	10	3
4132	0	0	0	10	3
4133	0	0	0	10	3
4134	0	0	0	10	3
4135	0	0	0	10	3
4136	0	0	0	10	3
4137	0	0	0	10	3
4138	0	0	0	10	3
4139	0.0062	0.02567	0.03598	10	3
4140	0.0254	0.02932	0.03419	10	3
4141	0.00918	0.04596	0.05085	10	3
4142	0	0	0	10	3
4143	0.02704	0.02952	0.06761	10	3
4144	0	0	0	10	3
4145	0	0	0	10	3
4146	0	0	0	10	3
4147	0	0	0	10	3
4148	0	0	0	10	3
4149	0	0	0	10	3
4150	0	0	0	10	3
4151	0	0	0	10	3
4152	0	0	0	10	3
4153	0	0	0	10	3
4154	0.01045	0.01064	0.00631	10	3
4155	0.00854	0.00567	0.00657	10	3
4156	0	0	0	10	3
4157	0	0	0	10	3
4158	0.03179	0.03728	0.05428	10	3
4159	0	0	0	10	3
4160	0	0	0	10	3
4161	0	0	0	10	3
4162	0	0	0	10	3
4163	0	0	0	10	3
4164	0	0	0	10	3
4165	0	0	0	10	3
4166	0.00246	0.01828	0.00574	10	3
4167	0	0	0	10	3
4168	0.00443	0.02258	0.00727	10	3
4169	0.02722	0.04223	0.00319	10	3
4170	0.00933	0.00855	0.00104	10	3
4171	0	0	0	10	3
4172	0.02387	0.00814	0.02469	10	3
4173	0.0455	0.02231	0.04172	10	3
4174	0	0	0	10	3
4175	0	0	0	10	3
4176	0.01414	0.02567	0.00872	10	3
4177	0.01002	0.02493	0.01948	10	3
4178	0.0111	0.03693	0.04499	10	3
4179	0.00898	0.04071	0.05366	10	3
4180	0	0	0	10	3
4181	0	0	0	10	3
4182	0	0	0	10	3
4183	0	0	0	10	3
4184	0	0	0	10	3
4185	0	0	0	10	3
4186	0	0	0	10	3
4187	0	0	0	10	3
4188	0	0	0	10	3
4189	0	0	0	10	3
4190	0.00505	0.02441	0.03256	10	3
4191	0	0	0	10	3
4192	0	0	0	10	3
4193	0.01567	0.01582	0.036	10	3
4194	0.00581	0.00696	0.00798	10	3
4195	0	0	0	10	3
4196	0	0	0	10	3
4197	0.00391	0.00929	0.0115	10	3
4198	0	0	0	10	3
4199	0	0	0	10	3
4200	0	0	0	10	3
4201	0	0	0	10	3
4202	0	0	0	10	3
4203	0	0	0	10	3
4204	0.02415	0.02518	0.03488	10	3
4205	0	0	0	10	3
4206	0.06782	0.08547	0.13071	10	3
4207	0	0	0	10	3
4208	0.01438	0.02088	0.02142	10	3
4231	0	0		11	2
4232	0	0		11	2
4233	0.00914	0.00934		11	2
4234	0.00493	0.01606		11	2
4235	0.04551	0.02611		11	2
4236	0.03243	0.036		11	2
4237	0	0		11	2
4238	0	0		11	2
4239	0.02781	0.04435		11	2
4240	0	0		11	2
4241	0.0344	0.01778		11	2
4242	0	0		11	2
4243	0.00995	0.00173		11	2
4244	0	0		11	2
4245	0	0		11	2
4246	0	0		11	2
4247	0	0		11	2
4248	0	0		11	2
4249	0	0		11	2
4250	0	0		11	2
4251	0.01162	0.01849		11	2
4252	0.00187	0.01613		11	2
4253	0.00041	0.0122		11	2
4254	0.00037	0.01302		11	2
4255	0	0		11	2
4256	0	0		11	2
4257	0	0		11	2
4258	0	0		11	2
4259	0.04239	0.02262		11	2
4260	0.02412	0.02778		11	2
4261	0	0		11	2
4262	0	0		11	2
4263	0	0		11	2
4264	0	0		11	2
4265	0	0		11	2
4266	0	0		11	2
4267	0.00337	0.00759		11	2
4268	0.0058	0.01737		11	2
4269	0.00857	0.01442		11	2
4270	0	0		11	2
4271	0	0		11	2
4272	0	0		11	2
4273	0	0		11	2
4274	0	0		11	2
4275	0.01191	0.0249		11	2
4276	0.04263	0.02851		11	2
4277	0.0378	0.01487		11	2
4278	0.05053	0.01996		11	2
4279	0	0		11	2
4280	0	0		11	2
4281	0	0		11	2
4282	0.01047	0.02107		11	2
4283	0	0		11	2
4284	0.01444	0.01919		11	2
4285	0	0		11	2
4286	0	0		11	2
4287	0.04113	0.01286		11	2
4288	0	0		11	2
4289	0	0		11	2
4290	0.004	0.0177		11	2
4291	0.01002	0.02041		11	2
4292	0.00866	0.0284		11	2
4293	0.00935	0.02569		11	2
4294	0	0		11	2
4295	0.00984	0.02131		11	2
4296	0.00442	0.02216		11	2
4297	0.00705	0.02601		11	2
4298	0	0		11	2
4299	0	0		11	2
4300	0	0		11	2
4301	0.0531	0.01218		11	2
4302	0	0		11	2
4303	0	0		11	2
4304	0.00295	0.01022		11	2
4305	0.03589	0.02408		11	2
4306	0.02166	0.03124		11	2
4307	0.05435	0.0317		11	2
4308	0.01185	0.01199		11	2
4309	0	0		11	2
4310	0	0		11	2
4311	0	0		11	2
4312	0	0		11	2
4313	0	0		11	2
4314	0.00425	0.00885		11	2
4315	0.00398	0.03615		11	2
4316	0.00745	0.02781		11	2
4317	0	0		11	2
4318	0	0		11	2
4319	0	0		11	2
4320	0.03024	0.00538		11	2
4321	0.01432	0.00206		11	2
4322	0	0		11	2
4323	0	0		11	2
4324	0	0		11	2
4325	0	0		11	2
4326	0	0		11	2
4327	0	0.02341		11	2
4328	0.00169	0.01563		11	2
4329	0	0		11	2
4330	0	0		11	2
4331	0.05491	0.01194		11	2
4332	0	0		11	2
4333	0.04862	0.01691		11	2
4334	0.06709	0.00994		11	2
4335	0.03779	0.00352		11	2
4336	0.03944	0.01984		11	2
4337	0	0		11	2
4338	0.03091	0.00831		11	2
4339	0	0		11	2
4340	0.02664	0.02439		11	2
4341	0	0		11	2
4342	0	0		11	2
4343	0.05498	0.03356		11	2
4344	0	0		11	2
4345	0	0		11	2
4346	0	0		11	2
4347	0	0		11	2
4348	0	0		11	2
4349	0.04013	0.03498		11	2
4350	0.02829	0.0238		11	2
4351	0	0		11	2
4352	0	0		11	2
4353	0	0		11	2
4354	0	0		11	2
4355	0.01525	0.01656		11	2
4356	0.0167	0.03623		11	2
4357	0	0		11	2
4358	0.05111	0.03025		11	2
4359	0.0421	0.00838		11	2
4360	0.02805	0.00502		11	2
4361	0	0		11	2
4362	0.00912	0.00805		11	2
4363	0.02256	0.00762		11	2
4364	0.01967	0.00792		11	2
4365	0	0		11	2
4366	0	0		11	2
4367	0.01429	0.00396		11	2
4368	0	0		11	2
4369	0	0		11	2
4370	0	0		11	2
4371	0	0		11	2
4372	0.04217	0.01786		11	2
4373	0.05135	0.02522		11	2
4374	0.02099	0.02081		11	2
4375	0	0		11	2
4376	0	0		11	2
4377	0	0		11	2
4378	0	0		11	2
4379	0	0		11	2
4380	0.00012	0.02259		11	2
4381	0	0		11	2
4382	0	0		11	2
4383	0	0		11	2
4384	0	0		11	2
4385	0.02134	0.00705		11	2
4386	0	0		11	2
4387	0	0		11	2
4388	0	0		11	2
4389	0	0		11	2
4390	0	0		11	2
4391	0	0		11	2
4392	0	0		11	2
4393	0	0		11	2
4394	0	0		11	2
4395	0.09066	0.03955		11	2
4396	0.03639	0.05303		11	2
4397	0.0306	0.01281		11	2
4398	0	0		11	2
4399	0	0		11	2
4400	0	0		11	2
4401	0	0		11	2
4402	0	0		11	2
4403	0	0		11	2
4404	0.00204	0.01321		11	2
4405	0.00596	0.01127		11	2
4406	0.01253	0.00685		11	2
4407	0	0		11	2
4408	0	0		11	2
4409	0	0		11	2
4410	0.01816	0.01951		11	2
4411	0.03303	0.02725		11	2
4412	0	0		11	2
4413	0.00689	0.00416		11	2
4414	0.00686	0.00374		11	2
4415	0	0		11	2
4416	0	0		11	2
4417	0	0		11	2
4418	0	0		11	2
4652	0	0		12	2
4653	0.01651	0.00474		12	2
4654	0	0		12	2
4655	0.03174	0.03833		12	2
4656	0	0		12	2
4657	0	0		12	2
4658	0	0		12	2
4659	0.00598	0.0072		12	2
4660	0	0		12	2
4661	0.04007	0.03441		12	2
4662	0	0		12	2
4663	0	0		12	2
4664	0	0		12	2
4665	0	0		12	2
4666	0.10937	0.0624		12	2
4667	0	0		12	2
4668	0.07526	0.05238		12	2
4669	0	0		12	2
4670	0	0		12	2
4671	0	0		12	2
4672	0	0		12	2
4673	0.01976	0.00925		12	2
4674	0.09104	0.06336		12	2
4675	0.05709	0.04274		12	2
4676	0	0		12	2
4677	0	0		12	2
4678	0	0		12	2
4679	0	0		12	2
4680	0	0		12	2
4681	0.03221	0.01774		12	2
4682	0	0		12	2
4683	0.03354	0.01492		12	2
4684	0	0		12	2
4685	0.04109	0.01778		12	2
4686	0.0174	0.00732		12	2
4687	0	0		12	2
4688	0	0		12	2
4689	0	0		12	2
4690	0	0		12	2
4691	0	0		12	2
4692	0	0		12	2
4693	0	0		12	2
4694	0	0		12	2
4695	0	0		12	2
4696	0	0		12	2
4697	0	0		12	2
4698	0	0.02476		12	2
4699	0	0		12	2
4700	0	0		12	2
4701	0.01731	0.02672		12	2
4702	0.1013	0.01292		12	2
4703	0.04638	0.00405		12	2
4704	0.02552	0.00278		12	2
4705	0	0		12	2
4706	0	0		12	2
4707	0.04446	0.02541		12	2
4708	0	0		12	2
4709	0	0		12	2
4710	0	0		12	2
4711	0	0		12	2
4712	0	0		12	2
4713	0	0		12	2
4714	0	0		12	2
4715	0.05985	0.02428		12	2
4716	0.04473	0.01291		12	2
4717	0.00603	0.00698		12	2
4718	0	0		12	2
4719	0	0		12	2
4720	0	0		12	2
4721	0	0		12	2
4722	0.03411	0.0257		12	2
4723	0	0		12	2
4724	0.05336	0.03835		12	2
4725	0.0092	0.0183		12	2
4726	0	0		12	2
4727	0	0		12	2
4728	0	0		12	2
4729	0	0		12	2
4730	0	0		12	2
4731	0.03332	0.02701		12	2
4732	0	0		12	2
4733	0.0041	0.03506		12	2
4734	0	0		12	2
4735	0	0		12	2
4736	0.02252	0.03134		12	2
4737	0.03666	0.02592		12	2
4738	0	0		12	2
4739	0	0		12	2
4740	0.03542	0.00779		12	2
4741	0	0		12	2
4742	0	0		12	2
4743	0	0		12	2
4744	0	0		12	2
4745	0	0		12	2
4746	0.00853	0.00838		12	2
4747	0	0		12	2
4748	0.02209	0.02121		12	2
4749	0.01526	0.01772		12	2
4750	0.05047	0.03611		12	2
4751	0.03478	0.03595		12	2
4752	0.02913	0.04654		12	2
4753	0.02015	0.02268		12	2
4754	0.04597	0.04498		12	2
4755	0.02725	0.01947		12	2
4756	0	0		12	2
4757	0	0		12	2
4758	0.01377	0.00952		12	2
4759	0.00758	0.00739		12	2
4760	0	0		12	2
4761	0.00657	0.00801		12	2
4762	0.01038	0.00443		12	2
4763	0.03069	0.00537		12	2
4764	0	0		12	2
4765	0	0		12	2
4766	0	0		12	2
4767	0	0		12	2
4768	0	0		12	2
4769	0.01276	0.01377		12	2
4770	0	0		12	2
4771	0	0		12	2
4772	0	0		12	2
4773	0.01058	0.0222		12	2
4774	0.01206	0.01222		12	2
4775	0.00797	0.00529		12	2
4776	0	0		12	2
4777	0	0		12	2
4778	0	0		12	2
4779	0	0		12	2
5053	0.01437	0		13	2
5054	0.0177	0.01747		13	2
5055	0.0571	0.11066		13	2
5056	0	0		13	2
5057	0	0		13	2
5058	0.02006	0.04494		13	2
5059	0	0		13	2
5060	0	0		13	2
5061	0	0		13	2
5062	0	0		13	2
5063	0	0		13	2
5064	0	0		13	2
5065	0	0		13	2
5066	0	0		13	2
5067	0	0		13	2
5068	0	0		13	2
5069	0	0		13	2
5070	0.02227	0		13	2
5071	0	0		13	2
5072	0	0		13	2
5073	0.01678	0.00614		13	2
5074	0	0		13	2
5075	0	0		13	2
5076	0	0		13	2
5077	0	0		13	2
5078	0.01836	0.01891		13	2
5079	0.0125	0.04506		13	2
5080	0	0		13	2
5081	0.02283	0.03406		13	2
5082	0.01839	0.02812		13	2
5083	0.03437	0.044		13	2
5084	0.02579	0.02932		13	2
5085	0	0		13	2
5086	0.01776	0.02099		13	2
5087	0.00909	0.02276		13	2
5088	0.01008	0.03449		13	2
5089	0.01704	0.05769		13	2
5090	0	0		13	2
5091	0	0		13	2
5092	0	0		13	2
5093	0	0		13	2
5094	0.01609	0.01967		13	2
5095	0	0		13	2
5096	0.03965	0.04073		13	2
5097	0.03191	0.0412		13	2
5098	0	0		13	2
5099	0	0		13	2
5100	0.00985	0.04344		13	2
5101	0.01727	0.02619		13	2
5102	0.00622	0.00451		13	2
5103	0.00467	0.00706		13	2
5104	0	0		13	2
5105	0	0		13	2
5106	0.03298	0.03516		13	2
5107	0.01868	0.04175		13	2
5108	0	0		13	2
5109	0	0		13	2
5110	0	0		13	2
5111	0	0		13	2
5112	0	0		13	2
5113	0	0		13	2
5114	0	0		13	2
5115	0	0		13	2
5116	0	0		13	2
5117	0	0		13	2
5118	0	0		13	2
5119	0	0		13	2
5120	0	0		13	2
5121	0.00851	0.00886		13	2
5122	0	0		13	2
5123	0	0		13	2
5124	0	0		13	2
5125	0	0		13	2
5126	0	0		13	2
5127	0	0		13	2
5128	0	0		13	2
5129	0	0		13	2
5130	0	0		13	2
5131	0	0		13	2
5132	0.04042	0.06627		13	2
5133	0	0		13	2
5134	0	0		13	2
5135	0	0		13	2
5136	0.03182	0.02185		13	2
5137	0	0		13	2
5138	0	0		13	2
[truncated: 9,062 more rows]
