# Supplementary material for: Secondary structural ensembles of the SARS-CoV-2 RNA genome in infected cells
Source: Nat Commun. 2022 Mar 2;13:1128. doi: 10.1038/s41467-022-28603-2 (PMC8891300; doi:10.1038/s41467-022-28603-2)
Supplement: Supplementary file 8 — Supplementary Data 5 [file 41467_2022_28603_MOESM8_ESM.xlsx]

## Sheet: Sheet1
Primer name	Sequence	Notes
linker	/5rApp/TCTAGCTNNNNNNNNNNNNAGATCGGAAGAGCGTCGTGTAGGGAAAGA/3ddC/	linker for ligation based library generation
P1	/5Phos/AGATCGGAAGAGCACACGTCTGAACTCCAG/iSp18/TCTTTCCCTACACGACGCTCTTCCGATCT	rt primer for ligation based library generation
P2	CAAGCAGAAGACGGCATACGAGATNNNNNNGTGACTGGAGTTCAGACGTGTGCTC	Indexing primer with 6bp index
P3	AATGATACGGCGACCACCGAGATCTACACTCTTTCCCTACACGACGCTC	sequencing primer rev
P4	CCCTGTGGGTTTTACACTTAAAAAC	target specific amplification of FSE fwd
P5	CTTCGTCCTTTTCTTGGAAGCGACA	target specific amplification of FSE rev
P6	CCTTCCCAGGTAACAAACCAACCAA	genome-wide specific primers SCI7-1_250F
P7	TGATGTTCACATCTGATTTGGCTACTAACAA	SCI7-2001_2250F
P8	TCTTCATCCAGATTCTGCCACTCTTGTT	SCI7-4001_4250F
P9	AAACCAACCATATCCAAACGCAAGC	SCI7-6001_6250F
P10	TTGGTGATAGTGCGGAAGTTGCAGT	SCI7-8001_8250F
P11	CCACCACAAACCTCTATCACCTCAGC	SCI7-10001_10250F
P12	TTTCCATGCAGGGTGCTGTAGACAT	SCI7-12001_12250F
P13	CAGTACAATTCTGTGATGCCATGCG	SCI7-14001_14250F
P14	TGATTGAACGGTTCGTGTCTTTAGC	SCI7-16001_16250F
P15	GGCAACTTTACAAGCTGAAAATGTAACAGGA	SCI7-18001_18250F
P16	GATGGTCAAGTAGACTTATTTAGAAATGCCCG	SCI7-20001_20250F
P17	CAACAAAAGTTGGATGGAAAGTGAGTTCAG	SCI7-22001_22250F
P18	TGACACTTGCAGATGCTGGCTTCAT	SCI7-24001_24250F
P19	GTTGATGAGCCTGAAGAACATGTCCAAA	SCI7-26001_26250F
P20	GAGTAGGAGCTAGAAAATCAGCACCTTTAATTG	SCI7-28001_28250F
P21	GCCGATCATCAGCACATCTAGGTTTC	SCI7-201_450F
P22	CTCAACCTGTGCTTGTGAAATTGTCG	SCI7-2201_2450F
P23	AGCGAAAGCTTTGAGAAAAGTGCCA	SCI7-4201_4450F
P24	AGCTAAATTGTTACATAAACCTATTGTTTGGCA	SCI7-6201_6450F
P25	CACATCAATCTGACATAGAAGTTACTGGCG	SCI7-8201_8450F
P26	AATCATAATTTCTTGGTACAGGCTGGTAATGTT	SCI7-10201_10450F
P27	TGTGGCTAAATCTGAATTTGACCGTGA	SCI7-12201_12450F
P28	GTCACATGTTGACACTGACTTAACAAAGCC	SCI7-14201_14450F
P29	TGAGGCTATGTACACACCGCATACAGTC	SCI7-16201_16450F
P30	GGTTACCCTAACATGTTTATCACCCGC	SCI7-18201_18450F
P31	CAAGAATTTAAACCCAGGAGTCAAATGGAA	SCI7-20201_20450F
P32	CCCTCAGGGTTTTTCGGCTTTAGAA	SCI7-22201_22450F
P33	CACTTCTGGTTGGACCTTTGGTGC	SCI7-24201_24450F
P34	CGTGCCTTTGTAAGCACAAGCTGAT	SCI7-26201_26450F
P35	TGAAGACTTTTTAGAGTATCATGACGTTCGTGT	SCI7-28201_28450F
P36	TGGCACTTGTGGCTTAGTAGAAGTTGAAA	SCI7-401_650F
P37	AGTGTGTTAAATCCAGAGAAGAAACTGGCCT	SCI7-2401_2650F
P38	CGCAAATTAATGCCTGTCTGTGTGG	SCI7-4401_4650F
P39	CAGTCTCTGAAGAAGTAGTGGAAAATCCTACCA	SCI7-6401_6650F
P40	TCATGTCATTGTCTGAACAACTACGAAAACA	SCI7-8401_8650F
P41	TCACCATCTGGTGTTTACCAATGTGCTAT	SCI7-10401_10650F
P42	CAATGCAAGAGATGGTTGTGTTCCC	SCI7-12401_12650F
P43	TCCCACCTACAAGTTTTGGACCACT	SCI7-14401_14650F
P44	TCACAGATGTGACTCAACTTTACTTAGGAGGT	SCI7-16401_16650F
P45	CCAGAGTTAGTGCTAAACCACCGCC	SCI7-18401_18650F
P46	TTTCATAACAGATGCGCAAACAGGTTC	SCI7-20401_20650F
P47	GATGCTGTAGACTGTGCACTTGACCCT	SCI7-22401_22650F
P48	ATGTGGTCAACCAAAATGCACAAGC	SCI7-24401_24650F
P49	TCTGAATTCTTCTAGAGTTCCTGATCTTCTGGT	SCI7-26401_26650F
P50	ATACTGCGTCTTGGTTCACCGCTCT	SCI7-28401_28650F
P51	GAAATACCAGTGGCTTACCGCAAGGT	SCI7-601_850F
P52	AACGGGCTTATGTTGCTCGAAATCA	SCI7-2601_2850F
P53	GCTATGTAACACATGGCTTAAATTTGGAAGAAG	SCI7-4601_4850F
P54	AGGTTTGAAAACCCTTGCTACTCATGG	SCI7-6601_6850F
P55	ATCATAGGATACAAGGCTATTGATGGTGGTG	SCI7-8601_8850F
P56	CCTTTTGTTGACAGGCAAACAGCAC	SCI7-10601_10850F
P57	GACAATTCACCTAATTTAGCATGGCCTCTT	SCI7-12601_12850F
P58	AGCTGCACTTACTAACAATGTTGCTTTTCAA	SCI7-14601_14850F
P59	TTTGCAGCAGAAACGCTCAAAGCTA	SCI7-16601_16850F
P60	TGGCTTTGAGTTGACATCTATGAAGTATTTTGT	SCI7-18601_18850F
P61	AAGATGGCCATGTAGAAACATTTTACCCA	SCI7-20601_20850F
P62	GCTTGGAACAGGAAGAGAATCAGCAA	SCI7-22601_22850F
P63	GAAATCAGAGCTTCTGCTAATCTTGCTGC	SCI7-24601_24850F
P64	GGATTTGTCTTCTACAATTTGCCTATGCC	SCI7-26601_26850F
P65	GCCAGAAGCTGGACTTCCCTATGGT	SCI7-28601_28850F
P66	AGGGGCATACACTCGCTATGTCGAT	SCI7-801_1050F
P67	ACTTAATGAGAAGTGCTCTGCCTATACAGTTGA	SCI7-2801_3050F
P68	GATTGGTCCTATTCTGGACAATCTACACA	SCI7-4801_5050F
P69	AAGCATCTATGCCGACTACTATAGCAAAGAATA	SCI7-6801_7050F
P70	AATGACAAAGCTTGCCCATTGATTG	SCI7-8801_9050F
P71	AGGACCTCTTTCTGCTCAAACTGGAA	SCI7-10801_11050F
P72	TGCACTGTTATCCGATTTACAGGATTTGA	SCI7-12801_13050F
P73	TTGATAAGTACTTTGATTGTTACGATGGTGGC	SCI7-14801_15050F
P74	CCTTTGAAAAAGGTGACTATGGTGATGCT	SCI7-16801_17050F
P75	GCAATCATGACTAGGTGTCTAGCTGTCCA	SCI7-18801_19050F
P76	TGAGAGTTATACATTTTGGTGCTGGTTCTGA	SCI7-20801_21050F
P77	AAATTACCAGATGATTTTACAGGCTGCGTT	SCI7-22801_23050F
P78	TGGAAAAGCACACTTTCCTCGTGAA	SCI7-24801_25050F
P79	GCTTCTTTCAGACTGTTTGCGCGT	SCI7-26801_27050F
P80	AAGCCTCTTCTCGTTCCTCATCACG	SCI7-28801_29050F
P81	AAGAGCTATGAATTGCAGACACCTTTTGAA	SCI7-1001_1250F
P82	GCTTCACATATGTATTGTTCTTTCTACCCTCCA	SCI7-3001_3250F
P83	GTCAATGACATATGGACAACAGTTTGGT	SCI7-5001_5250F
P84	CAACCGCTGCTTTAGGTGTTTTAATGTCT	SCI7-7001_7250F
P85	TGTGTTTTGGCTGCTGAATGTACAATTTTT	SCI7-9001_9250F
P86	CTGGTTGTTACTCACAATTTTGACTTCACTTTT	SCI7-11001_11250F
P87	TCTACAAGCTGGTAATGCAACAGAAGTGC	SCI7-13001_13250F
P88	TGAGGATCAAGATGCACTTTTCGCATA	SCI7-15001_15250F
P89	GCAATGTTGCAAATTATCAAAAGGTTGGT	SCI7-17001_17250F
P90	CCAGTTCTTCACGACATTGGTAACCCT	SCI7-19001_19250F
P91	TGCAACTGTACATACAGCTAATAAATGGGATCT	SCI7-21001_21250F
P92	TGGTGTTGAAGGTTTTAATTGTTACTTTCCTTT	SCI7-23001_23250F
P93	AGATGTTGATTTAGGTGACATCTCTGGCA	SCI7-25001_25250F
P94	GGACCTGCCTAAAGAAATCACTGTTGC	SCI7-27001_27250F
P95	TGTCACTAAGAAATCTGCTGCTGAGGC	SCI7-29001_29250F
P96	ACTCTCATGAAGTGTGATCATTGTGGTGA	SCI7-1201_1450F
P97	CAAACTGTTGGTCAACAAGACGGC	SCI7-3201_3450F
P98	CATGTCAGCATTAAATCACACTAAAAAGTGGAA	SCI7-5201_5450F
P99	CTGCTTTTGGCTTAGTTGCAGAGTGG	SCI7-7201_7450F
P100	TGTAGGCACGGCACTTGTGAAAGAT	SCI7-9201_9450F
P101	TGGTCTATATGCCTGCTAGTTGGGTGA	SCI7-11201_11450F
P102	AATCCTTTGGTGGTGCATCGTGTT	SCI7-13201_13450F
P103	CAAGCAAATTCTATGGTGGTTGGCA	SCI7-15201_15450F
P104	TGCACGTGCTCGTGTAGAGTGTTTT	SCI7-17201_17450F
P105	CCTGCTAATTCCATTGTTTGTAGATTTGACAC	SCI7-19201_19450F
P106	ACTTCGCATGGTGGACAGCCTTT	SCI7-21201_21450F
P107	CTGAGTCTAACAAAAAGTTTCTGCCTTTCCA	SCI7-23201_23450F
P108	GCTAGGTTTTATAGCTGGCTTGATTGCC	SCI7-25201_25450F
P109	TGTTTCATCTCGTTGACTTTCAGGTTACT	SCI7-27201_27450F
P110	CGCTTCAGCGTTCTTCGGAATGT	SCI7-29201_29450F
P111	CCTGAGCATAGTCTTGCCGAATACCA	SCI7-1401_1650F
P112	AAAACCAACAGTGGTTGTTAATGCAGC	SCI7-3401_3650F
P113	AGGTGAGTTAGGTGATGTTAGAGAAACAATGA	SCI7-5401_5650F
P114	TGGTTAGAATGTACATCTTCTTTGCATCATTT	SCI7-7401_7650F
P115	TTGTAGCTATCGTAGTAACATGCCTTGCCT	SCI7-9401_9650F
P116	TGCTTTAGATCAAGCCATTTCCATGTG	SCI7-11401_11650F
P117	GTAGTTGTGATCAACTCCGCGAACC	SCI7-13401_13650F
P118	AGTGTGCTCAAGTATTGAGTGAAATGGTCA	SCI7-15401_15650F
P119	AAGCACTATGTGTACATTGGCGACCC	SCI7-17401_17650F
P120	AACACGTTGCAATTTAGGTGGTGCT	SCI7-19401_19650F
P121	GAACAATGTTTGTTTTTCTTGTTTTATTGCCA	SCI7-21401_21650F
P122	TGCACAGAAGTCCCTGTTGCTATTCA	SCI7-23401_23650F
P123	CACAATTGGAACTGTAACTTTGAAGCAAGG	SCI7-25401_25650F
P124	TCTTTTCTTGGCACTGATAACACTCGCT	SCI7-27401_27650F
P125	ACTCAAGCCTTACCGCAGAGACAGAAG	SCI7-29401_29650F
P126	TTGAAATACTCCAAAAAGAGAAAGTCAACATCA	SCI7-1601_1850F
P127	CTTCATGTTGTCGGCCCAAATGTTA	SCI7-3601_3850F
P128	GAAAGGTGTTCAGATACCTTGTACGTGTGG	SCI7-5601_5850F
P129	TGGAATTGTGTTAATTGTGATACATTCTGTGC	SCI7-7601_7850F
P130	ATGTTTCTTTTTTAGCACATATTCAGTGGATGG	SCI7-9601_9850F
P131	TTAGGCTATTTTTGTACTTGTTACTTTGGCCTC	SCI7-11601_11850F
P132	CGCTTCCAAGAAAAGGACGAAGATG	SCI7-13601_13850F
P133	GACACAGACTTTGTGAATGAGTTTTACGCA	SCI7-15601_15850F
P134	AAAGCACATAAAGACAAATCAGCTCAATGC	SCI7-17601_17850F
P135	TTCAGAGTTTAGAAAATGTGGCTTTTAATGTTG	SCI7-19601_19850F
P136	CAACCAGAACTCAATTACCCCCTGC	SCI7-21601_21850F
P137	GGGCACGTAGTGTAGCTAGTCAATCCA	SCI7-23601_23850F
P138	GCACTCTCCAAGGGTGTTCACTTTGT	SCI7-25601_25850F
P139	CAGTTACGTGCCAGATCAGTTTCACCT	SCI7-27601_27850F
P140	TGTGCAGAATGAATTCTCGTAACTACATAGCA	SCI7-29601_29850F
P141	GGTGCCTGGAATATTGGTGAACAGAA	SCI7-1801_2050F
P142	CTTGTTTCAAGCTTTTTGGAAATGAAGAGTG	SCI7-3801_4050F
P143	TGCATAGACGGTGCTTTACTTACAAAGTCC	SCI7-5801_6050F
P144	GATGGTAAATCAAAATGTGAAGAATCATCTGC	SCI7-7801_8050F
P145	TCTAAAGTTGCGTAGTGATGTGCTATTACCTCT	SCI7-9801_10050F
P146	GTGTTGGTGGCAAACCTTGTATCAAA	SCI7-11801_12050F
P147	ACACAATGGCAGACCTCGTCTATGC	SCI7-13801_14050F
P148	TTTTTATGTCTGAAGCAAAATGTTGGACTG	SCI7-15801_16050F
P149	CAAAGATTTTGGGACTACCAACTCAAACTG	SCI7-17801_18050F
P150	GCAACATTAAACCAGTACCAGAGGTGAAA	SCI7-19801_20050F
P151	CCCTGTCCTACCATTTAATGATGGTGTTT	SCI7-21801_22050F
P152	GCAATCTTTTGTTGCAATATGGCAGTTTT	SCI7-23801_24050F
P153	TGCCAACTATTTTCTTTGCTGGCAT	SCI7-25801_26050F
P154	GATCATAATGAAACTTGTCACGCCTAAACG	SCI7-27801_28050F
P155	TTAATTTTAGTAGTGCTATCCCCATGTGATTTT	SCI7-29801_29903F
P156	CAGCTGACTGAAGCATGGGTTCG	SCI7-13201_13450R
P157	CCATTTCACTCAATACTTGAGCACACTCAT	SCI7-15201_15450R
P158	GGGTCGCCAATGTACACATAGTGCTTAG	SCI7-17201_17450R
P159	CTCACATGGACTGTCAGAGTAATAGAAAAATGG	SCI7-19201_19450R
P160	GGGGAAATTTACTCATGTCAAATAAAGAATAGG	SCI7-21201_21450R
P161	TTGATCTGCATGAATAGCAACAGGGA	SCI7-23201_23450R
P162	TTCACCTTGCTTCAAAGTTACAGTTCCAA	SCI7-25201_25450R
P163	AGCGAGTGTTATCAGTGCCAAGAAAAGA	SCI7-27201_27450R
P164	TTTGCTGTTTCTTCTGTCTCTGCGG	SCI7-29201_29450R
P165	TTTTTGGAGTATTTCAAGAAGGTTGTCATTAAG	SCI7-1401_1650R
P166	CACCTTTGTTAACATTTGGGCCGAC	SCI7-3401_3650R
P167	AGCTTGTTTACCACACGTACAAGGTATCTGAA	SCI7-5401_5650R
P168	GCACAGAATGTATCACAATTAACACAATTCCA	SCI7-7401_7650R
P169	CCACTGAATATGTGCTAAAAAAGAAACATCA	SCI7-9401_9650R
P170	TGAAGAAAATAGGGCAATACTCAACACACA	SCI7-11401_11650R
P171	TGTCATCTTCGTCCTTTTCTTGGAAGC	SCI7-13401_13650R
P172	ACACTCATAAAGTCTGTGTTGTAAATTGCGG	SCI7-15401_15650R
P173	GCATTGAGCTGATTTGTCTTTATGTGCTTT	SCI7-17401_17650R
P174	AAAGCCACATTTTCTAAACTCTGAAGTCTTGT	SCI7-19401_19650R
P175	GCAGGGGGTAATTGAGTTCTGGTTG	SCI7-21401_21650R
P176	TTGACTAGCTACACTACGTGCCCGC	SCI7-23401_23650R
P177	TTGCAAACAAAGTGAACACCCTTGG	SCI7-25401_25650R
P178	AGGTGAAACTGATCTGGCACGTAACTG	SCI7-27401_27650R
P179	TATCGTAAACGGAAAAGCGAAAACG	SCI7-29401_29650R
P180	TTCTGTTCACCAATATTCCAGGCACC	SCI7-1601_1850R
P181	CCAAAAAGCTTGAAACAAGTTTGTCATAGAGA	SCI7-3601_3850R
P182	TTCTGAGGACTTTGTAAGTAAAGCACCGTCT	SCI7-5601_5850R
P183	CAGCTTTATCAAAGTAAAGATGGATGGAACC	SCI7-7601_7850R
P184	TTTCTTTATTTAACAAAAAGGTGCACAGCG	SCI7-9601_9850R
P185	GGCTACTTTGATACAAGGTTTGCCACC	SCI7-11601_11850R
P186	AGCATAGACGAGGTCTGCCATTGTGT	SCI7-13601_13850R
P187	GTCTCAGTCCAACATTTTGCTTCAGACAT	SCI7-15601_15850R
P188	CCTGTGATGAATCAACAGTTTGAGTTGG	SCI7-17601_17850R
P189	CACCCAAATTATTGAGTATTTTCACCTCTGG	SCI7-19601_19850R
P190	AACACCATCATTAAATGGTAGGACAGGGTT	SCI7-21601_21850R
P191	AAACTGCCATATTGCAACAAAAGATTGCT	SCI7-23601_23850R
P192	TGCCAGCAAAGAAAATAGTTGGCATC	SCI7-25601_25850R
P193	AAGCATAATTAAAACAAGGAATAGCAGAAAGGC	SCI7-27601_27850R
P194	TTTTACACATTAGGGCTCTTCCATATAGGC	SCI7-29601_29850R
P195	CCAAATCAGATGTGAACATCATAGCATCAA	SCI7-1801_2050R
P196	TTCTTCAACACAAGCTTTGATTTTCTTATCATC	SCI7-3801_4050R
P197	TCGAAGCTTGCGTTTGGATATGGTT	SCI7-5801_6050R
P198	TCAAACATTTTAACTGCAACTTCCGCA	SCI7-7801_8050R
P199	CAGCTGAGGTGATAGAGGTTTGTGGTG	SCI7-9801_10050R
P200	ATGTCTACAGCACCCTGCATGGAAA	SCI7-11801_12050R
P201	CGCATGGCATCACAGAATTGTACTG	SCI7-13801_14050R
P202	CGAACCGTTCAATCATAAGTGTACCATCTGT	SCI7-15801_16050R
P203	GCTTGTAAAGTTGCCACATTCCTACGTG	SCI7-17801_18050R
P204	CGGGCATTTCTAAATAAGTCTACTTGACCATC	SCI7-19801_20050R
P205	TGAACTCACTTTCCATCCAACTTTTGTTGT	SCI7-21801_22050R
P206	TGACCTCTTGCTTGGTTTTGATGGA	SCI7-23801_24050R
P207	TGAGTTGAGTACAGCTGGTAATAGTCTGAAGTG	SCI7-25801_26050R
P208	TACCATTTAGAATAGAAGTGAATAGGACACGGG	SCI7-27801_28050R
P209	TCTCCTAAGAAGCTATTAAAATCACATGGGGA	SCI7-29801_29903R
P210	ACCCGGACGAAACCTAGATGTGCT	SCI7-1_250R
P211	CACCGACAATTTCACAAGCACAGGT	SCI7-2001_2250R
P212	TTGTCTGTTGGCACTTTTCTCAAAGC	SCI7-4001_4250R
P213	AACATGCCAAACAATAGGTTTATGTAACAATTT	SCI7-6001_6250R
P214	AGATTGATGTGACAATTTAAGACATTCAACAAC	SCI7-8001_8250R
P215	CTTCATAATTAGGGTTAAGCATGTCTTCAGAGG	SCI7-10001_10250R
P216	TCACGGTCAAATTCAGATTTAGCCACA	SCI7-12001_12250R
P217	ACATGTGACTCTGCAGTTAAAGCCCTG	SCI7-14001_14250R
P218	CAGCCTGTAAGACTGTATGCGGTGTG	SCI7-16001_16250R
P219	AGGTCATGTCCTTAGGTATGCCAGGTATGT	SCI7-18001_18250R
P220	TCCATTTGACTCCTGGGTTTAAATTCTTGT	SCI7-20001_20250R
P221	TGGTTCTAAAGCCGAAAAACCCTGAG	SCI7-22001_22250R
P222	GCACCAAAGGTCCAACCAGAAGTG	SCI7-24001_24250R
P223	ACTCATCAGCTTGTGCTTACAAAGGCA	SCI7-26001_26250R
P224	AACAACACGAACGTCATGATACTCTAAAAAGTC	SCI7-28001_28250R
P225	TTTCAACTTCTACTAAGCCACAAGTGCCA	SCI7-201_450R
P226	GCCAGTTTCTTCTCTGGATTTAACACACTTTC	SCI7-2201_2450R
P227	CCACACAGACAGGCATTAATTTGCG	SCI7-4201_4450R
P228	GAACGTCTTTCTGTATGGTAGGATTTTCCAC	SCI7-6201_6450R
P229	TGAAATCTTTAACGTTCCATATCAAAGCAATG	SCI7-8201_8450R
P230	GGCCTCATAGCACATTGGTAAACACC	SCI7-10201_10450R
P231	GGGAACACAACCATCTCTTGCATTG	SCI7-12201_12450R
P232	TCTCACTAGTGGTCCAAAACTTGTAGGTGG	SCI7-14201_14450R
P233	GCTCATACCTCCTAAGTAAAGTTGAGTCACATC	SCI7-16201_16450R
P234	GGTACAGCAACTAGGTTAACACCTGTAGAAAAA	SCI7-18201_18450R
P235	TCTTCTAATTCAAAAGGTGATTCCTTAAAACG	SCI7-20201_20450R
P236	GAGGGTCAAGTGCACAGTCTACAGCA	SCI7-22201_22450R
P237	GTGCATTTTGGTTGACCACATCTTGA	SCI7-24201_24450R
P238	GAAGAATTCAGATTTTTAACACGAGAGTAAACG	SCI7-26201_26450R
P239	TTGAGTGAGAGCGGTGAACCAAGAC	SCI7-28201_28450R
P240	AGAACCTTGCGGTAAGCCACTGGTA	SCI7-401_650R
P241	TTGATTTCGAGCAACATAAGCCCG	SCI7-2401_2650R
P242	TTTAAGCCATGTGTTACATAGCCAAGTG	SCI7-4401_4650R
P243	GCTAAACCATGAGTAGCAAGGGTTTTCAA	SCI7-6401_6650R
P244	AATAGAAAATAGCAGCAACAAAAAGGAACACAA	SCI7-8401_8650R
P245	CGTACCAGCTGCTTGTGCTGTTTG	SCI7-10401_10650R
P246	GCCATGCTAAATTAGGTGAATTGTCCA	SCI7-12401_12650R
P247	GTTAGTAAGTGCAGCTACTGAAAAGCACG	SCI7-14401_14650R
P248	GCTGCAAAAAGCTTGAGTCTTTCAGTACA	SCI7-16401_16650R
P249	AATACTTCATAGATGTCAACTCAAAGCCATGTG	SCI7-18401_18650R
P250	ACATGGCCATCTTTACACCAAAGCA	SCI7-20401_20650R
P251	TTGCTGATTCTCTTCCTGTTCCAAGC	SCI7-22401_22650R
P252	CATTTTAGTAGCAGCAAGATTAGCAGAAGCTC	SCI7-24401_24650R
P253	TCCTGTTGGCATAGGCAAATTGTAGAAG	SCI7-26401_26650R
P254	GCACCATAGGGAAGTCCAGCTTCTG	SCI7-28401_28650R
P255	TGTTATCGACATAGCGAGTGTATGCCC	SCI7-601_850R
P256	TCAATCCTTTCATCAAGTTCAAAAGTGATATTC	SCI7-2601_2850R
P257	AGGACCAATCTTTATAGGAACCAGCAAGTG	SCI7-4601_4850R
P258	CCAAGGGACACTATTAACAGCAGCTAAACC	SCI7-6601_6850R
P259	GACTGCAGCAATCAATGGGCAAG	SCI7-8601_8850R
P260	ACGGCAATTCCAGTTTGAGCAGAA	SCI7-10601_10850R
P261	CAAATCCTGTAAATCGGATAACAGTGCAAG	SCI7-12601_12850R
P262	TGATAGCAGCATTACCATCCTGAGCA	SCI7-14601_14850R
P263	GTTACACGATAACCAGTAAAGACATAATTTCGG	SCI7-16601_16850R
P264	TGGACTTGACAATACAGATCATGGTTGC	SCI7-18601_18850R
P265	TGACACAGTTGAGTATATTTTGCGACATTCA	SCI7-20601_20850R
P266	TAATTATAATCAGCAATCTTTCCAGTTTGCCCT	SCI7-22601_22850R
P267	ACACCTTCACGAGGAAAGTGTGCTTTT	SCI7-24601_24850R
P268	CGTACGCGCAAACAGTCTGAAAGAA	SCI7-26601_26850R
P269	CGTGATGAGGAACGAGAAGAGGCTT	SCI7-28601_28850R
P270	GCCAATTTAATTTCAAAAGGTGTCTGCAA	SCI7-801_1050R
P271	GAGGGTAGAAAGAACAATACATATGTGAAGCCA	SCI7-2801_3050R
P272	TCATTGACATGTCCACAACTTGCGTGT	SCI7-4801_5050R
P273	AGACATTAAAACACCTAAAGCAGCGGTTG	SCI7-6801_7050R
P274	AAAATTGTACATTCAGCAGCCAAAACACA	SCI7-8801_9050R
P275	AAAAGTGAAGTCAAAATTGTGAGTAACAACCAG	SCI7-10801_11050R
P276	CAGGCACTTCTGTTGCATTACCAGC	SCI7-12801_13050R
P277	TTGTATATGCGAAAAGTGCATCTTGATCCT	SCI7-14801_15050R
P278	GATAATTTGCAACATTGCTAGAAAACTCATCTG	SCI7-16801_17050R
P279	TCGTGAAGAACTGGGAATTTGTCTGC	SCI7-18801_19050R
P280	AGCTGTATGTACAGTTGCACAATCACCAA	SCI7-20801_21050R
P281	AAAGGAAAGTAACAATTAAAACCTTCAACACCA	SCI7-22801_23050R
P282	CAGGTTGCAAAGGATCATAAACTGTGTTG	SCI7-24801_25050R
P283	AGCGTTCGTGATGTAGCAACAGTGATT	SCI7-26801_27050R
P284	GCCTCAGCAGCAGATTTCTTAGTGACA	SCI7-28801_29050R
P285	TTCATGAGAGTTGAAAGGCACATTTGG	SCI7-1001_1250R
P286	TCATCATCTAACCAATCTTCTTCTTGCTCTTCT	SCI7-3001_3250R
P287	TTTCCACTTTTTAGTGTGATTTAATGCTGACA	SCI7-5001_5250R
P288	ACCACTCTGCAACTAAGCCAAAAGCA	SCI7-7001_7250R
P289	ATCTTTCACAAGTGCCGTGCCTACA	SCI7-9001_9250R
P290	TCACCCAACTAGCAGGCATATAGACCA	SCI7-11001_11250R
P291	ACACGATGCACCACCAAAGGATTC	SCI7-13001_13250R
P292	TTGTGCCAACCACCATAGAATTTGC	SCI7-15001_15250R
P293	GGCAAATATTTTAATGCCTTCTCACATAGTGC	SCI7-17001_17250R
P294	GTGTCAAATCTACAAACAATGGAATTAGCAGG	SCI7-19001_19250R
P295	TAACAAAGGCTGTCCACCATGCG	SCI7-21001_21250R
P296	TGTTAGACTCAGTAAGAACACCTGTGCCTGT	SCI7-23001_23250R
P297	TGGCAATCAAGCCAGCTATAAAACCT	SCI7-25001_25250R
P298	CTGCTATAGTAACCTGAAAGTCAACGAGATGAA	SCI7-27001_27250R
P299	AATGCGCGACATTCCGAAGAAC	SCI7-29001_29250R
P300	AGCCAGATTCATTATGGTATTCGGCAA	SCI7-1201_1450R
P301	TGTTGGTTTTACCTTTTTAGCTTCTTCCACA	SCI7-3201_3450R
P302	TAAGATAAGTGCACAAAAGTTAGCAGCTTCACC	SCI7-5201_5450R
P303	ATGCAAAGAAGATGTACATTCTAACCATAGCTG	SCI7-7201_7450R
P304	CATGTTACTACGATAGCTACAATACCACCAGC	SCI7-9201_9450R
P305	CAAGACATTCATAAGTGTCCACACTCTCCTAGC	SCI7-11201_11450R
P306	TAATACGACTCACTATAGGGTTTTTAAACGGGTTTGCGGTG	fwd primer + T7 for FSE 88 nt
P307	CAAAAGCCCTGTATACGACATCAGT	rev primer for FSE 88 nt
P308	TAATACGACTCACTATAGGGCCCTGTGGGTTTTACACTTAAAAAC	fwd primer + T7 for FSE 283 nt
P309	CTTCGTCCTTTTCTTGGAAGCGACA	rev primer for FSE 283 nt
P310	TAATACGACTCACTATAGAATAATGAGCTTAGTCCTGTTGCACTACG	fwd primer + T7 for FSE 2924 nt
P311	TAAATTGCGGACATACTTATCGGCAATTTTGTTACC	rev primer for FSE 2924 nt
