# Supplementary material for: Secondary structural ensembles of the SARS-CoV-2 RNA genome in infected cells
Source: Nat Commun. 2022 Mar 2;13:1128. doi: 10.1038/s41467-022-28603-2 (PMC8891300; doi:10.1038/s41467-022-28603-2)
Supplement: Supplementary file 9 — Supplementary Data 8 [file 41467_2022_28603_MOESM9_ESM.xlsx]

## Sheet: mus
Genome coordinate	Nucleotide	Huh7 (filtered)	Vero (filtered)	Vero replicate 1 (unfiltered)	Vero replicate 2 (unfiltered)
1	A		0	0	0
2	U
3	U
4	A		0.00077	0.00154	0.0019
5	A		0.01002	0.01802	0.01724
6	A		0.01416	0.01522	0.02538
7	G
8	G
9	U
10	U
11	U
12	A		0.00881	0.01411	0.01591
13	U
14	A		0.00354	0.01015	0.00704
15	C		0.00666	0.00255	0.01317
16	C		0.01207	0.00561	0.02349
17	U
18	U
19	C		0.03527	0.02853	0.05169
20	C		0.05069	0.04484	0.08027
21	C		0.07074	0.05961	0.10916
22	A		0.01418	0.01421	0.02092
23	G
24	G
25	U
26	A		0.01178	0.01021	0.01767
27	A		0.02423	0.02366	0.03323
28	C		0.02938	0.01376	0.04247
29	A		0.01099	0.0083	0.01565
30	A		0.00609	0.00388	0.00992
31	A		0.01049	0.01348	0.01236
32	C		0.00879	0.00557	0.0121
33	C		0.02009	0.00948	0.03028
34	A		0.03723	0.03832	0.04105
35	A		0.04411	0.04521	0.04524
36	C		0.07137	0.06901	0.07384
37	C		0.05884	0.04205	0.06763
38	A		0.02688	0.01446	0.02811
39	A		0.03683	0.02986	0.03472
40	C		0.05595	0.04528	0.05904
41	U
42	U
43	U
44	C	0.03581	0.0633	0.05675	0.0623
45	G
46	A	0.00319	0.01232	0.01298	0.0134
47	U
48	C	0.0016	0.01319	0.01	0.01539
49	U
50	C	0.00581	0.02708	0.01634	0.03562
51	U
52	U
53	G
54	U
55	A	0.00408	0.01152	0.00883	0.01229
56	G
57	A	0.00257	0.0059	0.00903	0.01066
58	U
59	C	0.00186	0.0168	0.00808	0.01973
60	U
61	G
62	U
63	U
64	C	0.00761	0.02778	0.01691	0.02997
65	U
66	C	0.04106	0.07543	0.05148	0.07172
67	U
68	A	0.02517	0.03241	0.02598	0.02697
69	A	0.03258	0.04372	0.022	0.03583
70	A	0.03223	0.04358	0.03136	0.04243
71	C	0.05407	0.07726	0.04733	0.06851
72	G
73	A	0.00697	0.01084	0.00707	0.01255
74	A	0.00657	0.01399	0.01172	0.01035
75	C	0.0119	0.02221	0.02079	0.02157
76	U
77	U
78	U
79	A	0.0111	0.01229	0.01347	0.01389
80	A	0.01331	0.01821	0.01665	0.01911
81	A	0.03186	0.02554	0.03001	0.04455
82	A	0.02281	0.0178	0.01963	0.03052
83	U
84	C	0.00095	0.00934	0.01041	0.01402
85	U
86	G
87	U
88	G
89	U
90	G
91	G
92	C	0.03416	0.03552	0.04139	0.05347
93	U
94	G
95	U
96	C	0.00253	0.0132	0.01366	0.01909
97	A	0.00215	0.00614	0.00791	0.00705
98	C	0.00108	0.01072	0.01125	0.01412
99	U
100	C	0.02137	0.04227	0.0315	0.07405
101	G
102	G
103	C	0.00089	0.01015	0.01141	0.01436
104	U
105	G
106	C	0.0514	0.06181	0.06654	0.07222
107	A	0.03443	0.03339	0.03365	0.04471
108	U
109	G
110	C	0.001	0.01153	0.01184	0.01238
111	U
112	U
113	A	0.00289	0.00992	0.01019	0.011
114	G
115	U
116	G
117	C	0.0016	0.02119	0.0213	0.02176
118	A	0.00259	0.00883	0.00832	0.00908
119	C	0.00492	0.01752	0.01686	0.01608
120	U
121	C	0.00115	0.02991	0.01282	0.0535
122	A	0.0011	0.00347	0.00467	0.00407
123	C	0.00146	0.01492	0.01344	0.01526
124	G
125	C	0.00098	0.01608	0.01454	0.01696
126	A	0.00161	0.00779	0.00729	0.00897
127	G
128	U
129	A	0.01848	0.0162	0.01379	0.01719
130	U
131	A	0.02084	0.02021	0.01504	0.02033
132	A	0.02078	0.02036	0.01894	0.02604
133	U
134	U
135	A	0.01784	0.02069	0.0167	0.02405
136	A	0.02847	0.03089	0.02505	0.03689
137	U
138	A	0.03935	0.04942	0.03664	0.04297
139	A	0.11025	0.10928	0.09333	0.10835
140	C	0.06023	0.07089	0.05492	0.07529
141	U
142	A	0.03105	0.03685	0.02638	0.03256
143	A	0.02787	0.02869	0.02303	0.03582
144	U
145	U
146	A	0.02959	0.03466	0.03081	0.04654
147	C	0.04022	0.04559	0.04951	0.07678
148	U
149	G
150	U
151	C	0.00093	0.01338	0.01216	0.01455
152	G
153	U
154	U
155	G
156	A	0.00814	0.01633	0.01476	0.01986
157	C	0.00196	0.01463	0.01387	0.01628
158	A	0.00316	0.0086	0.00958	0.01005
159	G
160	G
161	A	0.01595	0.02274	0.02727	0.03
162	C	0.02797	0.04916	0.05725	0.07217
163	A	0.00119	0.00881	0.01056	0.00952
164	C	0.00187	0.0123	0.01482	0.01618
165	G
166	A	0.00189	0.00953	0.01164	0.01065
167	G
168	U
169	A	0.03657	0.03171	0.0315	0.04779
170	A	0.03192	0.02982	0.03095	0.03756
171	C	0.00071	0.00947	0.01122	0.01
172	U
173	C	0.00112	0.01567	0.01477	0.02189
174	G
175	U
176	C	0.00089	0.01251	0.01421	0.01312
177	U
178	A	0.00252	0.01088	0.01133	0.01142
179	U
180	C	0.0009	0.01301	0.01329	0.01456
181	U
182	U
183	C	0.00087	0.01253	0.01235	0.01458
184	U
185	G
186	C	0.0486	0.06795	0.0654	0.07757
187	A	0.02974	0.03438	0.03785	0.04826
188	G
189	G
190	C	0.00056	0.00978	0.00996	0.00975
191	U
192	G
193	C	0.00059	0.00976	0.00985	0.00934
194	U
195	U
196	A	0.00266	0.00621	0.00516	0.00796
197	C	0.00072	0.01038	0.01029	0.01042
198	G
199	G
200	U
201	U
202	U
203	C	0.03364	0.0552	0.04485	0.06511
204	G
205	U
206	C	0.00065	0.01288	0.01187	0.01375
207	C	0.00121	0.01612	0.01136	0.02426
208	G
209	U
210	G
211	U
212	U
213	G
214	C	0.00078	0.00989	0.0102	0.01036
215	A	0.00254	0.00576	0.00511	0.00794
216	G
217	C	0.00063	0.01634	0.01669	0.01575
218	C	0.00178	0.01233	0.00768	0.02182
219	G
220	A	0.01503	0.02112	0.0158	0.02871
221	U
222	C	0.03921	0.04589	0.03417	0.05964
223	A	0.04324	0.04729	0.0378	0.0516
224	U
225	C		0.01271	0.01056	0.01632
226	A		0.01063	0.01056	0.0119
227	G
228	C		0.01306	0.01221	0.0154
229	A		0.00721	0.00768	0.0093
230	C		0.01008	0.01028	0.01147
231	A		0.009	0.00921	0.00847
232	U
233	C		0.01131	0.01188	0.01362
234	U
235	A		0.03268	0.03167	0.04771
236	G
237	G
238	U
239	U
240	U
241	C		0.0488	0.04523	0.06608
242	G
243	U
244	C	0.00062	0.01095	0.01322	0.0137
245	C	0.00055	0.0159	0.01164	0.02356
246	G
247	G
248	G
249	U
250	G
251	U
252	G
253	A	0.00334	0.01222	0.01385	0.01432
254	C	0.00086	0.00933	0.00955	0.01014
255	C	0.0008	0.01665	0.00955	0.02286
256	G
257	A	0.04186	0.03478	0.02709	0.0411
258	A	0.03308	0.03017	0.0235	0.03221
259	A	0.04316	0.03792	0.03067	0.04144
260	G
261	G
262	U
263	A	0.00349	0.0092	0.00731	0.00986
264	A	0.00292	0.00841	0.00678	0.00857
265	G
266	A	0.00372	0.00922	0.00845	0.00889
267	U
268	G
269	G
270	A	0.03276	0.04121	0.03078	0.0441
271	G
272	A	0.00456	0.01059	0.00915	0.01101
273	G
274	C	0.01821	0.02746	0.01853	0.02785
275	C	0.00083	0.01687	0.00939	0.01834
276	U
277	U
278	G
279	U
280	C	0.00933	0.02247	0.01525	0.02112
281	C	0.00105	0.01918	0.01066	0.02163
282	C	0.00114	0.03379	0.01387	0.04485
283	U
284	G
285	G
286	U
287	U
288	U
289	C	0.00116	0.0145	0.01071	0.01542
290	A	0.00261	0.00954	0.00773	0.00968
291	A	0.00234	0.00981	0.00734	0.01029
292	C	0.00094	0.01131	0.009	0.01304
293	G
294	A	0.00676	0.0115	0.01065	0.01225
295	G
296	A	0.02732	0.02809	0.02282	0.02908
297	A	0.0145	0.01515	0.01113	0.01458
298	A	0.04529	0.03956	0.0296	0.03823
299	A	0.02797	0.02692	0.01748	0.02702
300	C	0.05923	0.06139	0.04274	0.06873
301	A	0.07201	0.05938	0.04296	0.06549
302	C	0.00402	0.01484	0.01172	0.01884
303	A	0.00289	0.00743	0.00586	0.00769
304	C	0.00109	0.01143	0.0097	0.01501
305	G
306	U
307	C	0.00073	0.00846	0.00768	0.0122
308	C	0.0043	0.01777	0.0115	0.03146
309	A	0.03965	0.02766	0.0242	0.04167
310	A	0.03564	0.02621	0.02112	0.03872
311	C	0.04722	0.03879	0.03451	0.05825
312	U
313	C	0.02728	0.03125	0.02605	0.05539
314	A	0.02986	0.01936	0.02002	0.03355
315	G
316	U
317	U
318	U
319	G
320	C	0.00117	0.01045	0.01523	0.01672
321	C	0.00043	0.01479	0.00753	0.02115
322	U
323	G
324	U
325	U
326	U
327	U
328	A	0.01608	0.01779	0.01581	0.0216
329	C	0.00177	0.01185	0.01134	0.01353
330	A	0.00339	0.0081	0.00696	0.00919
331	G
332	G
333	U
334	U
335	C	0.05012	0.05868	0.04718	0.07009
336	G
337	C	0.02682	0.03646	0.03178	0.0425
338	G
339	A	0.00315	0.00602	0.00539	0.00753
340	C	0.00082	0.01057	0.00929	0.01145
341	G
342	U
343	G
344	C	0.10867	0.10631	0.09486	0.11053
345	U
346	C	0.04489	0.06198	0.03945	0.06722
347	G
348	U
349	A	0.01826	0.01915	0.01554	0.01943
350	C	0.00105	0.01327	0.00973	0.01466
351	G
352	U
353	G
354	G
355	C	0.00113	0.01386	0.01213	0.01347
356	U
357	U
358	U
359	G
360	G
361	A	0.00402	0.01291	0.01099	0.01344
362	G
363	A	0.01026	0.02332	0.0203	0.023
364	C	0.00035	0.00819	0.00847	0.00689
365	U
366	C	0.00058	0.01396	0.00924	0.01469
367	C	0.00081	0.0317	0.01301	0.04052
368	G
369	U
370	G
371	G
372	A	0.05077	0.05785	0.05201	0.06666
373	G
374	G
375	A	0.00825	0.00987	0.00867	0.01097
376	G
377	G
378	U
379	C	0.00106	0.01139	0.01101	0.01183
380	U
381	U
382	A	0.03414	0.03835	0.0344	0.03978
383	U
384	C	0.00139	0.01377	0.01203	0.01589
385	A	0.00441	0.01159	0.01303	0.01165
386	G
387	A	0.00214	0.00577	0.00628	0.00689
388	G
389	G
390	C	0.00056	0.01052	0.0113	0.01256
391	A	0.00278	0.00574	0.00696	0.00665
392	C	0.00082	0.00924	0.01282	0.01074
393	G
394	U
395	C	0.03191	0.02844	0.02495	0.03503
396	A	0.0794	0.05875	0.05524	0.06409
397	A	0.06163	0.04291	0.03896	0.0449
398	C	0.10592	0.06196	0.05514	0.06664
399	A	0.01202	0.02454	0.02145	0.0255
400	U
401	C	0.05726	0.02878	0.03027	0.04071
402	U
403	U
404	A	0.02224	0.01685	0.01678	0.01895
405	A	0.03617	0.03672	0.03667	0.04191
406	A	0.05247	0.04128	0.03809	0.04701
407	G
408	A		0.00837	0.00746	0.00971
409	U
410	G
411	G
412	C		0.01473	0.01552	0.0164
413	A		0.00645	0.00642	0.00719
414	C		0.01051	0.01115	0.01192
415	U
416	U
417	G
418	U
419	G
420	G
421	C		0.01186	0.01185	0.0131
422	U
423	U
424	A		0.02653	0.02296	0.02939
425	G
426	U
427	A		0.02485	0.02032	0.0272
428	G
429	A		0.00735	0.00642	0.00801
430	A		0.00955	0.00891	0.00984
431	G
432	U
433	U
434	G
435	A		0.00422	0.00308	0.00474
436	A		0.03411	0.02413	0.0315
437	A		0.03236	0.02329	0.03029
438	A		0.05138	0.03592	0.04746
439	A		0.01956	0.01318	0.01723
440	G
441	G
442	C	0.00079	0.01456	0.01285	0.01327
443	G
444	U
445	U
446	U
447	U
448	G
449	C	0.0008	0.01476	0.01452	0.01342
450	C	0.00033	0.01416	0.00822	0.01813
451	U
452	C	0.00105	0.01561	0.00829	0.02049
453	A	0.00173	0.00576	0.00626	0.00616
454	A	0.00306	0.00783	0.00792	0.00696
455	C	0.00066	0.00842	0.00693	0.00924
456	U
457	U
458	G
459	A	0.05017	0.04659	0.03713	0.04855
460	A	0.05633	0.05041	0.04071	0.05158
461	C	0.05897	0.06534	0.05072	0.07036
462	A	0.01251	0.01786	0.01477	0.01756
463	G
464	C	0.00054	0.01268	0.01397	0.01244
465	C	0.00043	0.01463	0.01136	0.01889
466	C	0.00163	0.02729	0.01664	0.04248
467	U
468	A	0.0071	0.00857	0.00753	0.01187
469	U
470	G
471	U
472	G
473	U
474	U
475	C	0.00088	0.01294	0.01303	0.018
476	A	0.00393	0.00824	0.00896	0.01024
477	U
478	C	0.00193	0.01032	0.01071	0.01494
479	A	0.04808	0.0363	0.03859	0.04984
480	A	0.05482	0.03919	0.04344	0.05243
481	A	0.036	0.02461	0.02745	0.03559
482	C	0.00591	0.01394	0.01537	0.02136
483	G
484	U
485	U
486	C	0.00389	0.01447	0.01312	0.02249
487	G
488	G
489	A	0.00247	0.00927	0.00996	0.01169
490	U
491	G
492	C	0.0008	0.01337	0.01451	0.01582
493	U
494	C	0.0022	0.02144	0.01636	0.02774
495	G
496	A	0.01118	0.01223	0.01389	0.01458
497	A	0.02555	0.02428	0.02484	0.0309
498	C	0.00078	0.01	0.01133	0.0105
499	U
500	G
501	C	0.00094	0.01303	0.01494	0.01581
502	A	0.0112	0.01222	0.01421	0.01491
503	C	0.00104	0.00947	0.0098	0.01075
504	C	0.00083	0.01905	0.01092	0.02618
505	U
506	C	0.02342	0.0377	0.0299	0.04717
507	A	0.03041	0.02662	0.03453	0.0381
508	U
509	G
510	G
511	U
512	C	0.00711	0.01893	0.01394	0.01987
513	A	0.01205	0.01606	0.01241	0.0169
514	U
515	G
516	U
517	U
518	A	0.02593	0.03233	0.02623	0.027
519	U
520	G
521	G
522	U
523	U
524	G
525	A	0.02738	0.02789	0.01952	0.02478
526	G
527	C	0.02931	0.04163	0.03115	0.03901
528	U
529	G
530	G
531	U
532	A	0.03304	0.03574	0.02872	0.03412
533	G
534	C	0.00105	0.01381	0.00965	0.01526
535	A	0.00266	0.00989	0.00763	0.01
536	G
537	A	0.0327	0.03333	0.02935	0.0346
538	A	0.0316	0.02986	0.02036	0.03483
539	C	0.02501	0.03066	0.02448	0.0336
540	U
541	C	0.00252	0.01966	0.01031	0.02939
542	G
543	A	0.01856	0.01916	0.02067	0.02309
544	A	0.02608	0.02348	0.02244	0.02867
545	G
546	G
547	C	0.00085	0.01083	0.01042	0.01469
548	A	0.0023	0.00868	0.00791	0.01057
549	U
550	U
551	C	0.00144	0.01416	0.01085	0.02204
552	A	0.03278	0.02993	0.02931	0.03897
553	G
554	U
555	A	0.00323	0.00834	0.00965	0.01104
556	C	0.00197	0.01576	0.01886	0.01931
557	G
558	G
559	U
560	C	0.03628	0.03727	0.04601	0.05511
561	G
562	U
563	A	0.05083	0.04505	0.04159	0.06511
564	G
565	U
566	G
567	G
568	U
569	G
570	A	0.00368	0.0054	0.00637	0.00764
571	G
572	A	0.00512	0.00792	0.00718	0.01023
573	C	0.0007	0.00957	0.00763	0.01186
574	A	0.00441	0.00568	0.0063	0.00533
575	C	0.00125	0.00889	0.00944	0.01031
576	U
577	U
578	G
579	G
580	U
581	G
582	U
583	C	0.0282	0.03785	0.03213	0.04542
584	C	0.0278	0.04522	0.03358	0.05355
585	U
586	U
587	G
588	U
589	C	0.00084	0.01325	0.01143	0.01329
590	C	0.0005	0.01583	0.01065	0.02015
591	C	0.00385	0.03514	0.01825	0.04729
592	U
593	C	0.07537	0.10122	0.07762	0.10737
594	A	0.04645	0.03979	0.03989	0.051
595	U
596	G
597	U
598	G
599	G
600	G
601	C	0.00218	0.01321	0.01127	0.01543
602	G
603	A	0.00983	0.01341	0.0106	0.01344
604	A		0.03644	0.02687	0.03644
605	A		0.01179	0.0106	0.00991
606	U
607	A		0.00581	0.00424	0.00613
608	C		0.01103	0.00867	0.01122
609	C		0.01898	0.01014	0.02551
610	A		0.01194	0.00988	0.01312
611	G
612	U
613	G
614	G
615	C		0.01164	0.01027	0.01292
616	U
617	U
618	A		0.00532	0.00506	0.00556
619	C		0.00933	0.00994	0.0091
620	C		0.01778	0.00798	0.02825
621	G
622	C		0.01452	0.01355	0.01555
623	A		0.04821	0.04517	0.05328
624	A		0.04154	0.03324	0.04949
625	G
626	G
627	U
628	U
629	C		0.01469	0.0125	0.01907
630	U
631	U
632	C	0.00386	0.01561	0.01364	0.02053
633	U
634	U
635	C	0.05727	0.05931	0.05623	0.07626
636	G
637	U
638	A	0.00365	0.00846	0.01082	0.0089
639	A	0.00342	0.00726	0.00727	0.00881
640	G
641	A	0.00304	0.00624	0.00789	0.00929
642	A	0.00275	0.00604	0.0061	0.00995
643	C	0.00153	0.01149	0.01284	0.01295
644	G
645	G
646	U
647	A	0.02702	0.02818	0.02948	0.03239
648	A	0.03308	0.03084	0.02476	0.03439
649	U
650	A	0.04471	0.03644	0.02984	0.03979
651	A	0.01477	0.01798	0.01641	0.01881
652	A	0.00439	0.0102	0.00849	0.01111
653	G
654	G
655	A	0.00619	0.01116	0.01064	0.01298
656	G
657	C	0.02822	0.04215	0.03914	0.04584
658	U
659	G
660	G
661	U
662	G
663	G
664	C	0.00052	0.0149	0.01232	0.01688
665	C	0.00033	0.01753	0.00915	0.02311
666	A	0.00533	0.00962	0.00886	0.00891
667	U
668	A	0.0031	0.00772	0.00531	0.00746
669	G
670	U
671	U
672	A	0.03522	0.04075	0.02852	0.04275
673	C	0.00124	0.01187	0.00773	0.01167
674	G
675	G
676	C	0.00057	0.01432	0.01113	0.01308
677	G
678	C	0.00025	0.01046	0.00889	0.00764
679	C	0.00072	0.02241	0.00682	0.02897
680	G
681	A	0.04162	0.04567	0.03105	0.0415
682	U
683	C	0.05058	0.05784	0.03695	0.048
684	U
685	A	0.03751	0.04295	0.03534	0.03661
686	A	0.02046	0.02234	0.01599	0.01924
687	A	0.00582	0.00966	0.0074	0.00943
688	G
689	U
690	C	0.00066	0.00897	0.00722	0.01104
691	A	0.08747	0.07368	0.06961	0.08479
692	U
693	U
694	U
695	G
696	A	0.00388	0.00679	0.00746	0.00814
697	C	0.00045	0.00626	0.00725	0.00778
698	U
699	U
700	A	0.03849	0.03527	0.03273	0.04557
701	G
702	G
703	C	0.0006	0.0086	0.00971	0.01301
704	G
705	A	0.00634	0.00868	0.01037	0.01295
706	C	0.00046	0.00729	0.00912	0.01179
707	G
708	A	0.02464	0.02509	0.02994	0.036
709	G
710	C	0.00091	0.01092	0.01273	0.01479
711	U
712	U
713	G
714	G
715	C	0.00066	0.00967	0.01348	0.01613
716	A	0.00874	0.01244	0.01792	0.01793
717	C	0.00097	0.00609	0.01109	0.0133
718	U
719	G
720	A	0.01218	0.0115	0.0147	0.01987
721	U
722	C	0.00059	0.0067	0.00944	0.01391
723	C	0.00038	0.01202	0.0104	0.02664
724	U
725	U
726	A	0.02718	0.02397	0.02832	0.03945
727	U
728	G
729	A	0.03258	0.01784	0.0208	0.02895
730	A	0.02818	0.01544	0.01914	0.02434
731	G
732	A	0.07928	0.04719	0.04819	0.07754
733	U
734	U
735	U
736	U
737	C	0.01917	0.0212	0.01881	0.02745
738	A	0.02158	0.01558	0.01589	0.01862
739	A	0.02707	0.01707	0.01688	0.02271
740	G
741	A	0.02763	0.01613	0.01616	0.01808
742	A	0.01624	0.01144	0.00994	0.0116
743	A	0.04319	0.03231	0.02623	0.03654
744	A	0.0522	0.0409	0.03227	0.05221
745	C	0.05058	0.04294	0.0414	0.04801
746	U
747	G
748	G
749	A	0.00992	0.01675	0.0153	0.01928
750	A	0.00725	0.01717	0.01198	0.02068
751	C	0.01596	0.02736	0.02219	0.02913
752	A	0.02724	0.03098	0.03174	0.03908
753	C	0.02456	0.03306	0.02622	0.03215
754	U
755	A	0.03436	0.04692	0.03497	0.04315
756	A	0.04694	0.06008	0.04246	0.05959
757	A	0.03444	0.03362	0.02403	0.03126
758	C	0.00227	0.01415	0.01063	0.01332
759	A	0.00431	0.00758	0.00614	0.00636
760	U
761	A	0.00537	0.00765	0.00748	0.00657
762	G
763	C	0.00133	0.01442	0.01159	0.01585
764	A	0.00758	0.0133	0.01234	0.01269
765	G
766	U
767	G
768	G
769	U
770	G
771	U
772	U
773	A	0.02845	0.0359	0.02689	0.04057
774	C	0.00818	0.01576	0.01117	0.0184
775	C	0.00048	0.01642	0.01064	0.02014
776	C	0.00127	0.03681	0.01608	0.05475
777	G
778	U
779	G
780	A	0.01968	0.02074	0.01893	0.02388
781	A	0.02207	0.02448	0.02022	0.02771
782	C	0.00182	0.00987	0.00984	0.00925
783	U
784	C	0.00096	0.02114	0.00991	0.03357
785	A	0.0053	0.00651	0.00889	0.01145
786	U
787	G
788	C	0.03595	0.04551	0.04463	0.05363
789	G
790	U
791	G
792	A	0.00367	0.006	0.00817	0.0065
793	G
794	C	0.0072	0.01706	0.01926	0.01983
795	U
796	U
797	A	0.023	0.02132	0.01863	0.02939
798	A	0.00765	0.01092	0.01051	0.01425
799	C	0.00215	0.01075	0.01148	0.01244
800	G
801	G
802	A		0.01858	0.02263	0.0304
803	G
804	G
805	G
806	G
807	C		0.01164	0.01237	0.01888
808	A		0.00626	0.00698	0.01002
809	U
810	A		0.02305	0.02198	0.03636
811	C		0.01165	0.01278	0.01352
812	A		0.00461	0.0056	0.00875
813	C		0.00888	0.00912	0.01079
814	U
815	C		0.05083	0.04661	0.0759
816	G
817	C		0.01012	0.01168	0.01306
818	U
819	A		0.0039	0.00399	0.00482
820	U
821	G
822	U
823	C		0.02737	0.02204	0.03836
824	G
825	A		0.06959	0.06258	0.08558
826	U
827	A		0.01614	0.01204	0.01606
828	A		0.01734	0.0153	0.0166
829	C	0.06312	0.0605	0.05011	0.06433
830	A	0.01756	0.01977	0.01513	0.01865
831	A	0.02586	0.02244	0.01903	0.0198
832	C	0.02425	0.02512	0.02227	0.022
833	U
834	U
835	C	0.01644	0.0294	0.02227	0.02915
836	U
837	G
838	U
839	G
840	G
841	C	0.00151	0.01523	0.01385	0.01367
842	C	0.00196	0.01636	0.01157	0.01836
843	C	0.03161	0.06446	0.03382	0.08088
844	U
845	G
846	A	0.0315	0.03182	0.02645	0.03449
847	U
848	G
849	G
850	C	0.00112	0.01382	0.01413	0.01484
851	U
852	A	0.02145	0.02288	0.01861	0.02375
853	C	0.0434	0.06154	0.04435	0.06834
854	C	0.02277	0.03625	0.02676	0.0388
855	C	0.01484	0.03635	0.02151	0.04582
856	U
857	C	0.01225	0.03052	0.02293	0.03784
858	U
859	U
860	G
861	A	0.00666	0.0104	0.01137	0.01243
862	G
863	U
864	G
865	C	0.00098	0.01224	0.01215	0.01412
866	A	0.00397	0.00825	0.00786	0.01038
867	U
868	U
869	A	0.01342	0.01295	0.01255	0.01515
870	A	0.01303	0.0189	0.01956	0.01958
871	A	0.014	0.01546	0.01411	0.01758
872	G
873	A	0.03177	0.02883	0.02619	0.0344
874	C	0.01416	0.02075	0.02153	0.02355
875	C	0.00869	0.01763	0.01492	0.02746
876	U
877	U
878	C	0.0041	0.01386	0.01444	0.01934
879	U
880	A	0.0111	0.01142	0.01437	0.0159
881	G
882	C	0.00783	0.01225	0.0165	0.01913
883	A	0.07055	0.03217	0.03471	0.05848
884	C	0.06717	0.05052	0.04771	0.07861
885	G
886	U
887	G
888	C	0.00618	0.01582	0.02148	0.02431
889	U
890	G
891	G
892	U
893	A	0.01375	0.01387	0.01525	0.01708
894	A	0.01643	0.01411	0.01495	0.01961
895	A	0.01788	0.01663	0.01916	0.01983
896	G
897	C	0.00693	0.01662	0.01808	0.01861
898	U
899	U
900	C	0.04613	0.05438	0.05216	0.06854
901	A	0.00796	0.00996	0.00952	0.01212
902	U
903	G
904	C	0.00219	0.01377	0.0128	0.01731
905	A	0.00805	0.01007	0.00913	0.01307
906	C	0.00473	0.01508	0.01506	0.01595
907	U
908	U
909	U
910	G
911	U
912	C	0.00462	0.01548	0.01447	0.01679
913	C	0.0082	0.02608	0.01362	0.03773
914	G
915	A	0.04598	0.04314	0.03434	0.04206
916	A	0.04093	0.03561	0.02634	0.03184
917	C	0.0475	0.05466	0.03905	0.05291
918	A	0.07334	0.05977	0.04294	0.0512
919	A	0.05209	0.05149	0.03476	0.04751
920	C	0.02246	0.03306	0.02401	0.03003
921	U
922	G
923	G
924	A	0.00618	0.00934	0.00798	0.00915
925	C	0.02013	0.02801	0.02197	0.02787
926	U
927	U
928	U
929	A	0.02094	0.02032	0.0153	0.02444
930	U
931	U
932	G
933	A	0.04665	0.04368	0.03476	0.04493
934	C	0.02723	0.03358	0.02917	0.03338
935	A	0.03106	0.03852	0.03175	0.03249
936	C	0.05487	0.05482	0.04087	0.05394
937	U
938	A	0.03092	0.03488	0.0285	0.03316
939	A	0.0486	0.03933	0.03292	0.04799
940	G
941	A	0.0236	0.01997	0.01792	0.02483
942	G
943	G
944	G
945	G
946	U
947	G
948	U
949	A	0.02268	0.02938	0.0217	0.02573
950	U
951	A	0.30714
952	C	0.00408	0.01257	0.01217	0.01485
953	U
954	G
955	C	0.00134	0.00944	0.00858	0.01405
956	U
957	G
958	C	0.00087	0.01113	0.01416	0.01483
959	C	0.00054	0.01682	0.01409	0.02879
960	G
961	U
962	G
963	A	0.03386	0.03456	0.03279	0.0476
964	A	0.00481	0.01041	0.01155	0.01208
965	C	0.0026	0.01303	0.01234	0.01622
966	A	0.02899	0.02453	0.02099	0.03198
967	U
968	G
969	A	0.00208	0.00837	0.00954	0.00962
970	G
971	C	0.00068	0.01138	0.01252	0.01426
972	A	0.00485	0.00819	0.0095	0.00909
973	U
974	G
975	A	0.01729	0.01608	0.01459	0.01799
976	A	0.0329	0.02825	0.02414	0.03324
977	A	0.03359	0.03516	0.0295	0.0414
978	U
979	U
980	G
981	C	0.00037	0.01359	0.01372	0.01354
982	U
983	U
984	G
985	G
986	U
987	A	0.01836	0.03634	0.03009	0.04191
988	C	0.00064	0.01492	0.01588	0.01525
989	A	0.0027	0.0095	0.00845	0.01046
990	C	0.00073	0.01144	0.01128	0.01211
991	G
992	G
993	A	0.02571	0.02754	0.02468	0.02674
994	A	0.0313	0.03555	0.02978	0.03617
995	C	0.04159	0.06241	0.04873	0.06263
996	G
997	U
998	U
999	C	0.00156	0.01657	0.0128	0.01834
1000	U
1001	G
1002	A	0.04286	0.04873	0.03603	0.04828
1003	A	0.02968	0.03308	0.02604	0.03008
1004	A	0.04444	0.05274	0.03872	0.05153
1005	A	0.00857	0.01491	0.01055	0.01395
1006	G
1007	A	0.00692	0.01056	0.00965	0.01042
1008	G
1009	C	0.00301	0.017	0.01365	0.01849
1010	U
1011	A	0.04791	0.05745	0.04545	0.06063
1012	U
1013	G
1014	A		0.03497	0.02817	0.03381
1015	A		0.03383	0.0299	0.03677
1016	U
1017	U
1018	G
1019	C		0.01438	0.01318	0.01612
1020	A		0.00957	0.00883	0.0108
1021	G
1022	A		0.02609	0.02379	0.03174
1023	C		0.01016	0.00984	0.01269
1024	A		0.00584	0.00632	0.00591
1025	C		0.00825	0.00752	0.00953
1026	C		0.01303	0.00888	0.01756
1027	U
1028	U
1029	U
1030	U
1031	G
1032	A		0.01295	0.01407	0.01656
1033	A		0.02548	0.02485	0.03198
1034	A		0.0191	0.01874	0.02401
1035	U
1036	U
1037	A	0.00714	0.00429	0.00497	0.00543
1038	A	0.036	0.0224	0.027	0.03501
1039	A	0.03085	0.02412	0.03019	0.03428
1040	U
1041	U
1042	G
1043	G
1044	C	0.00687	0.01298	0.01554	0.01594
1045	A	0.00888	0.00888	0.00884	0.01165
1046	A	0.01099	0.00983	0.01061	0.01173
1047	A	0.07237	0.06547	0.06542	0.07296
1048	G
1049	A	0.00722	0.00591	0.00476	0.00676
1050	A	0.01738	0.01228	0.01061	0.01331
1051	A	0.01448	0.01171	0.011	0.01318
1052	U
1053	U
1054	U
1055	G
1056	A	0.007	0.012	0.0114	0.01273
1057	C	0.00345	0.01423	0.01314	0.01496
1058	A	0.00579	0.0071	0.00759	0.00686
1059	C	0.02133	0.02618	0.01971	0.03065
1060	C	0.00963	0.02491	0.01646	0.0318
1061	U
1062	U
1063	C	0.02337	0.03422	0.0261	0.03572
1064	A	0.03722	0.0385	0.03307	0.0387
1065	A	0.04364	0.04179	0.03299	0.04767
1066	U
1067	G
1068	G
1069	G
1070	G
1071	A	0.02593	0.02532	0.02138	0.02771
1072	A	0.01868	0.01908	0.01432	0.01994
1073	U
1074	G
1075	U
1076	C	0.02707	0.04165	0.03024	0.04026
1077	C	0.01849	0.04237	0.02258	0.04725
1078	A	0.00268	0.00386	0.00208	0.0043
1079	A	0.01425	0.01222	0.0078	0.01188
1080	A	0.01788	0.01881	0.01235	0.0185
1081	U
1082	U
1083	U
1084	U
1085	G
1086	U
1087	A	0.01874	0.01778	0.01424	0.01894
1088	U
1089	U
1090	U
1091	C	0.00516	0.01164	0.00973	0.01309
1092	C	0.00265	0.01498	0.01062	0.01799
1093	C	0.00514	0.02698	0.01566	0.03617
1094	U
1095	U
1096	A	0.00532	0.00355	0.00241	0.00446
1097	A	0.01627	0.01308	0.01005	0.01617
1098	A	0.01791	0.01617	0.01551	0.01676
1099	U
1100	U
1101	C	0.01139	0.01734	0.01774	0.01965
1102	C	0.01203	0.02002	0.0157	0.03056
1103	A	0.02898	0.02338	0.02203	0.02762
1104	U
1105	A	0.07057	0.05487	0.05098	0.07109
1106	A	0.0198	0.01733	0.0185	0.0249
1107	U
1108	C	0.00662	0.00997	0.01063	0.0136
1109	A	0.00709	0.00902	0.01008	0.01011
1110	A	0.00881	0.00851	0.00989	0.01055
1111	G
1112	A	0.1501	0.11304	0.14215	0.16119
1113	C	0.00734	0.00812	0.01132	0.01382
1114	U
1115	A	0.02127	0.02237	0.02146	0.03203
1116	U
1117	U
1118	C	0.00063	0.00918	0.01024	0.01567
1119	A	0.00198	0.00371	0.00541	0.00543
1120	A	0.00248	0.00354	0.00503	0.00574
1121	C	0.00124	0.00618	0.00729	0.00771
1122	C	0.002	0.01608	0.00977	0.02735
1123	A	0.04883	0.03296	0.03573	0.0489
1124	A	0.04927	0.03521	0.04048	0.05201
1125	G
1126	G
1127	G
1128	U
1129	U
1130	G
1131	A	0.00361	0.00526	0.00746	0.00569
1132	A	0.00471	0.00588	0.00614	0.0071
1133	A	0.02895	0.02687	0.02628	0.03373
1134	A	0.01903	0.01846	0.01588	0.0218
1135	G
1136	A	0.01712	0.01334	0.01352	0.01469
1137	A	0.02986	0.02341	0.01743	0.02489
1138	A	0.02515	0.02288	0.01757	0.02305
1139	A	0.03742	0.03228	0.02392	0.03271
1140	A	0.09214	0.08963	0.0753	0.09282
1141	G
1142	C	0.00109	0.01263	0.01034	0.01293
1143	U
1144	U
1145	G
1146	A	0.01042	0.01464	0.01152	0.01684
1147	U
1148	G
1149	G
1150	C	0.01767	0.03547	0.0318	0.03504
1151	U
1152	U
1153	U
1154	A	0.00616	0.00951	0.00776	0.01062
1155	U
1156	G
1157	G
1158	G
1159	U
1160	A	0.00491	0.01016	0.00617	0.01145
1161	G
1162	A	0.0077	0.01247	0.01038	0.01115
1163	A	0.01743	0.02408	0.01845	0.02118
1164	U
1165	U
1166	C	0.047	0.0649	0.04846	0.06371
1167	G
1168	A	0.03362	0.0374	0.02773	0.03435
1169	U
1170	C	0.05304	0.06581	0.05221	0.06665
1171	U
1172	G
1173	U
1174	C	0.00057	0.01312	0.01045	0.01513
1175	U
1176	A	0.00311	0.00725	0.00679	0.0076
1177	U
1178	C	0.00123	0.01166	0.01026	0.01267
1179	C	0.00085	0.02111	0.01104	0.03044
1180	A	0.01436	0.019	0.0174	0.02295
1181	G
1182	U
1183	U
1184	G
1185	C	0.01651	0.02522	0.02512	0.03167
1186	G
1187	U
1188	C	0.00341	0.013	0.01248	0.01825
1189	A	0.02566	0.02401	0.02383	0.02892
1190	C	0.04743	0.04543	0.04377	0.05438
1191	C	0.03729	0.05183	0.04016	0.06866
1192	A	0.02042	0.01771	0.01655	0.01804
1193	A	0.03263	0.02853	0.02628	0.02965
1194	A	0.05062	0.04203	0.03784	0.05333
1195	U
1196	G
1197	A	0.01379	0.01292	0.01385	0.01709
1198	A	0.0109	0.01168	0.01497	0.01611
1199	U
1200	G
1201	C	0.00131	0.01089	0.01071	0.01668
1202	A		0.00543	0.00744	0.00661
1203	A		0.00786	0.00935	0.01082
1204	C		0.00805	0.00963	0.01042
1205	C		0.03141	0.02612	0.04935
1206	A		0.00556	0.00692	0.00706
1207	A		0.01623	0.01941	0.02191
1208	A		0.00866	0.01001	0.01277
1209	U
1210	G
1211	U
1212	G
1213	C		0.01724	0.0194	0.01911
1214	C		0.01615	0.01356	0.02247
1215	U
1216	U
1217	U
1218	C		0.05374	0.04486	0.05927
1219	A		0.07107	0.0589	0.07845
1220	A		0.03576	0.02579	0.03885
1221	C		0.01997	0.01709	0.02022
1222	U
1223	C		0.02529	0.01581	0.03188
1224	U
1225	C		0.02185	0.01004	0.03035
1226	A		0.00644	0.00656	0.00758
1227	U
1228	G
1229	A		0.00832	0.0058	0.00988
1230	A		0.0106	0.00947	0.01087
1231	G
1232	U
1233	G
1234	U
1235	G
1236	A		0.02297	0.01865	0.02431
1237	U
1238	C		0.01587	0.01001	0.0177
1239	A		0.0481	0.03345	0.04886
1240	U
1241	U
1242	G
1243	U
1244	G
1245	G
1246	U
1247	G
1248	A		0.03818	0.03266	0.03697
1249	A		0.0415	0.03368	0.0409
1250	A		0.01113	0.00935	0.00919
1251	C	0.00093	0.01083	0.00921	0.00954
1252	U
1253	U
1254	C	0.00098	0.01576	0.01387	0.01655
1255	A	0.00663	0.00892	0.00809	0.00891
1256	U
1257	G
1258	G
1259	C	0.06156	0.0636	0.05899	0.07427
1260	A	0.01149	0.01421	0.01297	0.01402
1261	G
1262	A	0.02041	0.02176	0.02058	0.02723
1263	C	0.07447	0.07286	0.06753	0.09647
1264	G
1265	G
1266	G
1267	C	0.00111	0.01233	0.01318	0.01704
1268	G
1269	A	0.01081	0.01593	0.01587	0.02275
1270	U
1271	U
1272	U
1273	U
1274	G
1275	U
1276	U
1277	A	0.01141	0.01352	0.01344	0.01788
1278	A	0.01571	0.01523	0.01705	0.02012
1279	A	0.01316	0.01316	0.01416	0.01774
1280	G
1281	C	0.00056	0.00846	0.00977	0.01051
1282	C	0.00053	0.01468	0.00884	0.02464
1283	A	0.02846	0.02819	0.02597	0.03645
1284	C	0.0282	0.03809	0.03317	0.05172
1285	U
1286	U
1287	G
1288	C	0.03025	0.03268	0.03065	0.04674
1289	G
1290	A	0.01879	0.01146	0.01147	0.01408
1291	A	0.01346	0.00639	0.0093	0.01247
1292	U
1293	U
1294	U
1295	U
1296	G
1297	U
1298	G
1299	G
1300	C	0.01347	0.01966	0.01905	0.02513
1301	A	0.01431	0.01719	0.01894	0.01929
1302	C	0.01671	0.02392	0.02295	0.02411
1303	U
1304	G
1305	A	0.0342	0.02836	0.02619	0.02914
1306	G
1307	A	0.02484	0.01778	0.01742	0.01738
1308	A	0.02072	0.01775	0.01509	0.01937
1309	U
1310	U
1311	U
1312	G
1313	A	0.03234	0.03716	0.03598	0.0343
1314	C	0.029	0.03846	0.02971	0.02973
1315	U
1316	A	0.02815	0.03414	0.02125	0.02867
1317	A	0.03861	0.04691	0.03051	0.03626
1318	A	0.04382	0.04491	0.02731	0.03515
1319	G
1320	A	0.05154	0.05692	0.03767	0.04596
1321	A	0.04213	0.04594	0.03091	0.04052
1322	G
1323	G
1324	U
1325	G
1326	C	0.00062	0.0182	0.01471	0.01558
1327	C	0.00054	0.01604	0.00637	0.02097
1328	A	0.00265	0.01358	0.0113	0.01094
1329	C	0.00142	0.00978	0.00778	0.00923
1330	U
1331	A	0.04355	0.03657	0.0255	0.03653
1332	C	0.05097	0.07279	0.05678	0.07013
1333	U
1334	U
1335	G
1336	U
1337	G
1338	G
1339	U
1340	U
1341	A	0.01776	0.01859	0.01741	0.01841
1342	C	0.01594	0.01931	0.01699	0.02152
1343	U
1344	U
1345	A	0.0424	0.03822	0.03721	0.04691
1346	C	0.01638	0.01814	0.01605	0.02124
1347	C	0.01606	0.01938	0.01415	0.0271
1348	C	0.01697	0.03304	0.02406	0.0449
1349	C	0.01749	0.03738	0.02637	0.05389
1350	A	0.01623	0.01303	0.01314	0.01608
1351	A	0.02334	0.01943	0.01805	0.02082
1352	A	0.04455	0.03349	0.02859	0.04017
1353	A	0.03369	0.02924	0.0225	0.03806
1354	U
1355	G
1356	C	0.00993	0.01946	0.02115	0.02358
1357	U
1358	G
1359	U
1360	U
1361	G
1362	U
1363	U
1364	A	0.00868	0.00381	0.00464	0.00592
1365	A	0.0068	0.00334	0.00348	0.00668
1366	A	0.01611	0.00888	0.01078	0.01372
1367	A	0.0099	0.00796	0.01101	0.0116
1368	U
1369	U
1370	U
1371	A	0.02029	0.02071	0.01777	0.0253
1372	U
1373	U
1374	G
1375	U
1376	C	0.00874	0.01444	0.01173	0.01658
1377	C	0.00866	0.02291	0.01641	0.03418
1378	A	0.01225	0.01775	0.01585	0.01692
1379	G
1380	C	0.03786	0.04748	0.03595	0.05693
1381	A	0.02937	0.03122	0.0279	0.03367
1382	U
1383	G
1384	U
1385	C	0.01417	0.02127	0.01731	0.02146
1386	A	0.02499	0.02925	0.02528	0.02269
1387	C	0.19103	0.16483	0.13704	0.16018
1388	A	0.03286	0.0303	0.02098	0.02586
1389	A	0.03574	0.03467	0.02402	0.0273
1390	U
1391	U
1392	C	0.00993	0.02442	0.01696	0.02573
1393	A	0.02135	0.02747	0.02	0.0258
1394	G
1395	A	0.03834	0.03496	0.02439	0.03429
1396	A	0.04732	0.05516	0.04184	0.05029
1397	G
1398	U
1399	A	0.03235	0.0497	0.03546	0.051
1400	G
1401	G
1402	A	0.00611	0.01106	0.00773	0.01174
1403	C	0.00434	0.01392	0.01107	0.01485
1404	C	0.02736	0.05164	0.03238	0.05917
1405	U
1406	G
1407	A	0.01803	0.02404	0.0192	0.02374
1408	G
1409	C	0.04036	0.05422	0.04512	0.05551
1410	A	0.01313	0.01643	0.01455	0.01487
1411	U
1412	A	0.01983	0.0223	0.01623	0.02248
1413	G
1414	U
1415	C		0.02079	0.01451	0.02583
1416	U
1417	U
1418	G
1419	C		0.01729	0.01556	0.01991
1420	C		0.02714	0.01577	0.03667
1421	G
1422	A		0.0293	0.02412	0.03346
1423	A		0.02384	0.0195	0.02432
1424	U
1425	A		0.03092	0.02282	0.02972
1426	C		0.03778	0.03112	0.04001
1427	C		0.03793	0.0288	0.04469
1428	A		0.03462	0.02638	0.03539
1429	U
1430	A		0.03003	0.02525	0.03519
1431	A	0.037	0.02488	0.02789	0.03593
1432	U
1433	G
1434	A	0.04412	0.03048	0.0327	0.03762
1435	A	0.02188	0.01467	0.01271	0.02037
1436	U
1437	C	0.02316	0.02228	0.02133	0.03102
1438	U
1439	G
1440	G
1441	C	0.02533	0.02083	0.02454	0.02895
1442	U
1443	U
1444	G
1445	A	0.04298	0.03255	0.03646	0.04953
1446	A	0.0285	0.02077	0.02016	0.02956
1447	A	0.04178	0.02805	0.03041	0.0374
1448	A	0.02162	0.02004	0.0211	0.02619
1449	C	0.00507	0.00773	0.00961	0.01114
1450	C	0.00269	0.01498	0.01221	0.02284
1451	A	0.00483	0.01034	0.00985	0.01375
1452	U
1453	U
1454	C	0.00494	0.01669	0.01785	0.02019
1455	U
1456	U
1457	C	0.05281	0.07005	0.06565	0.08474
1458	G
1459	U
1460	A	0.03231	0.03042	0.03242	0.03683
1461	A	0.01805	0.01648	0.01657	0.02186
1462	G
1463	G
1464	G
1465	U
1466	G
1467	G
1468	U
1469	C	0.02866	0.04035	0.03356	0.04933
1470	G
1471	C	0.03389	0.05039	0.04185	0.05813
1472	A	0.02672	0.02851	0.02798	0.03456
1473	C	0.02842	0.03671	0.02954	0.03869
1474	U
1475	A	0.02141	0.02781	0.02293	0.02699
1476	U
1477	U
1478	G
1479	C	0.00309	0.01424	0.01254	0.01389
1480	C	0.00495	0.02124	0.0132	0.02581
1481	U
1482	U
1483	U
1484	G
1485	G
1486	A	0.02044	0.02583	0.02151	0.0305
1487	G
1488	G
1489	C	0.0052	0.01757	0.01663	0.01761
1490	U
1491	G
1492	U
1493	G
1494	U
1495	G
1496	U
1497	U
1498	C	0.00136	0.01731	0.01348	0.01988
1499	U
1500	C	0.00042	0.02021	0.0128	0.02656
1501	U
1502	U
1503	A	0.00127	0.00848	0.00861	0.00818
1504	U
1505	G
1506	U
1507	U
1508	G
1509	G
1510	U
1511	U
1512	G
1513	C	0.00352	0.01564	0.01787	0.01828
1514	C	0.03723	0.0471	0.03444	0.06307
1515	A	0.02884	0.03111	0.03025	0.03423
1516	U
1517	A	0.01493	0.01888	0.01634	0.0203
1518	A	0.00875	0.01247	0.01424	0.01485
1519	C	0.00375	0.01506	0.0156	0.01734
1520	A	0.00974	0.01012	0.00957	0.01187
1521	A	0.01768	0.01822	0.0165	0.02198
1522	G
1523	U
1524	G
1525	U
1526	G
1527	C	0.00225	0.01934	0.02514	0.0233
1528	C	0.00051	0.01662	0.00781	0.02393
1529	U
1530	A	0.04059	0.04368	0.04169	0.05381
1531	U
1532	U
1533	G
1534	G
1535	G
1536	U
1537	U
1538	C	0.12442	0.14245	0.11866	0.15279
1539	C	0.00222	0.0214	0.01023	0.02695
1540	A	0.005	0.01112	0.00954	0.01023
1541	C	0.0043	0.01621	0.01646	0.01612
1542	G
1543	U
1544	G
1545	C	0.0092	0.01945	0.0173	0.01953
1546	U
1547	A	0.02472	0.032	0.02709	0.031
1548	G
1549	C	0.00193	0.01596	0.01466	0.01564
1550	G
1551	C	0.0004	0.01276	0.01094	0.01223
1552	U
1553	A	0.00125	0.00872	0.00708	0.00889
1554	A	0.00186	0.00804	0.0077	0.0079
1555	C	0.0006	0.01489	0.0126	0.0133
1556	A	0.00209	0.01165	0.01003	0.0108
1557	U
1558	A	0.00178	0.00977	0.00826	0.00886
1559	G
1560	G
1561	U
1562	U
1563	G
1564	U
1565	A	0.00245	0.00814	0.00679	0.00777
1566	A	0.00288	0.00983	0.00786	0.00866
1567	C	0.00484	0.01564	0.01269	0.01475
1568	C	0.00494	0.02746	0.01221	0.0341
1569	A	0.02552	0.03355	0.02283	0.03362
1570	U
1571	A	0.01573	0.02011	0.01617	0.01961
1572	C	0.02099	0.0256	0.01927	0.02738
1573	A	0.01255	0.01341	0.01243	0.01373
1574	G
1575	G
1576	U
1577	G
1578	U
1579	U
1580	G
1581	U
1582	U
1583	G
1584	G
1585	A	0.06394	0.05427	0.05118	0.06943
1586	G
1587	A	0.03194	0.02952	0.0258	0.03688
1588	A	0.02243	0.01881	0.01743	0.02448
1589	G
1590	G
1591	U
1592	U
1593	C	0.01722	0.02109	0.02021	0.02864
1594	C	0.02036	0.02596	0.01794	0.04178
1595	G
1596	A	0.04228	0.02232	0.02314	0.03549
1597	A	0.03692	0.0201	0.02082	0.03082
1598	G
1599	G
1600	U
1601	C		0.01101	0.01096	0.01389
1602	U
1603	U
1604	A		0.02473	0.02194	0.02829
1605	A		0.02527	0.01831	0.03463
1606	U
1607	G
1608	A		0.01525	0.01701	0.01677
1609	C		0.0166	0.01758	0.01933
1610	A		0.04291	0.03868	0.05022
1611	A		0.02962	0.02674	0.03102
1612	C		0.02898	0.02384	0.03354
1613	C		0.01887	0.01236	0.02653
1614	U
1615	U
1616	C		0.0109	0.00973	0.0122
1617	U
1618	U
1619	G
1620	A		0.01276	0.011	0.01413
1621	A		0.01471	0.01424	0.01211
1622	A		0.01268	0.01096	0.01215
1623	U
1624	A		0.04971	0.0429	0.05373
1625	C		0.01769	0.01609	0.01835
1626	U
1627	C		0.02244	0.01605	0.02666
1628	C		0.04732	0.02346	0.05797
1629	A		0.00372	0.0036	0.00423
1630	A		0.03277	0.02341	0.02959
1631	A		0.02539	0.01764	0.02447
1632	A		0.03564	0.02866	0.02923
1633	A		0.03169	0.01991	0.02971
1634	G
1635	A		0.04425	0.03009	0.04123
1636	G
1637	A		0.01766	0.01355	0.01604
1638	A		0.01438	0.01132	0.01177
1639	A		0.01096	0.0091	0.00936
1640	G
1641	U
1642	C		0.0161	0.00942	0.01832
1643	A		0.00971	0.00677	0.00979
1644	A		0.01202	0.00804	0.01318
1645	C		0.01473	0.0115	0.01432
1646	A		0.00975	0.00895	0.00788
1647	U
1648	C		0.01618	0.01031	0.01748
1649	A		0.04116	0.03343	0.03838
1650	A		0.06259	0.04478	0.06054
1651	U
1652	A	0.04065	0.04538	0.03055	0.04186
1653	U
1654	U
1655	G
1656	U
1657	U
1658	G
1659	G
1660	U
1661	G
1662	A	0.00337	0.00611	0.0075	0.00661
1663	C	0.00071	0.01153	0.0119	0.01134
1664	U
1665	U
1666	U
1667	A	0.01866	0.01645	0.01338	0.02047
1668	A	0.02727	0.02465	0.02188	0.02923
1669	A	0.05606	0.0338	0.02968	0.03962
1670	C	0.04257	0.03498	0.03271	0.04248
1671	U
1672	U
1673	A	0.02383	0.01584	0.01422	0.02399
1674	A	0.03586	0.02847	0.02979	0.04055
1675	U
1676	G
1677	A	0.03308	0.01977	0.02167	0.03022
1678	A	0.01318	0.0135	0.01863	0.01928
1679	G
1680	A	0.00553	0.01051	0.01097	0.01348
1681	G
1682	A	0.00458	0.00935	0.01071	0.00997
1683	U
1684	C	0.03422	0.04565	0.04359	0.05625
1685	G
1686	C	0.00086	0.01276	0.01233	0.01339
1687	C	0.00042	0.01784	0.00843	0.02882
1688	A	0.00455	0.0083	0.00757	0.0092
1689	U
1690	U
1691	A	0.02869	0.03427	0.03047	0.03825
1692	U
1693	U
1694	U
1695	U
1696	G
1697	G
1698	C	0.00198	0.0136	0.01268	0.0136
1699	A	0.00639	0.00829	0.00663	0.00989
1700	U
1701	C	0.00018	0.00975	0.00778	0.00938
1702	U
1703	U
1704	U
1705	U
1706	U
1707	C	0.02949	0.04308	0.03189	0.04326
1708	U
1709	G
1710	C	0.02998	0.04779	0.03669	0.04618
1711	U
1712	U
1713	C	0.00186	0.01344	0.01062	0.01305
1714	C	0.00149	0.02865	0.01453	0.03513
1715	A	0.00385	0.0087	0.00727	0.00893
1716	C	0.00198	0.01459	0.01074	0.01444
1717	A	0.00497	0.00849	0.00766	0.00717
1718	A	0.008	0.01405	0.01111	0.01343
1719	G
1720	U
1721	G
1722	C	0.04664	0.06734	0.05226	0.06709
1723	U
1724	U
1725	U
1726	U
1727	G
1728	U
1729	G
1730	G
1731	A	0.00303	0.00483	0.00335	0.0053
1732	A	0.00574	0.00724	0.00664	0.00643
1733	A	0.01006	0.01909	0.01472	0.01929
1734	C	0.01985	0.02578	0.02039	0.02628
1735	U
1736	G
1737	U
1738	G
1739	A	0.04177	0.0303	0.02449	0.03442
1740	A	0.03199	0.03318	0.02295	0.03852
1741	A	0.04558	0.04096	0.03367	0.04375
1742	G
1743	G
1744	U
1745	U
1746	U
1747	G
1748	G
1749	A	0.00478	0.01429	0.0134	0.01573
1750	U
1751	U
1752	A	0.10465	0.07461	0.07456	0.08092
1753	U
1754	A	0.04137	0.02626	0.02065	0.03085
1755	A	0.03936	0.01972	0.01358	0.02472
1756	A	0.05164	0.03321	0.03337	0.03958
1757	G
1758	C	0.05249	0.04156	0.0446	0.05587
1759	A	0.00613	0.00739	0.00831	0.00981
1760	U
1761	U
1762	C	0.0023	0.01481	0.01236	0.01836
1763	A	0.00432	0.01064	0.01256	0.01326
1764	A	0.00285	0.00958	0.01339	0.00952
1765	A	0.00249	0.00955	0.00906	0.01226
1766	C	0.00321	0.011	0.01079	0.01487
1767	A	0.00564	0.00546	0.00812	0.00446
1768	A	0.02202	0.01767	0.01401	0.02143
1769	A	0.029	0.02191	0.02372	0.02622
1770	U
1771	U
1772	G
1773	U
1774	U
1775	G
1776	A	0.03197	0.02081	0.02031	0.02496
1777	A	0.03792	0.03121	0.0244	0.03984
1778	U
1779	C	0.00273	0.01646	0.01678	0.01606
1780	C	0.00147	0.02144	0.01037	0.03027
1781	U
1782	G
1783	U
1784	G
1785	G
1786	U
1787	A	0.00157	0.00229	0.00217	0.0031
1788	A	0.0019	0.00551	0.00596	0.00486
1789	U
1790	U
1791	U
1792	U
1793	A	0.01764	0.01653	0.01636	0.01367
1794	A	0.02485	0.03361	0.02169	0.0298
1795	A	0.02518	0.02841	0.01922	0.02519
1796	G
1797	U
1798	U
1799	A	0.00362	0.01683	0.01286	0.01188
1800	C	0.00325	0.01604	0.01078	0.01367
1801	A	0.01445	0.01911	0.01157	0.01525
1802	A	0.02358	0.02029	0.01101	0.01777
1803	A	0.03591	0.03143	0.01882	0.02786
1804	A	0.00898	0.01812	0.01273	0.01407
1805	G
1806	G
1807	A	0.00819	0.00883	0.00627	0.00895
1808	A	0.03061	0.02937	0.01717	0.02849
1809	A	0.03088	0.03525	0.02518	0.02836
1810	A	0.03647	0.03171	0.02237	0.02861
1811	G
1812	C	0.02613	0.03138	0.03058	0.02792
1813	U
1814	A	0.0004	0.00061	0.00079	0.00085
1815	A	0.00228	0.00328	0.00218	0.00348
1816	A	0.0205	0.01759	0.01528	0.01816
1817	A	0.03528	0.02634	0.0189	0.03134
1818	A		0.01561	0.01512	0.01928
1819	A		0.00948	0.0087	0.01213
1820	G
1821	G
1822	U
1823	G
1824	C		0.01815	0.01606	0.02122
1825	C		0.02214	0.01516	0.03545
1826	U
1827	G
1828	G
1829	A		0.00789	0.00834	0.01125
1830	A		0.00977	0.01077	0.01192
1831	U
1832	A		0.01058	0.01094	0.01099
1833	U
1834	U
1835	G
1836	G
1837	U
1838	G
1839	A		0.03309	0.03329	0.04773
1840	A		0.03368	0.03225	0.04992
1841	C		0.03883	0.04704	0.06219
1842	A		0.02936	0.03919	0.04059
1843	G
1844	A		0.02421	0.02855	0.03169
1845	A		0.02559	0.03035	0.03793
1846	A		0.02569	0.03044	0.0325
1847	U
1848	C		0.01106	0.00944	0.01685
1849	A		0.0099	0.00749	0.01509
1850	A		0.0085	0.00913	0.00997
1851	U
1852	A		0.01032	0.01111	0.01144
1853	C		0.01158	0.01291	0.01573
1854	U
1855	G
1856	A		0.00918	0.01112	0.00902
1857	G
1858	U
1859	C		0.00844	0.00808	0.01027
1860	C		0.01375	0.00872	0.02162
1861	U
1862	C		0.01229	0.00923	0.0179
1863	U
1864	U
1865	U
1866	A		0.00672	0.00681	0.00672
1867	U
1868	G
1869	C		0.01216	0.00995	0.01417
1870	A		0.08825	0.07631	0.09718
1871	U
1872	U
1873	U
1874	G
1875	C		0.01566	0.01455	0.01394
1876	A		0.00755	0.00496	0.00627
1877	U
1878	C		0.23546	0.19365	0.23064
1879	A		0.01354	0.01121	0.00968
1880	G
1881	A		0.00733	0.00476	0.00682
1882	G
1883	G
1884	C		0.14239	0.12658	0.14218
1885	U
1886	G
1887	C		0.01831	0.01513	0.01784
1888	U
1889	C		0.02621	0.01718	0.0337
1890	G
1891	U
1892	G
1893	U
1894	U
1895	G
1896	U
1897	A		0.03246	0.02589	0.03829
1898	C		0.04723	0.04069	0.05074
1899	G
1900	A		0.01693	0.01313	0.01979
1901	U
1902	C		0.02129	0.01856	0.02441
1903	A		0.01029	0.00889	0.01125
1904	A		0.0091	0.01075	0.00967
1905	U
1906	U
1907	U
1908	U
1909	C		0.0123	0.01235	0.01482
1910	U
1911	C		0.03435	0.03498	0.0427
1912	C		0.03513	0.02684	0.04862
1913	C		0.05773	0.04636	0.08256
1914	G
1915	C		0.01259	0.01121	0.01679
1916	A		0.00559	0.00777	0.00943
1917	C		0.00867	0.00975	0.0116
1918	U
1919	C		0.02042	0.01502	0.03256
1920	U
1921	U
1922	G
1923	A		0.02242	0.02452	0.02716
1924	A		0.01779	0.01594	0.024
1925	A		0.02466	0.02884	0.02838
1926	C		0.02818	0.03053	0.03259
1927	U
1928	G
1929	C		0.01787	0.01649	0.02221
1930	U
1931	C		0.02966	0.02035	0.04094
1932	A		0.02613	0.02327	0.03098
1933	A		0.01172	0.00965	0.01347
1934	A		0.02913	0.02587	0.03269
1935	A		0.02894	0.02386	0.032
1936	U
1937	U
1938	C		0.02758	0.02382	0.03033
1939	U
1940	G
1941	U
1942	G
1943	C		0.02922	0.02682	0.03113
1944	G
1945	U
1946	G
1947	U
1948	U
1949	U
1950	U
1951	A		0.03678	0.02252	0.03733
1952	C		0.0633	0.04341	0.05614
1953	A		0.03296	0.02048	0.0301
1954	G
1955	A		0.03736	0.02245	0.03704
1956	A		0.02159	0.01644	0.02103
1957	G
1958	G
1959	C		0.02166	0.01545	0.02162
1960	C		0.02692	0.01301	0.03132
1961	G
1962	C		0.03732	0.02289	0.03819
1963	U
1964	A		0.02291	0.01394	0.02176
1965	U
1966	A		0.03137	0.02304	0.02485
1967	A		0.03	0.02137	0.02204
1968	C		0.09398	0.0709	0.08891
1969	A		0.03837	0.02043	0.0319
1970	A		0.02867	0.01743	0.02444
1971	U
1972	A		0.06107	0.04864	0.05043
1973	C		0.04054	0.03535	0.04393
1974	U
1975	A		0.01487	0.01103	0.01467
1976	G
1977	A		0.01352	0.0116	0.01308
1978	U
1979	G
1980	G
1981	A		0.00633	0.00589	0.00751
1982	A		0.00839	0.01035	0.00891
1983	U
1984	U
1985	U
1986	C		0.01184	0.00954	0.01773
1987	A		0.00977	0.01017	0.0131
1988	C		0.01689	0.01939	0.02323
1989	A		0.00989	0.01162	0.01148
1990	G
1991	U
1992	A		0.007	0.01063	0.0084
1993	U
1994	U
1995	C		0.01431	0.01398	0.02161
1996	A		0.00816	0.01421	0.01166
1997	C		0.0197	0.02348	0.02985
1998	U
1999	G
[truncated: 27,883 more rows]
