# Supplementary material for: Secondary structural ensembles of the SARS-CoV-2 RNA genome in infected cells
Source: Nat Commun. 2022 Mar 2;13:1128. doi: 10.1038/s41467-022-28603-2 (PMC8891300; doi:10.1038/s41467-022-28603-2)
Supplement: Supplementary file 10 — Supplementary Data 6 [file 41467_2022_28603_MOESM10_ESM.txt]

 29882 Lan-Vero
     1 A     0     2     0     1
     2 U     1     3     0     2
     3 U     2     4     0     3
     4 A     3     5     0     4
     5 A     4     6     0     5
     6 A     5     7     0     6
     7 G     6     8    33     7
     8 G     7     9    32     8
     9 U     8    10    31     9
    10 U     9    11    30    10
    11 U    10    12    29    11
    12 A    11    13     0    12
    13 U    12    14    26    13
    14 A    13    15    25    14
    15 C    14    16    24    15
    16 C    15    17    23    16
    17 U    16    18     0    17
    18 U    17    19     0    18
    19 C    18    20     0    19
    20 C    19    21     0    20
    21 C    20    22     0    21
    22 A    21    23     0    22
    23 G    22    24    16    23
    24 G    23    25    15    24
    25 U    24    26    14    25
    26 A    25    27    13    26
    27 A    26    28     0    27
    28 C    27    29     0    28
    29 A    28    30    11    29
    30 A    29    31    10    30
    31 A    30    32     9    31
    32 C    31    33     8    32
    33 C    32    34     7    33
    34 A    33    35     0    34
    35 A    34    36     0    35
    36 C    35    37     0    36
    37 C    36    38     0    37
    38 A    37    39     0    38
    39 A    38    40     0    39
    40 C    39    41     0    40
    41 U    40    42     0    41
    42 U    41    43     0    42
    43 U    42    44     0    43
    44 C    43    45     0    44
    45 G    44    46    59    45
    46 A    45    47    58    46
    47 U    46    48    57    47
    48 C    47    49    56    48
    49 U    48    50    55    49
    50 C    49    51     0    50
    51 U    50    52     0    51
    52 U    51    53     0    52
    53 G    52    54     0    53
    54 U    53    55     0    54
    55 A    54    56    49    55
    56 G    55    57    48    56
    57 A    56    58    47    57
    58 U    57    59    46    58
    59 C    58    60    45    59
    60 U    59    61     0    60
    61 G    60    62    75    61
    62 U    61    63    74    62
    63 U    62    64    73    63
    64 C    63    65    72    64
    65 U    64    66     0    65
    66 C    65    67     0    66
    67 U    66    68     0    67
    68 A    67    69     0    68
    69 A    68    70     0    69
    70 A    69    71     0    70
    71 C    70    72     0    71
    72 G    71    73    64    72
    73 A    72    74    63    73
    74 A    73    75    62    74
    75 C    74    76    61    75
    76 U    75    77     0    76
    77 U    76    78     0    77
    78 U    77    79     0    78
    79 A    78    80     0    79
    80 A    79    81     0    80
    81 A    80    82     0    81
    82 A    81    83     0    82
    83 U    82    84     0    83
    84 C    83    85   127    84
    85 U    84    86   126    85
    86 G    85    87   125    86
    87 U    86    88   124    87
    88 G    87    89   123    88
    89 U    88    90   122    89
    90 G    89    91   121    90
    91 G    90    92   120    91
    92 C    91    93     0    92
    93 U    92    94   118    93
    94 G    93    95   117    94
    95 U    94    96     0    95
    96 C    95    97   116    96
    97 A    96    98   115    97
    98 C    97    99   114    98
    99 U    98   100   113    99
   100 C    99   101     0   100
   101 G   100   102   111   101
   102 G   101   103   110   102
   103 C   102   104   109   103
   104 U   103   105     0   104
   105 G   104   106     0   105
   106 C   105   107     0   106
   107 A   106   108     0   107
   108 U   107   109     0   108
   109 G   108   110   103   109
   110 C   109   111   102   110
   111 U   110   112   101   111
   112 U   111   113     0   112
   113 A   112   114    99   113
   114 G   113   115    98   114
   115 U   114   116    97   115
   116 G   115   117    96   116
   117 C   116   118    94   117
   118 A   117   119    93   118
   119 C   118   120     0   119
   120 U   119   121    91   120
   121 C   120   122    90   121
   122 A   121   123    89   122
   123 C   122   124    88   123
   124 G   123   125    87   124
   125 C   124   126    86   125
   126 A   125   127    85   126
   127 G   126   128    84   127
   128 U   127   129     0   128
   129 A   128   130     0   129
   130 U   129   131     0   130
   131 A   130   132     0   131
   132 A   131   133     0   132
   133 U   132   134     0   133
   134 U   133   135     0   134
   135 A   134   136     0   135
   136 A   135   137     0   136
   137 U   136   138     0   137
   138 A   137   139     0   138
   139 A   138   140     0   139
   140 C   139   141     0   140
   141 U   140   142     0   141
   142 A   141   143     0   142
   143 A   142   144     0   143
   144 U   143   145     0   144
   145 U   144   146     0   145
   146 A   145   147     0   146
   147 C   146   148     0   147
   148 U   147   149     0   148
   149 G   148   150     0   149
   150 U   149   151   294   150
   151 C   150   152   293   151
   152 G   151   153   292   152
   153 U   152   154   291   153
   154 U   153   155   290   154
   155 G   154   156   289   155
   156 A   155   157   288   156
   157 C   156   158   284   157
   158 A   157   159   283   158
   159 G   158   160   282   159
   160 G   159   161   281   160
   161 A   160   162     0   161
   162 C   161   163     0   162
   163 A   162   164   279   163
   164 C   163   165   278   164
   165 G   164   166   277   165
   166 A   165   167   276   166
   167 G   166   168   275   167
   168 U   167   169     0   168
   169 A   168   170     0   169
   170 A   169   171     0   170
   171 C   170   172   273   171
   172 U   171   173   272   172
   173 C   172   174   271   173
   174 G   173   175     0   174
   175 U   174   176   270   175
   176 C   175   177   269   176
   177 U   176   178   268   177
   178 A   177   179   267   178
   179 U   178   180   266   179
   180 C   179   181   265   180
   181 U   180   182   264   181
   182 U   181   183     0   182
   183 C   182   184   227   183
   184 U   183   185   226   184
   185 G   184   186   225   185
   186 C   185   187     0   186
   187 A   186   188     0   187
   188 G   187   189   218   188
   189 G   188   190   217   189
   190 C   189   191   216   190
   191 U   190   192   215   191
   192 G   191   193   214   192
   193 C   192   194   213   193
   194 U   193   195     0   194
   195 U   194   196   210   195
   196 A   195   197   209   196
   197 C   196   198   208   197
   198 G   197   199   207   198
   199 G   198   200   206   199
   200 U   199   201     0   200
   201 U   200   202     0   201
   202 U   201   203     0   202
   203 C   202   204     0   203
   204 G   203   205     0   204
   205 U   204   206     0   205
   206 C   205   207   199   206
   207 C   206   208   198   207
   208 G   207   209   197   208
   209 U   208   210   196   209
   210 G   209   211   195   210
   211 U   210   212     0   211
   212 U   211   213     0   212
   213 G   212   214   193   213
   214 C   213   215   192   214
   215 A   214   216   191   215
   216 G   215   217   190   216
   217 C   216   218   189   217
   218 C   217   219   188   218
   219 G   218   220     0   219
   220 A   219   221     0   220
   221 U   220   222     0   221
   222 C   221   223     0   222
   223 A   222   224     0   223
   224 U   223   225     0   224
   225 C   224   226   185   225
   226 A   225   227   184   226
   227 G   226   228   183   227
   228 C   227   229   252   228
   229 A   228   230   251   229
   230 C   229   231   250   230
   231 A   230   232   249   231
   232 U   231   233   248   232
   233 C   232   234   247   233
   234 U   233   235   246   234
   235 A   234   236     0   235
   236 G   235   237   245   236
   237 G   236   238   244   237
   238 U   237   239     0   238
   239 U   238   240     0   239
   240 U   239   241     0   240
   241 C   240   242     0   241
   242 G   241   243     0   242
   243 U   242   244     0   243
   244 C   243   245   237   244
   245 C   244   246   236   245
   246 G   245   247   234   246
   247 G   246   248   233   247
   248 G   247   249   232   248
   249 U   248   250   231   249
   250 G   249   251   230   250
   251 U   250   252   229   251
   252 G   251   253   228   252
   253 A   252   254   262   253
   254 C   253   255   261   254
   255 C   254   256   260   255
   256 G   255   257     0   256
   257 A   256   258     0   257
   258 A   257   259     0   258
   259 A   258   260     0   259
   260 G   259   261   255   260
   261 G   260   262   254   261
   262 U   261   263   253   262
   263 A   262   264     0   263
   264 A   263   265   181   264
   265 G   264   266   180   265
   266 A   265   267   179   266
   267 U   266   268   178   267
   268 G   267   269   177   268
   269 G   268   270   176   269
   270 A   269   271   175   270
   271 G   270   272   173   271
   272 A   271   273   172   272
   273 G   272   274   171   273
   274 C   273   275     0   274
   275 C   274   276   167   275
   276 U   275   277   166   276
   277 U   276   278   165   277
   278 G   277   279   164   278
   279 U   278   280   163   279
   280 C   279   281     0   280
   281 C   280   282   160   281
   282 C   281   283   159   282
   283 U   282   284   158   283
   284 G   283   285   157   284
   285 G   284   286     0   285
   286 U   285   287     0   286
   287 U   286   288     0   287
   288 U   287   289   156   288
   289 C   288   290   155   289
   290 A   289   291   154   290
   291 A   290   292   153   291
   292 C   291   293   152   292
   293 G   292   294   151   293
   294 A   293   295   150   294
   295 G   294   296     0   295
   296 A   295   297     0   296
   297 A   296   298     0   297
   298 A   297   299     0   298
   299 A   298   300     0   299
   300 C   299   301     0   300
   301 A   300   302     0   301
   302 C   301   303   343   302
   303 A   302   304   342   303
   304 C   303   305   341   304
   305 G   304   306   340   305
   306 U   305   307   339   306
   307 C   306   308   338   307
   308 C   307   309     0   308
   309 A   308   310     0   309
   310 A   309   311     0   310
   311 C   310   312     0   311
   312 U   311   313     0   312
   313 C   312   314     0   313
   314 A   313   315     0   314
   315 G   314   316     0   315
   316 U   315   317     0   316
   317 U   316   318     0   317
   318 U   317   319     0   318
   319 G   318   320   333   319
   320 C   319   321   332   320
   321 C   320   322   331   321
   322 U   321   323   330   322
   323 G   322   324   329   323
   324 U   323   325   328   324
   325 U   324   326     0   325
   326 U   325   327     0   326
   327 U   326   328     0   327
   328 A   327   329   324   328
   329 C   328   330   323   329
   330 A   329   331   322   330
   331 G   330   332   321   331
   332 G   331   333   320   332
   333 U   332   334   319   333
   334 U   333   335     0   334
   335 C   334   336     0   335
   336 G   335   337     0   336
   337 C   336   338     0   337
   338 G   337   339   307   338
   339 A   338   340   306   339
   340 C   339   341   305   340
   341 G   340   342   304   341
   342 U   341   343   303   342
   343 G   342   344   302   343
   344 C   343   345     0   344
   345 U   344   346     0   345
   346 C   345   347     0   346
   347 G   346   348     0   347
   348 U   347   349     0   348
   349 A   348   350   394   349
   350 C   349   351   393   350
   351 G   350   352   392   351
   352 U   351   353   391   352
   353 G   352   354   390   353
   354 G   353   355     0   354
   355 C   354   356   388   355
   356 U   355   357   387   356
   357 U   356   358   386   357
   358 U   357   359   385   358
   359 G   358   360   384   359
   360 G   359   361   381   360
   361 A   360   362   380   361
   362 G   361   363   379   362
   363 A   362   364   378   363
   364 C   363   365   376   364
   365 U   364   366   375   365
   366 C   365   367   374   366
   367 C   366   368   373   367
   368 G   367   369     0   368
   369 U   368   370     0   369
   370 G   369   371     0   370
   371 G   370   372     0   371
   372 A   371   373     0   372
   373 G   372   374   367   373
   374 G   373   375   366   374
   375 A   374   376   365   375
   376 G   375   377   364   376
   377 G   376   378     0   377
   378 U   377   379   363   378
   379 C   378   380   362   379
   380 U   379   381   361   380
   381 U   380   382   360   381
   382 A   381   383     0   382
   383 U   382   384     0   383
   384 C   383   385   359   384
   385 A   384   386   358   385
   386 G   385   387   357   386
   387 A   386   388   356   387
   388 G   387   389   355   388
   389 G   388   390     0   389
   390 C   389   391   353   390
   391 A   390   392   352   391
   392 C   391   393   351   392
   393 G   392   394   350   393
   394 U   393   395   349   394
   395 C   394   396     0   395
   396 A   395   397     0   396
   397 A   396   398     0   397
   398 C   397   399     0   398
   399 A   398   400     0   399
   400 U   399   401     0   400
   401 C   400   402     0   401
   402 U   401   403     0   402
   403 U   402   404     0   403
   404 A   403   405     0   404
   405 A   404   406     0   405
   406 A   405   407     0   406
   407 G   406   408   478   407
   408 A   407   409   477   408
   409 U   408   410   476   409
   410 G   409   411   475   410
   411 G   410   412   474   411
   412 C   411   413   472   412
   413 A   412   414   471   413
   414 C   413   415   470   414
   415 U   414   416     0   415
   416 U   415   417   468   416
   417 G   416   418   467   417
   418 U   417   419     0   418
   419 G   418   420   465   419
   420 G   419   421   464   420
   421 C   420   422   463   421
   422 U   421   423   462   422
   423 U   422   424     0   423
   424 A   423   425     0   424
   425 G   424   426     0   425
   426 U   425   427     0   426
   427 A   426   428     0   427
   428 G   427   429     0   428
   429 A   428   430   457   429
   430 A   429   431   456   430
   431 G   430   432   455   431
   432 U   431   433   454   432
   433 U   432   434   453   433
   434 G   433   435   452   434
   435 A   434   436   451   435
   436 A   435   437     0   436
   437 A   436   438     0   437
   438 A   437   439     0   438
   439 A   438   440     0   439
   440 G   439   441   450   440
   441 G   440   442   449   441
   442 C   441   443   448   442
   443 G   442   444     0   443
   444 U   443   445     0   444
   445 U   444   446     0   445
   446 U   445   447     0   446
   447 U   446   448     0   447
   448 G   447   449   442   448
   449 C   448   450   441   449
   450 C   449   451   440   450
   451 U   450   452   435   451
   452 C   451   453   434   452
   453 A   452   454   433   453
   454 A   453   455   432   454
   455 C   454   456   431   455
   456 U   455   457   430   456
   457 U   456   458   429   457
   458 G   457   459     0   458
   459 A   458   460     0   459
   460 A   459   461     0   460
   461 C   460   462     0   461
   462 A   461   463   422   462
   463 G   462   464   421   463
   464 C   463   465   420   464
   465 C   464   466   419   465
   466 C   465   467     0   466
   467 U   466   468   417   467
   468 A   467   469   416   468
   469 U   468   470     0   469
   470 G   469   471   414   470
   471 U   470   472   413   471
   472 G   471   473   412   472
   473 U   472   474     0   473
   474 U   473   475   411   474
   475 C   474   476   410   475
   476 A   475   477   409   476
   477 U   476   478   408   477
   478 C   477   479   407   478
   479 A   478   480     0   479
   480 A   479   481     0   480
   481 A   480   482     0   481
   482 C   481   483   557   482
   483 G   482   484   556   483
   484 U   483   485   555   484
   485 U   484   486     0   485
   486 C   485   487     0   486
   487 G   486   488   551   487
   488 G   487   489   550   488
   489 A   488   490   549   489
   490 U   489   491   548   490
   491 G   490   492   547   491
   492 C   491   493   546   492
   493 U   492   494   545   493
   494 C   493   495   542   494
   495 G   494   496   541   495
   496 A   495   497   540   496
   497 A   496   498     0   497
   498 C   497   499   536   498
   499 U   498   500   535   499
   500 G   499   501   534   500
   501 C   500   502   533   501
   502 A   501   503   531   502
   503 C   502   504   530   503
   504 C   503   505   529   504
   505 U   504   506     0   505
   506 C   505   507     0   506
   507 A   506   508     0   507
   508 U   507   509     0   508
   509 G   508   510     0   509
   510 G   509   511     0   510
   511 U   510   512     0   511
   512 C   511   513     0   512
   513 A   512   514     0   513
   514 U   513   515     0   514
   515 G   514   516     0   515
   516 U   515   517     0   516
   517 U   516   518     0   517
   518 A   517   519     0   518
   519 U   518   520     0   519
   520 G   519   521     0   520
   521 G   520   522     0   521
   522 U   521   523     0   522
   523 U   522   524     0   523
   524 G   523   525     0   524
   525 A   524   526     0   525
   526 G   525   527     0   526
   527 C   526   528     0   527
   528 U   527   529     0   528
   529 G   528   530   504   529
   530 G   529   531   503   530
   531 U   530   532   502   531
   532 A   531   533     0   532
   533 G   532   534   501   533
   534 C   533   535   500   534
   535 A   534   536   499   535
   536 G   535   537   498   536
   537 A   536   538     0   537
   538 A   537   539     0   538
   539 C   538   540     0   539
   540 U   539   541   496   540
   541 C   540   542   495   541
   542 G   541   543   494   542
   543 A   542   544     0   543
   544 A   543   545     0   544
   545 G   544   546   493   545
   546 G   545   547   492   546
   547 C   546   548   491   547
   548 A   547   549   490   548
   549 U   548   550   489   549
   550 U   549   551   488   550
   551 C   550   552   487   551
   552 A   551   553     0   552
   553 G   552   554     0   553
   554 U   553   555     0   554
   555 A   554   556   484   555
   556 C   555   557   483   556
   557 G   556   558   482   557
   558 G   557   559     0   558
   559 U   558   560     0   559
   560 C   559   561     0   560
   561 G   560   562     0   561
   562 U   561   563     0   562
   563 A   562   564     0   563
   564 G   563   565   622   564
   565 U   564   566   621   565
   566 G   565   567   620   566
   567 G   566   568   619   567
   568 U   567   569   618   568
   569 G   568   570   617   569
   570 A   569   571   616   570
   571 G   570   572   615   571
   572 A   571   573     0   572
   573 C   572   574   613   573
   574 A   573   575   612   574
   575 C   574   576   611   575
   576 U   575   577   610   576
   577 U   576   578     0   577
   578 G   577   579   609   578
   579 G   578   580   608   579
   580 U   579   581   607   580
   581 G   580   582   606   581
   582 U   581   583   605   582
   583 C   582   584     0   583
   584 C   583   585     0   584
   585 U   584   586   603   585
   586 U   585   587   602   586
   587 G   586   588   601   587
   588 U   587   589   600   588
   589 C   588   590   599   589
   590 C   589   591   598   590
   591 C   590   592     0   591
   592 U   591   593     0   592
   593 C   592   594     0   593
   594 A   593   595     0   594
   595 U   594   596     0   595
   596 G   595   597     0   596
   597 U   596   598     0   597
   598 G   597   599   590   598
   599 G   598   600   589   599
   600 G   599   601   588   600
   601 C   600   602   587   601
   602 G   601   603   586   602
   603 A   602   604   585   603
   604 A   603   605     0   604
   605 A   604   606   582   605
   606 U   605   607   581   606
   607 A   606   608   580   607
   608 C   607   609   579   608
   609 C   608   610   578   609
   610 A   609   611   576   610
   611 G   610   612   575   611
   612 U   611   613   574   612
   613 G   612   614   573   613
   614 G   613   615     0   614
   615 C   614   616   571   615
   616 U   615   617   570   616
   617 U   616   618   569   617
   618 A   617   619   568   618
   619 C   618   620   567   619
   620 C   619   621   566   620
   621 G   620   622   565   621
   622 C   621   623   564   622
   623 A   622   624     0   623
   624 A   623   625     0   624
   625 G   624   626     0   625
   626 G   625   627   643   626
   627 U   626   628   642   627
   628 U   627   629   641   628
   629 C   628   630   640   629
   630 U   629   631   639   630
   631 U   630   632   638   631
   632 C   631   633     0   632
   633 U   632   634     0   633
   634 U   633   635     0   634
   635 C   634   636     0   635
   636 G   635   637     0   636
   637 U   636   638     0   637
   638 A   637   639   631   638
   639 A   638   640   630   639
   640 G   639   641   629   640
   641 A   640   642   628   641
   642 A   641   643   627   642
   643 C   642   644   626   643
   644 G   643   645     0   644
   645 G   644   646     0   645
   646 U   645   647     0   646
   647 A   646   648     0   647
   648 A   647   649     0   648
   649 U   648   650     0   649
   650 A   649   651     0   650
   651 A   650   652   725   651
   652 A   651   653   724   652
   653 G   652   654   723   653
   654 G   653   655   722   654
   655 A   654   656   721   655
   656 G   655   657     0   656
   657 C   656   658     0   657
   658 U   657   659   719   658
   659 G   658   660   718   659
   660 G   659   661   717   660
   661 U   660   662   716   661
   662 G   661   663     0   662
   663 G   662   664   715   663
   664 C   663   665   714   664
   665 C   664   666   713   665
   666 A   665   667   712   666
   667 U   666   668     0   667
   668 A   667   669   711   668
   669 G   668   670   710   669
   670 U   669   671   709   670
   671 U   670   672   708   671
   672 A   671   673     0   672
   673 C   672   674   707   673
   674 G   673   675   706   674
   675 G   674   676     0   675
   676 C   675   677   704   676
   677 G   676   678   703   677
   678 C   677   679   702   678
   679 C   678   680   701   679
   680 G   679   681     0   680
   681 A   680   682     0   681
   682 U   681   683     0   682
   683 C   682   684     0   683
   684 U   683   685     0   684
   685 A   684   686     0   685
   686 A   685   687   699   686
   687 A   686   688   698   687
   688 G   687   689   697   688
   689 U   688   690   696   689
   690 C   689   691   695   690
   691 A   690   692     0   691
   692 U   691   693     0   692
   693 U   692   694     0   693
   694 U   693   695     0   694
   695 G   694   696   690   695
   696 A   695   697   689   696
   697 C   696   698   688   697
   698 U   697   699   687   698
   699 U   698   700   686   699
   700 A   699   701     0   700
   701 G   700   702   679   701
   702 G   701   703   678   702
   703 C   702   704   677   703
   704 G   703   705   676   704
   705 A   704   706     0   705
   706 C   705   707   674   706
   707 G   706   708   673   707
   708 A   707   709   671   708
   709 G   708   710   670   709
   710 C   709   711   669   710
   711 U   710   712   668   711
   712 U   711   713   666   712
   713 G   712   714   665   713
   714 G   713   715   664   714
   715 C   714   716   663   715
   716 A   715   717   661   716
   717 C   716   718   660   717
   718 U   717   719   659   718
   719 G   718   720   658   719
   720 A   719   721     0   720
   721 U   720   722   655   721
   722 C   721   723   654   722
   723 C   722   724   653   723
   724 U   723   725   652   724
   725 U   724   726   651   725
   726 A   725   727     0   726
   727 U   726   728     0   727
   728 G   727   729     0   728
   729 A   728   730     0   729
   730 A   729   731     0   730
   731 G   730   732     0   731
   732 A   731   733     0   732
   733 U   732   734     0   733
   734 U   733   735     0   734
   735 U   734   736     0   735
   736 U   735   737     0   736
   737 C   736   738     0   737
   738 A   737   739     0   738
   739 A   738   740     0   739
   740 G   739   741     0   740
   741 A   740   742     0   741
   742 A   741   743     0   742
   743 A   742   744     0   743
   744 A   743   745     0   744
   745 C   744   746     0   745
   746 U   745   747     0   746
   747 G   746   748     0   747
   748 G   747   749     0   748
   749 A   748   750     0   749
   750 A   749   751     0   750
   751 C   750   752     0   751
   752 A   751   753     0   752
   753 C   752   754     0   753
   754 U   753   755     0   754
   755 A   754   756     0   755
   756 A   755   757     0   756
   757 A   756   758   822   757
   758 C   757   759   821   758
   759 A   758   760   820   759
   760 U   759   761   819   760
   761 A   760   762   818   761
   762 G   761   763   817   762
   763 C   762   764   816   763
   764 A   763   765   814   764
   765 G   764   766   813   765
   766 U   765   767   812   766
   767 G   766   768   811   767
   768 G   767   769   809   768
   769 U   768   770   808   769
   770 G   769   771   807   770
   771 U   770   772   806   771
   772 U   771   773   805   772
   773 A   772   774     0   773
   774 C   773   775   801   774
   775 C   774   776   800   775
   776 C   775   777     0   776
   777 G   776   778   799   777
   778 U   777   779   798   778
   779 G   778   780     0   779
   780 A   779   781     0   780
   781 A   780   782     0   781
   782 C   781   783   793   782
   783 U   782   784   792   783
   784 C   783   785   791   784
   785 A   784   786     0   785
   786 U   785   787     0   786
   787 G   786   788     0   787
   788 C   787   789     0   788
   789 G   788   790     0   789
   790 U   789   791     0   790
   791 G   790   792   784   791
   792 A   791   793   783   792
   793 G   792   794   782   793
   794 C   793   795     0   794
   795 U   794   796     0   795
   796 U   795   797     0   796
   797 A   796   798     0   797
   798 A   797   799   778   798
   799 C   798   800   777   799
   800 G   799   801   775   800
   801 G   800   802   774   801
   802 A   801   803     0   802
   803 G   802   804     0   803
   804 G   803   805     0   804
   805 G   804   806   772   805
   806 G   805   807   771   806
   807 C   806   808   770   807
   808 A   807   809   769   808
   809 U   808   810   768   809
   810 A   809   811     0   810
   811 C   810   812   767   811
   812 A   811   813   766   812
   813 C   812   814   765   813
   814 U   813   815   764   814
   815 C   814   816     0   815
   816 G   815   817   763   816
   817 C   816   818   762   817
   818 U   817   819   761   818
   819 A   818   820   760   819
   820 U   819   821   759   820
   821 G   820   822   758   821
   822 U   821   823   757   822
   823 C   822   824     0   823
   824 G   823   825     0   824
   825 A   824   826     0   825
   826 U   825   827     0   826
   827 A   826   828     0   827
   828 A   827   829     0   828
   829 C   828   830     0   829
   830 A   829   831     0   830
   831 A   830   832     0   831
   832 C   831   833     0   832
   833 U   832   834     0   833
   834 U   833   835     0   834
   835 C   834   836     0   835
   836 U   835   837     0   836
   837 G   836   838     0   837
   838 U   837   839   852   838
   839 G   838   840   851   839
   840 G   839   841   850   840
   841 C   840   842   849   841
   842 C   841   843   848   842
   843 C   842   844     0   843
   844 U   843   845     0   844
   845 G   844   846     0   845
   846 A   845   847     0   846
   847 U   846   848     0   847
   848 G   847   849   842   848
   849 G   848   850   841   849
   850 C   849   851   840   850
   851 U   850   852   839   851
   852 A   851   853   838   852
   853 C   852   854     0   853
   854 C   853   855     0   854
   855 C   854   856     0   855
   856 U   855   857     0   856
   857 C   856   858     0   857
   858 U   857   859     0   858
   859 U   858   860     0   859
   860 G   859   861   908   860
   861 A   860   862   907   861
   862 G   861   863   906   862
   863 U   862   864   905   863
   864 G   863   865   904   864
   865 C   864   866   903   865
   866 A   865   867   902   866
   867 U   866   868   901   867
   868 U   867   869     0   868
   869 A   868   870     0   869
   870 A   869   871   899   870
   871 A   870   872   898   871
   872 G   871   873   897   872
   873 A   872   874     0   873
   874 C   873   875     0   874
   875 C   874   876     0   875
   876 U   875   877     0   876
   877 U   876   878     0   877
   878 C   877   879   891   878
   879 U   878   880   890   879
   880 A   879   881   889   880
   881 G   880   882   888   881
   882 C   881   883   887   882
   883 A   882   884     0   883
   884 C   883   885     0   884
   885 G   884   886     0   885
   886 U   885   887     0   886
   887 G   886   888   882   887
   888 C   887   889   881   888
   889 U   888   890   880   889
   890 G   889   891   879   890
   891 G   890   892   878   891
   892 U   891   893     0   892
   893 A   892   894     0   893
   894 A   893   895     0   894
   895 A   894   896     0   895
   896 G   895   897     0   896
   897 C   896   898   872   897
   898 U   897   899   871   898
   899 U   898   900   870   899
   900 C   899   901     0   900
   901 A   900   902   867   901
   902 U   901   903   866   902
   903 G   902   904   865   903
   904 C   903   905   864   904
   905 A   904   906   863   905
   906 C   905   907   862   906
   907 U   906   908   861   907
   908 U   907   909   860   908
   909 U   908   910     0   909
   910 G   909   911   925   910
   911 U   910   912   924   911
   912 C   911   913   923   912
   913 C   912   914   922   913
   914 G   913   915     0   914
   915 A   914   916     0   915
   916 A   915   917     0   916
   917 C   916   918     0   917
   918 A   917   919     0   918
   919 A   918   920     0   919
   920 C   919   921     0   920
   921 U   920   922     0   921
   922 G   921   923   913   922
   923 G   922   924   912   923
   924 A   923   925   911   924
   925 C   924   926   910   925
   926 U   925   927     0   926
   927 U   926   928     0   927
   928 U   927   929     0   928
   929 A   928   930     0   929
   930 U   929   931     0   930
   931 U   930   932     0   931
   932 G   931   933     0   932
   933 A   932   934     0   933
   934 C   933   935     0   934
   935 A   934   936     0   935
   936 C   935   937     0   936
   937 U   936   938     0   937
   938 A   937   939     0   938
   939 A   938   940     0   939
   940 G   939   941  1030   940
   941 A   940   942  1029   941
   942 G   941   943  1028   942
   943 G   942   944  1027   943
   944 G   943   945  1026   944
   945 G   944   946  1025   945
   946 U   945   947  1024   946
   947 G   946   948  1023   947
   948 U   947   949  1022   948
   949 A   948   950     0   949
   950 U   949   951     0   950
   951 A   950   952     0   951
   952 C   951   953  1021   952
   953 U   952   954  1020   953
   954 G   953   955  1019   954
   955 C   954   956  1018   955
   956 U   955   957     0   956
   957 G   956   958     0   957
   958 C   957   959   992   958
   959 C   958   960   991   959
   960 G   959   961   990   960
   961 U   960   962   989   961
   962 G   961   963   988   962
   963 A   962   964     0   963
   964 A   963   965   986   964
   965 C   964   966   985   965
   966 A   965   967     0   966
   967 U   966   968     0   967
   968 G   967   969   983   968
   969 A   968   970   982   969
   970 G   969   971   981   970
   971 C   970   972   980   971
   972 A   971   973   979   972
   973 U   972   974     0   973
   974 G   973   975     0   974
   975 A   974   976     0   975
   976 A   975   977     0   976
   977 A   976   978     0   977
   978 U   977   979     0   978
   979 U   978   980   972   979
   980 G   979   981   971   980
   981 C   980   982   970   981
   982 U   981   983   969   982
   983 U   982   984   968   983
   984 G   983   985     0   984
   985 G   984   986   965   985
   986 U   985   987   964   986
   987 A   986   988     0   987
   988 C   987   989   962   988
   989 A   988   990   961   989
   990 C   989   991   960   990
   991 G   990   992   959   991
   992 G   991   993   958   992
   993 A   992   994     0   993
   994 A   993   995     0   994
   995 C   994   996     0   995
   996 G   995   997  1009   996
   997 U   996   998  1008   997
   998 U   997   999  1007   998
   999 C   998  1000  1006   999
  1000 U   999  1001  1005  1000
  1001 G  1000  1002     0  1001
  1002 A  1001  1003     0  1002
  1003 A  1002  1004     0  1003
  1004 A  1003  1005     0  1004
  1005 A  1004  1006  1000  1005
  1006 G  1005  1007   999  1006
  1007 A  1006  1008   998  1007
  1008 G  1007  1009   997  1008
  1009 C  1008  1010   996  1009
  1010 U  1009  1011     0  1010
  1011 A  1010  1012     0  1011
  1012 U  1011  1013     0  1012
  1013 G  1012  1014     0  1013
  1014 A  1013  1015     0  1014
  1015 A  1014  1016     0  1015
  1016 U  1015  1017     0  1016
  1017 U  1016  1018     0  1017
  1018 G  1017  1019   955  1018
  1019 C  1018  1020   954  1019
  1020 A  1019  1021   953  1020
  1021 G  1020  1022   952  1021
  1022 A  1021  1023   948  1022
  1023 C  1022  1024   947  1023
  1024 A  1023  1025   946  1024
  1025 C  1024  1026   945  1025
  1026 C  1025  1027   944  1026
  1027 U  1026  1028   943  1027
  1028 U  1027  1029   942  1028
  1029 U  1028  1030   941  1029
  1030 U  1029  1031   940  1030
  1031 G  1030  1032     0  1031
  1032 A  1031  1033     0  1032
  1033 A  1032  1034     0  1033
  1034 A  1033  1035     0  1034
  1035 U  1034  1036     0  1035
  1036 U  1035  1037     0  1036
  1037 A  1036  1038     0  1037
  1038 A  1037  1039     0  1038
  1039 A  1038  1040     0  1039
  1040 U  1039  1041     0  1040
  1041 U  1040  1042     0  1041
  1042 G  1041  1043  1376  1042
  1043 G  1042  1044  1375  1043
  1044 C  1043  1045  1374  1044
  1045 A  1044  1046  1373  1045
  1046 A  1045  1047  1372  1046
  1047 A  1046  1048     0  1047
  1048 G  1047  1049  1370  1048
  1049 A  1048  1050  1369  1049
  1050 A  1049  1051  1368  1050
  1051 A  1050  1052     0  1051
  1052 U  1051  1053  1366  1052
  1053 U  1052  1054  1365  1053
  1054 U  1053  1055  1364  1054
  1055 G  1054  1056  1363  1055
  1056 A  1055  1057  1362  1056
  1057 C  1056  1058  1361  1057
  1058 A  1057  1059  1360  1058
  1059 C  1058  1060     0  1059
  1060 C  1059  1061     0  1060
  1061 U  1060  1062     0  1061
  1062 U  1061  1063     0  1062
  1063 C  1062  1064     0  1063
  1064 A  1063  1065     0  1064
  1065 A  1064  1066     0  1065
  1066 U  1065  1067     0  1066
  1067 G  1066  1068  1093  1067
  1068 G  1067  1069  1092  1068
  1069 G  1068  1070  1091  1069
  1070 G  1069  1071  1090  1070
  1071 A  1070  1072     0  1071
  1072 A  1071  1073     0  1072
  1073 U  1072  1074     0  1073
  1074 G  1073  1075     0  1074
  1075 U  1074  1076     0  1075
  1076 C  1075  1077     0  1076
  1077 C  1076  1078     0  1077
  1078 A  1077  1079     0  1078
  1079 A  1078  1080     0  1079
  1080 A  1079  1081     0  1080
  1081 U  1080  1082     0  1081
  1082 U  1081  1083     0  1082
  1083 U  1082  1084     0  1083
  1084 U  1083  1085     0  1084
  1085 G  1084  1086     0  1085
  1086 U  1085  1087     0  1086
  1087 A  1086  1088     0  1087
  1088 U  1087  1089     0  1088
  1089 U  1088  1090     0  1089
  1090 U  1089  1091  1070  1090
  1091 C  1090  1092  1069  1091
  1092 C  1091  1093  1068  1092
  1093 C  1092  1094  1067  1093
  1094 U  1093  1095     0  1094
  1095 U  1094  1096     0  1095
  1096 A  1095  1097  1294  1096
  1097 A  1096  1098  1293  1097
  1098 A  1097  1099  1292  1098
  1099 U  1098  1100  1291  1099
  1100 U  1099  1101  1290  1100
  1101 C  1100  1102  1289  1101
  1102 C  1101  1103  1287  1102
  1103 A  1102  1104     0  1103
  1104 U  1103  1105     0  1104
  1105 A  1104  1106     0  1105
  1106 A  1105  1107     0  1106
  1107 U  1106  1108  1146  1107
  1108 C  1107  1109  1145  1108
  1109 A  1108  1110  1144  1109
  1110 A  1109  1111  1143  1110
  1111 G  1110  1112  1142  1111
  1112 A  1111  1113     0  1112
  1113 C  1112  1114  1135  1113
  1114 U  1113  1115  1134  1114
  1115 A  1114  1116     0  1115
  1116 U  1115  1117  1132  1116
  1117 U  1116  1118  1131  1117
  1118 C  1117  1119  1130  1118
  1119 A  1118  1120  1129  1119
  1120 A  1119  1121  1128  1120
  1121 C  1120  1122  1127  1121
  1122 C  1121  1123  1126  1122
  1123 A  1122  1124     0  1123
  1124 A  1123  1125     0  1124
  1125 G  1124  1126     0  1125
  1126 G  1125  1127  1122  1126
  1127 G  1126  1128  1121  1127
  1128 U  1127  1129  1120  1128
  1129 U  1128  1130  1119  1129
  1130 G  1129  1131  1118  1130
  1131 A  1130  1132  1117  1131
  1132 A  1131  1133  1116  1132
  1133 A  1132  1134     0  1133
  1134 A  1133  1135  1114  1134
  1135 G  1134  1136  1113  1135
  1136 A  1135  1137     0  1136
  1137 A  1136  1138     0  1137
  1138 A  1137  1139     0  1138
  1139 A  1138  1140     0  1139
  1140 A  1139  1141     0  1140
  1141 G  1140  1142     0  1141
  1142 C  1141  1143  1111  1142
  1143 U  1142  1144  1110  1143
  1144 U  1143  1145  1109  1144
  1145 G  1144  1146  1108  1145
  1146 A  1145  1147  1107  1146
  1147 U  1146  1148     0  1147
  1148 G  1147  1149  1282  1148
  1149 G  1148  1150  1281  1149
  1150 C  1149  1151  1280  1150
  1151 U  1150  1152  1279  1151
  1152 U  1151  1153  1278  1152
  1153 U  1152  1154  1277  1153
  1154 A  1153  1155  1276  1154
  1155 U  1154  1156     0  1155
  1156 G  1155  1157  1179  1156
  1157 G  1156  1158  1178  1157
  1158 G  1157  1159  1177  1158
  1159 U  1158  1160  1176  1159
  1160 A  1159  1161  1175  1160
  1161 G  1160  1162  1174  1161
  1162 A  1161  1163  1173  1162
  1163 A  1162  1164     0  1163
  1164 U  1163  1165     0  1164
  1165 U  1164  1166     0  1165
  1166 C  1165  1167     0  1166
  1167 G  1166  1168     0  1167
  1168 A  1167  1169     0  1168
  1169 U  1168  1170     0  1169
  1170 C  1169  1171     0  1170
  1171 U  1170  1172     0  1171
  1172 G  1171  1173     0  1172
  1173 U  1172  1174  1162  1173
  1174 C  1173  1175  1161  1174
  1175 U  1174  1176  1160  1175
  1176 A  1175  1177  1159  1176
  1177 U  1176  1178  1158  1177
  1178 C  1177  1179  1157  1178
  1179 C  1178  1180  1156  1179
  1180 A  1179  1181     0  1180
  1181 G  1180  1182  1204  1181
  1182 U  1181  1183  1203  1182
  1183 U  1182  1184  1202  1183
  1184 G  1183  1185  1201  1184
  1185 C  1184  1186  1200  1185
  1186 G  1185  1187  1199  1186
  1187 U  1186  1188  1198  1187
  1188 C  1187  1189  1196  1188
  1189 A  1188  1190     0  1189
  1190 C  1189  1191     0  1190
  1191 C  1190  1192     0  1191
  1192 A  1191  1193     0  1192
  1193 A  1192  1194     0  1193
  1194 A  1193  1195     0  1194
  1195 U  1194  1196     0  1195
  1196 G  1195  1197  1188  1196
  1197 A  1196  1198     0  1197
  1198 A  1197  1199  1187  1198
  1199 U  1198  1200  1186  1199
  1200 G  1199  1201  1185  1200
  1201 C  1200  1202  1184  1201
  1202 A  1201  1203  1183  1202
  1203 A  1202  1204  1182  1203
  1204 C  1203  1205  1181  1204
  1205 C  1204  1206  1274  1205
  1206 A  1205  1207  1273  1206
  1207 A  1206  1208  1272  1207
  1208 A  1207  1209  1271  1208
  1209 U  1208  1210     0  1209
  1210 G  1209  1211     0  1210
  1211 U  1210  1212  1268  1211
  1212 G  1211  1213  1267  1212
  1213 C  1212  1214  1266  1213
  1214 C  1213  1215  1265  1214
  1215 U  1214  1216  1264  1215
  1216 U  1215  1217     0  1216
  1217 U  1216  1218     0  1217
  1218 C  1217  1219     0  1218
  1219 A  1218  1220     0  1219
  1220 A  1219  1221     0  1220
  1221 C  1220  1222  1261  1221
  1222 U  1221  1223  1260  1222
  1223 C  1222  1224     0  1223
  1224 U  1223  1225  1258  1224
  1225 C  1224  1226  1257  1225
  1226 A  1225  1227  1256  1226
  1227 U  1226  1228  1255  1227
  1228 G  1227  1229  1254  1228
  1229 A  1228  1230  1253  1229
  1230 A  1229  1231  1252  1230
  1231 G  1230  1232  1251  1231
  1232 U  1231  1233  1250  1232
  1233 G  1232  1234     0  1233
  1234 U  1233  1235     0  1234
  1235 G  1234  1236     0  1235
  1236 A  1235  1237  1246  1236
  1237 U  1236  1238  1245  1237
  1238 C  1237  1239  1244  1238
  1239 A  1238  1240     0  1239
  1240 U  1239  1241     0  1240
  1241 U  1240  1242     0  1241
  1242 G  1241  1243     0  1242
  1243 U  1242  1244     0  1243
  1244 G  1243  1245  1238  1244
  1245 G  1244  1246  1237  1245
  1246 U  1245  1247  1236  1246
  1247 G  1246  1248     0  1247
  1248 A  1247  1249     0  1248
  1249 A  1248  1250     0  1249
  1250 A  1249  1251  1232  1250
  1251 C  1250  1252  1231  1251
  1252 U  1251  1253  1230  1252
  1253 U  1252  1254  1229  1253
  1254 C  1253  1255  1228  1254
  1255 A  1254  1256  1227  1255
  1256 U  1255  1257  1226  1256
  1257 G  1256  1258  1225  1257
  1258 G  1257  1259  1224  1258
  1259 C  1258  1260     0  1259
  1260 A  1259  1261  1222  1260
  1261 G  1260  1262  1221  1261
  1262 A  1261  1263     0  1262
  1263 C  1262  1264     0  1263
  1264 G  1263  1265  1215  1264
  1265 G  1264  1266  1214  1265
  1266 G  1265  1267  1213  1266
  1267 C  1266  1268  1212  1267
  1268 G  1267  1269  1211  1268
  1269 A  1268  1270     0  1269
  1270 U  1269  1271     0  1270
  1271 U  1270  1272  1208  1271
  1272 U  1271  1273  1207  1272
  1273 U  1272  1274  1206  1273
  1274 G  1273  1275  1205  1274
  1275 U  1274  1276     0  1275
  1276 U  1275  1277  1154  1276
  1277 A  1276  1278  1153  1277
  1278 A  1277  1279  1152  1278
  1279 A  1278  1280  1151  1279
  1280 G  1279  1281  1150  1280
  1281 C  1280  1282  1149  1281
  1282 C  1281  1283  1148  1282
  1283 A  1282  1284     0  1283
  1284 C  1283  1285     0  1284
  1285 U  1284  1286     0  1285
  1286 U  1285  1287     0  1286
  1287 G  1286  1288  1102  1287
  1288 C  1287  1289     0  1288
  1289 G  1288  1290  1101  1289
  1290 A  1289  1291  1100  1290
  1291 A  1290  1292  1099  1291
  1292 U  1291  1293  1098  1292
  1293 U  1292  1294  1097  1293
  1294 U  1293  1295  1096  1294
  1295 U  1294  1296     0  1295
  1296 G  1295  1297  1329  1296
  1297 U  1296  1298  1328  1297
  1298 G  1297  1299  1327  1298
  1299 G  1298  1300  1326  1299
  1300 C  1299  1301  1325  1300
  1301 A  1300  1302  1324  1301
  1302 C  1301  1303  1323  1302
  1303 U  1302  1304  1322  1303
  1304 G  1303  1305     0  1304
  1305 A  1304  1306     0  1305
  1306 G  1305  1307     0  1306
  1307 A  1306  1308     0  1307
  1308 A  1307  1309     0  1308
  1309 U  1308  1310     0  1309
  1310 U  1309  1311     0  1310
  1311 U  1310  1312     0  1311
  1312 G  1311  1313     0  1312
  1313 A  1312  1314     0  1313
  1314 C  1313  1315     0  1314
  1315 U  1314  1316     0  1315
  1316 A  1315  1317     0  1316
  1317 A  1316  1318     0  1317
  1318 A  1317  1319     0  1318
  1319 G  1318  1320     0  1319
  1320 A  1319  1321     0  1320
  1321 A  1320  1322     0  1321
  1322 G  1321  1323  1303  1322
  1323 G  1322  1324  1302  1323
  1324 U  1323  1325  1301  1324
  1325 G  1324  1326  1300  1325
  1326 C  1325  1327  1299  1326
  1327 C  1326  1328  1298  1327
  1328 A  1327  1329  1297  1328
  1329 C  1328  1330  1296  1329
  1330 U  1329  1331     0  1330
  1331 A  1330  1332     0  1331
  1332 C  1331  1333     0  1332
  1333 U  1332  1334     0  1333
  1334 U  1333  1335     0  1334
  1335 G  1334  1336     0  1335
  1336 U  1335  1337     0  1336
  1337 G  1336  1338     0  1337
  1338 G  1337  1339     0  1338
  1339 U  1338  1340     0  1339
  1340 U  1339  1341     0  1340
  1341 A  1340  1342     0  1341
  1342 C  1341  1343     0  1342
  1343 U  1342  1344     0  1343
  1344 U  1343  1345     0  1344
  1345 A  1344  1346     0  1345
  1346 C  1345  1347     0  1346
  1347 C  1346  1348     0  1347
  1348 C  1347  1349     0  1348
  1349 C  1348  1350     0  1349
  1350 A  1349  1351     0  1350
  1351 A  1350  1352     0  1351
  1352 A  1351  1353     0  1352
  1353 A  1352  1354     0  1353
  1354 U  1353  1355     0  1354
  1355 G  1354  1356     0  1355
  1356 C  1355  1357     0  1356
  1357 U  1356  1358     0  1357
  1358 G  1357  1359     0  1358
  1359 U  1358  1360     0  1359
  1360 U  1359  1361  1058  1360
  1361 G  1360  1362  1057  1361
  1362 U  1361  1363  1056  1362
  1363 U  1362  1364  1055  1363
  1364 A  1363  1365  1054  1364
  1365 A  1364  1366  1053  1365
  1366 A  1365  1367  1052  1366
  1367 A  1366  1368     0  1367
  1368 U  1367  1369  1050  1368
  1369 U  1368  1370  1049  1369
  1370 U  1369  1371  1048  1370
  1371 A  1370  1372     0  1371
  1372 U  1371  1373  1046  1372
  1373 U  1372  1374  1045  1373
  1374 G  1373  1375  1044  1374
  1375 U  1374  1376  1043  1375
  1376 C  1375  1377  1042  1376
  1377 C  1376  1378     0  1377
  1378 A  1377  1379     0  1378
  1379 G  1378  1380     0  1379
  1380 C  1379  1381     0  1380
  1381 A  1380  1382     0  1381
  1382 U  1381  1383     0  1382
  1383 G  1382  1384     0  1383
  1384 U  1383  1385     0  1384
  1385 C  1384  1386     0  1385
  1386 A  1385  1387     0  1386
  1387 C  1386  1388     0  1387
  1388 A  1387  1389     0  1388
  1389 A  1388  1390     0  1389
  1390 U  1389  1391     0  1390
  1391 U  1390  1392     0  1391
  1392 C  1391  1393     0  1392
  1393 A  1392  1394     0  1393
  1394 G  1393  1395     0  1394
  1395 A  1394  1396     0  1395
  1396 A  1395  1397     0  1396
  1397 G  1396  1398     0  1397
  1398 U  1397  1399     0  1398
  1399 A  1398  1400     0  1399
  1400 G  1399  1401  1416  1400
  1401 G  1400  1402  1415  1401
  1402 A  1401  1403  1414  1402
  1403 C  1402  1404  1413  1403
  1404 C  1403  1405     0  1404
  1405 U  1404  1406     0  1405
  1406 G  1405  1407     0  1406
  1407 A  1406  1408     0  1407
  1408 G  1407  1409     0  1408
  1409 C  1408  1410     0  1409
  1410 A  1409  1411     0  1410
  1411 U  1410  1412     0  1411
  1412 A  1411  1413     0  1412
  1413 G  1412  1414  1403  1413
  1414 U  1413  1415  1402  1414
  1415 C  1414  1416  1401  1415
  1416 U  1415  1417  1400  1416
  1417 U  1416  1418     0  1417
  1418 G  1417  1419  1441  1418
  1419 C  1418  1420  1440  1419
  1420 C  1419  1421  1439  1420
  1421 G  1420  1422     0  1421
  1422 A  1421  1423     0  1422
  1423 A  1422  1424     0  1423
  1424 U  1423  1425     0  1424
  1425 A  1424  1426     0  1425
  1426 C  1425  1427     0  1426
  1427 C  1426  1428     0  1427
  1428 A  1427  1429     0  1428
  1429 U  1428  1430     0  1429
  1430 A  1429  1431     0  1430
  1431 A  1430  1432     0  1431
  1432 U  1431  1433     0  1432
  1433 G  1432  1434     0  1433
  1434 A  1433  1435     0  1434
  1435 A  1434  1436     0  1435
  1436 U  1435  1437     0  1436
  1437 C  1436  1438     0  1437
  1438 U  1437  1439     0  1438
  1439 G  1438  1440  1420  1439
  1440 G  1439  1441  1419  1440
  1441 C  1440  1442  1418  1441
  1442 U  1441  1443     0  1442
  1443 U  1442  1444     0  1443
  1444 G  1443  1445     0  1444
  1445 A  1444  1446     0  1445
  1446 A  1445  1447     0  1446
  1447 A  1446  1448     0  1447
  1448 A  1447  1449  1468  1448
  1449 C  1448  1450  1467  1449
  1450 C  1449  1451  1466  1450
  1451 A  1450  1452  1465  1451
  1452 U  1451  1453  1464  1452
  1453 U  1452  1454  1463  1453
  1454 C  1453  1455  1462  1454
  1455 U  1454  1456  1461  1455
  1456 U  1455  1457     0  1456
  1457 C  1456  1458     0  1457
  1458 G  1457  1459     0  1458
  1459 U  1458  1460     0  1459
  1460 A  1459  1461     0  1460
  1461 A  1460  1462  1455  1461
  1462 G  1461  1463  1454  1462
  1463 G  1462  1464  1453  1463
  1464 G  1463  1465  1452  1464
  1465 U  1464  1466  1451  1465
  1466 G  1465  1467  1450  1466
  1467 G  1466  1468  1449  1467
  1468 U  1467  1469  1448  1468
  1469 C  1468  1470     0  1469
  1470 G  1469  1471     0  1470
  1471 C  1470  1472     0  1471
  1472 A  1471  1473     0  1472
  1473 C  1472  1474     0  1473
  1474 U  1473  1475     0  1474
  1475 A  1474  1476     0  1475
  1476 U  1475  1477     0  1476
  1477 U  1476  1478     0  1477
  1478 G  1477  1479  1489  1478
  1479 C  1478  1480  1488  1479
  1480 C  1479  1481  1487  1480
  1481 U  1480  1482     0  1481
  1482 U  1481  1483     0  1482
  1483 U  1482  1484     0  1483
  1484 G  1483  1485     0  1484
  1485 G  1484  1486     0  1485
  1486 A  1485  1487     0  1486
  1487 G  1486  1488  1480  1487
  1488 G  1487  1489  1479  1488
  1489 C  1488  1490  1478  1489
  1490 U  1489  1491     0  1490
  1491 G  1490  1492  1572  1491
  1492 U  1491  1493  1571  1492
  1493 G  1492  1494  1570  1493
  1494 U  1493  1495  1569  1494
  1495 G  1494  1496  1567  1495
  1496 U  1495  1497  1566  1496
  1497 U  1496  1498  1565  1497
  1498 C  1497  1499     0  1498
  1499 U  1498  1500     0  1499
  1500 C  1499  1501  1560  1500
  1501 U  1500  1502  1559  1501
  1502 U  1501  1503  1558  1502
  1503 A  1502  1504  1557  1503
  1504 U  1503  1505  1556  1504
  1505 G  1504  1506  1555  1505
  1506 U  1505  1507  1554  1506
  1507 U  1506  1508  1553  1507
  1508 G  1507  1509  1552  1508
  1509 G  1508  1510  1551  1509
  1510 U  1509  1511  1550  1510
  1511 U  1510  1512     0  1511
  1512 G  1511  1513  1549  1512
  1513 C  1512  1514  1548  1513
  1514 C  1513  1515     0  1514
  1515 A  1514  1516     0  1515
  1516 U  1515  1517     0  1516
  1517 A  1516  1518     0  1517
  1518 A  1517  1519     0  1518
  1519 C  1518  1520  1544  1519
  1520 A  1519  1521  1543  1520
  1521 A  1520  1522     0  1521
  1522 G  1521  1523  1541  1522
  1523 U  1522  1524  1540  1523
  1524 G  1523  1525  1539  1524
  1525 U  1524  1526     0  1525
  1526 G  1525  1527  1536  1526
  1527 C  1526  1528  1535  1527
  1528 C  1527  1529  1534  1528
  1529 U  1528  1530  1533  1529
  1530 A  1529  1531     0  1530
  1531 U  1530  1532     0  1531
  1532 U  1531  1533     0  1532
  1533 G  1532  1534  1529  1533
  1534 G  1533  1535  1528  1534
  1535 G  1534  1536  1527  1535
  1536 U  1535  1537  1526  1536
  1537 U  1536  1538     0  1537
  1538 C  1537  1539     0  1538
  1539 C  1538  1540  1524  1539
  1540 A  1539  1541  1523  1540
  1541 C  1540  1542  1522  1541
  1542 G  1541  1543     0  1542
  1543 U  1542  1544  1520  1543
  1544 G  1543  1545  1519  1544
  1545 C  1544  1546     0  1545
  1546 U  1545  1547     0  1546
  1547 A  1546  1548     0  1547
  1548 G  1547  1549  1513  1548
  1549 C  1548  1550  1512  1549
  1550 G  1549  1551  1510  1550
  1551 C  1550  1552  1509  1551
  1552 U  1551  1553  1508  1552
  1553 A  1552  1554  1507  1553
  1554 A  1553  1555  1506  1554
  1555 C  1554  1556  1505  1555
  1556 A  1555  1557  1504  1556
  1557 U  1556  1558  1503  1557
  1558 A  1557  1559  1502  1558
  1559 G  1558  1560  1501  1559
  1560 G  1559  1561  1500  1560
  1561 U  1560  1562     0  1561
  1562 U  1561  1563     0  1562
  1563 G  1562  1564     0  1563
  1564 U  1563  1565     0  1564
  1565 A  1564  1566  1497  1565
  1566 A  1565  1567  1496  1566
  1567 C  1566  1568  1495  1567
  1568 C  1567  1569     0  1568
  1569 A  1568  1570  1494  1569
  1570 U  1569  1571  1493  1570
  1571 A  1570  1572  1492  1571
  1572 C  1571  1573  1491  1572
  1573 A  1572  1574     0  1573
  1574 G  1573  1575     0  1574
  1575 G  1574  1576     0  1575
  1576 U  1575  1577     0  1576
  1577 G  1576  1578     0  1577
  1578 U  1577  1579     0  1578
  1579 U  1578  1580     0  1579
  1580 G  1579  1581     0  1580
  1581 U  1580  1582     0  1581
  1582 U  1581  1583     0  1582
  1583 G  1582  1584     0  1583
  1584 G  1583  1585     0  1584
  1585 A  1584  1586     0  1585
  1586 G  1585  1587     0  1586
  1587 A  1586  1588     0  1587
  1588 A  1587  1589     0  1588
  1589 G  1588  1590     0  1589
  1590 G  1589  1591     0  1590
  1591 U  1590  1592     0  1591
  1592 U  1591  1593     0  1592
  1593 C  1592  1594     0  1593
  1594 C  1593  1595     0  1594
  1595 G  1594  1596     0  1595
  1596 A  1595  1597     0  1596
  1597 A  1596  1598     0  1597
  1598 G  1597  1599     0  1598
  1599 G  1598  1600  1609  1599
  1600 U  1599  1601  1608  1600
  1601 C  1600  1602  1607  1601
  1602 U  1601  1603     0  1602
  1603 U  1602  1604     0  1603
  1604 A  1603  1605     0  1604
  1605 A  1604  1606     0  1605
  1606 U  1605  1607     0  1606
  1607 G  1606  1608  1601  1607
  1608 A  1607  1609  1600  1608
  1609 C  1608  1610  1599  1609
  1610 A  1609  1611     0  1610
  1611 A  1610  1612     0  1611
  1612 C  1611  1613     0  1612
  1613 C  1612  1614     0  1613
  1614 U  1613  1615     0  1614
  1615 U  1614  1616     0  1615
  1616 C  1615  1617     0  1616
  1617 U  1616  1618     0  1617
  1618 U  1617  1619     0  1618
  1619 G  1618  1620     0  1619
  1620 A  1619  1621     0  1620
  1621 A  1620  1622     0  1621
  1622 A  1621  1623     0  1622
  1623 U  1622  1624     0  1623
  1624 A  1623  1625     0  1624
  1625 C  1624  1626     0  1625
  1626 U  1625  1627     0  1626
  1627 C  1626  1628     0  1627
  1628 C  1627  1629     0  1628
  1629 A  1628  1630     0  1629
  1630 A  1629  1631     0  1630
  1631 A  1630  1632     0  1631
  1632 A  1631  1633     0  1632
  1633 A  1632  1634     0  1633
  1634 G  1633  1635     0  1634
  1635 A  1634  1636     0  1635
  1636 G  1635  1637     0  1636
  1637 A  1636  1638  1666  1637
  1638 A  1637  1639  1665  1638
  1639 A  1638  1640  1664  1639
  1640 G  1639  1641  1663  1640
  1641 U  1640  1642  1662  1641
  1642 C  1641  1643  1661  1642
  1643 A  1642  1644  1660  1643
  1644 A  1643  1645     0  1644
  1645 C  1644  1646  1658  1645
  1646 A  1645  1647  1657  1646
  1647 U  1646  1648     0  1647
  1648 C  1647  1649  1655  1648
  1649 A  1648  1650     0  1649
  1650 A  1649  1651     0  1650
  1651 U  1650  1652     0  1651
  1652 A  1651  1653     0  1652
  1653 U  1652  1654     0  1653
  1654 U  1653  1655     0  1654
  1655 G  1654  1656  1648  1655
  1656 U  1655  1657     0  1656
  1657 U  1656  1658  1646  1657
  1658 G  1657  1659  1645  1658
  1659 G  1658  1660     0  1659
  1660 U  1659  1661  1643  1660
  1661 G  1660  1662  1642  1661
  1662 A  1661  1663  1641  1662
  1663 C  1662  1664  1640  1663
  1664 U  1663  1665  1639  1664
  1665 U  1664  1666  1638  1665
  1666 U  1665  1667  1637  1666
  1667 A  1666  1668     0  1667
  1668 A  1667  1669     0  1668
  1669 A  1668  1670     0  1669
  1670 C  1669  1671     0  1670
  1671 U  1670  1672     0  1671
  1672 U  1671  1673     0  1672
  1673 A  1672  1674     0  1673
  1674 A  1673  1675     0  1674
  1675 U  1674  1676     0  1675
  1676 G  1675  1677     0  1676
  1677 A  1676  1678     0  1677
  1678 A  1677  1679  1704  1678
  1679 G  1678  1680  1703  1679
  1680 A  1679  1681  1702  1680
  1681 G  1680  1682  1701  1681
  1682 A  1681  1683  1700  1682
  1683 U  1682  1684  1699  1683
  1684 C  1683  1685     0  1684
  1685 G  1684  1686  1698  1685
  1686 C  1685  1687  1697  1686
  1687 C  1686  1688  1696  1687
  1688 A  1687  1689  1695  1688
  1689 U  1688  1690     0  1689
  1690 U  1689  1691     0  1690
  1691 A  1690  1692     0  1691
  1692 U  1691  1693     0  1692
  1693 U  1692  1694     0  1693
  1694 U  1693  1695     0  1694
  1695 U  1694  1696  1688  1695
  1696 G  1695  1697  1687  1696
  1697 G  1696  1698  1686  1697
  1698 C  1697  1699  1685  1698
  1699 A  1698  1700  1683  1699
  1700 U  1699  1701  1682  1700
  1701 C  1700  1702  1681  1701
  1702 U  1701  1703  1680  1702
  1703 U  1702  1704  1679  1703
  1704 U  1703  1705  1678  1704
  1705 U  1704  1706     0  1705
  1706 U  1705  1707     0  1706
  1707 C  1706  1708     0  1707
  1708 U  1707  1709     0  1708
  1709 G  1708  1710     0  1709
  1710 C  1709  1711     0  1710
  1711 U  1710  1712  1732  1711
  1712 U  1711  1713  1731  1712
  1713 C  1712  1714  1730  1713
  1714 C  1713  1715  1729  1714
  1715 A  1714  1716  1728  1715
  1716 C  1715  1717  1727  1716
  1717 A  1716  1718  1726  1717
  1718 A  1717  1719  1725  1718
  1719 G  1718  1720  1724  1719
  1720 U  1719  1721     0  1720
  1721 G  1720  1722     0  1721
  1722 C  1721  1723     0  1722
  1723 U  1722  1724     0  1723
  1724 U  1723  1725  1719  1724
  1725 U  1724  1726  1718  1725
  1726 U  1725  1727  1717  1726
  1727 G  1726  1728  1716  1727
  1728 U  1727  1729  1715  1728
  1729 G  1728  1730  1714  1729
  1730 G  1729  1731  1713  1730
  1731 A  1730  1732  1712  1731
  1732 A  1731  1733  1711  1732
  1733 A  1732  1734     0  1733
  1734 C  1733  1735     0  1734
  1735 U  1734  1736     0  1735
  1736 G  1735  1737     0  1736
  1737 U  1736  1738     0  1737
  1738 G  1737  1739     0  1738
  1739 A  1738  1740     0  1739
  1740 A  1739  1741     0  1740
  1741 A  1740  1742     0  1741
  1742 G  1741  1743     0  1742
  1743 G  1742  1744  1766  1743
  1744 U  1743  1745  1765  1744
  1745 U  1744  1746  1764  1745
  1746 U  1745  1747  1763  1746
  1747 G  1746  1748  1762  1747
  1748 G  1747  1749  1761  1748
  1749 A  1748  1750  1760  1749
  1750 U  1749  1751  1759  1750
  1751 U  1750  1752     0  1751
  1752 A  1751  1753     0  1752
  1753 U  1752  1754     0  1753
  1754 A  1753  1755     0  1754
  1755 A  1754  1756     0  1755
  1756 A  1755  1757     0  1756
  1757 G  1756  1758     0  1757
  1758 C  1757  1759     0  1758
  1759 A  1758  1760  1750  1759
  1760 U  1759  1761  1749  1760
  1761 U  1760  1762  1748  1761
  1762 C  1761  1763  1747  1762
  1763 A  1762  1764  1746  1763
  1764 A  1763  1765  1745  1764
  1765 A  1764  1766  1744  1765
  1766 C  1765  1767  1743  1766
  1767 A  1766  1768     0  1767
  1768 A  1767  1769     0  1768
  1769 A  1768  1770     0  1769
  1770 U  1769  1771     0  1770
  1771 U  1770  1772     0  1771
  1772 G  1771  1773     0  1772
  1773 U  1772  1774     0  1773
  1774 U  1773  1775     0  1774
  1775 G  1774  1776     0  1775
  1776 A  1775  1777     0  1776
  1777 A  1776  1778     0  1777
  1778 U  1777  1779  1807  1778
  1779 C  1778  1780  1806  1779
  1780 C  1779  1781  1805  1780
  1781 U  1780  1782  1804  1781
  1782 G  1781  1783     0  1782
  1783 U  1782  1784     0  1783
  1784 G  1783  1785     0  1784
  1785 G  1784  1786  1800  1785
  1786 U  1785  1787  1799  1786
  1787 A  1786  1788  1798  1787
  1788 A  1787  1789  1797  1788
  1789 U  1788  1790  1796  1789
  1790 U  1789  1791     0  1790
  1791 U  1790  1792     0  1791
  1792 U  1791  1793     0  1792
  1793 A  1792  1794     0  1793
  1794 A  1793  1795     0  1794
  1795 A  1794  1796     0  1795
  1796 G  1795  1797  1789  1796
  1797 U  1796  1798  1788  1797
  1798 U  1797  1799  1787  1798
  1799 A  1798  1800  1786  1799
  1800 C  1799  1801  1785  1800
  1801 A  1800  1802     0  1801
  1802 A  1801  1803     0  1802
  1803 A  1802  1804     0  1803
  1804 A  1803  1805  1781  1804
  1805 G  1804  1806  1780  1805
  1806 G  1805  1807  1779  1806
  1807 A  1806  1808  1778  1807
  1808 A  1807  1809     0  1808
  1809 A  1808  1810     0  1809
  1810 A  1809  1811     0  1810
  1811 G  1810  1812  2037  1811
  1812 C  1811  1813  2036  1812
  1813 U  1812  1814  2035  1813
  1814 A  1813  1815  2034  1814
  1815 A  1814  1816  2033  1815
  1816 A  1815  1817  2032  1816
  1817 A  1816  1818     0  1817
  1818 A  1817  1819     0  1818
  1819 A  1818  1820     0  1819
  1820 G  1819  1821  1918  1820
  1821 G  1820  1822  1917  1821
  1822 U  1821  1823  1916  1822
  1823 G  1822  1824  1915  1823
  1824 C  1823  1825  1914  1824
  1825 C  1824  1826     0  1825
  1826 U  1825  1827     0  1826
  1827 G  1826  1828  1910  1827
  1828 G  1827  1829  1909  1828
  1829 A  1828  1830  1908  1829
  1830 A  1829  1831  1907  1830
  1831 U  1830  1832     0  1831
  1832 A  1831  1833  1905  1832
  1833 U  1832  1834  1904  1833
  1834 U  1833  1835  1903  1834
  1835 G  1834  1836  1902  1835
  1836 G  1835  1837  1901  1836
  1837 U  1836  1838  1900  1837
  1838 G  1837  1839     0  1838
  1839 A  1838  1840     0  1839
  1840 A  1839  1841     0  1840
  1841 C  1840  1842     0  1841
  1842 A  1841  1843     0  1842
  1843 G  1842  1844     0  1843
  1844 A  1843  1845     0  1844
  1845 A  1844  1846     0  1845
  1846 A  1845  1847     0  1846
  1847 U  1846  1848     0  1847
  1848 C  1847  1849  1895  1848
  1849 A  1848  1850  1894  1849
  1850 A  1849  1851  1893  1850
  1851 U  1850  1852  1892  1851
  1852 A  1851  1853  1891  1852
  1853 C  1852  1854  1890  1853
  1854 U  1853  1855     0  1854
  1855 G  1854  1856  1889  1855
  1856 A  1855  1857  1888  1856
  1857 G  1856  1858  1887  1857
  1858 U  1857  1859  1886  1858
  1859 C  1858  1860  1883  1859
  1860 C  1859  1861  1882  1860
  1861 U  1860  1862  1881  1861
  1862 C  1861  1863  1880  1862
  1863 U  1862  1864  1879  1863
  1864 U  1863  1865     0  1864
  1865 U  1864  1866     0  1865
  1866 A  1865  1867  1877  1866
  1867 U  1866  1868  1876  1867
  1868 G  1867  1869  1875  1868
  1869 C  1868  1870  1874  1869
  1870 A  1869  1871     0  1870
  1871 U  1870  1872     0  1871
  1872 U  1871  1873     0  1872
  1873 U  1872  1874     0  1873
  1874 G  1873  1875  1869  1874
  1875 C  1874  1876  1868  1875
  1876 A  1875  1877  1867  1876
  1877 U  1876  1878  1866  1877
  1878 C  1877  1879     0  1878
  1879 A  1878  1880  1863  1879
  1880 G  1879  1881  1862  1880
  1881 A  1880  1882  1861  1881
  1882 G  1881  1883  1860  1882
  1883 G  1882  1884  1859  1883
  1884 C  1883  1885     0  1884
  1885 U  1884  1886     0  1885
  1886 G  1885  1887  1858  1886
  1887 C  1886  1888  1857  1887
  1888 U  1887  1889  1856  1888
  1889 C  1888  1890  1855  1889
  1890 G  1889  1891  1853  1890
  1891 U  1890  1892  1852  1891
  1892 G  1891  1893  1851  1892
  1893 U  1892  1894  1850  1893
  1894 U  1893  1895  1849  1894
  1895 G  1894  1896  1848  1895
  1896 U  1895  1897     0  1896
  1897 A  1896  1898     0  1897
  1898 C  1897  1899     0  1898
  1899 G  1898  1900     0  1899
  1900 A  1899  1901  1837  1900
  1901 U  1900  1902  1836  1901
  1902 C  1901  1903  1835  1902
  1903 A  1902  1904  1834  1903
  1904 A  1903  1905  1833  1904
  1905 U  1904  1906  1832  1905
  1906 U  1905  1907     0  1906
  1907 U  1906  1908  1830  1907
  1908 U  1907  1909  1829  1908
  1909 C  1908  1910  1828  1909
  1910 U  1909  1911  1827  1910
  1911 C  1910  1912     0  1911
  1912 C  1911  1913     0  1912
  1913 C  1912  1914     0  1913
  1914 G  1913  1915  1824  1914
  1915 C  1914  1916  1823  1915
  1916 A  1915  1917  1822  1916
  1917 C  1916  1918  1821  1917
  1918 U  1917  1919  1820  1918
  1919 C  1918  1920     0  1919
  1920 U  1919  1921     0  1920
  1921 U  1920  1922     0  1921
  1922 G  1921  1923     0  1922
  1923 A  1922  1924     0  1923
  1924 A  1923  1925     0  1924
  1925 A  1924  1926     0  1925
  1926 C  1925  1927     0  1926
  1927 U  1926  1928     0  1927
  1928 G  1927  1929     0  1928
  1929 C  1928  1930     0  1929
  1930 U  1929  1931     0  1930
  1931 C  1930  1932     0  1931
  1932 A  1931  1933     0  1932
  1933 A  1932  1934     0  1933
  1934 A  1933  1935     0  1934
  1935 A  1934  1936     0  1935
  1936 U  1935  1937     0  1936
  1937 U  1936  1938     0  1937
  1938 C  1937  1939     0  1938
  1939 U  1938  1940     0  1939
  1940 G  1939  1941  1962  1940
  1941 U  1940  1942  1961  1941
  1942 G  1941  1943  1960  1942
  1943 C  1942  1944     0  1943
  1944 G  1943  1945  1959  1944
  1945 U  1944  1946  1958  1945
  1946 G  1945  1947     0  1946
  1947 U  1946  1948  1956  1947
  1948 U  1947  1949     0  1948
  1949 U  1948  1950     0  1949
  1950 U  1949  1951     0  1950
  1951 A  1950  1952     0  1951
  1952 C  1951  1953     0  1952
  1953 A  1952  1954     0  1953
  1954 G  1953  1955     0  1954
  1955 A  1954  1956     0  1955
  1956 A  1955  1957  1947  1956
  1957 G  1956  1958     0  1957
  1958 G  1957  1959  1945  1958
  1959 C  1958  1960  1944  1959
  1960 C  1959  1961  1942  1960
  1961 G  1960  1962  1941  1961
  1962 C  1961  1963  1940  1962
  1963 U  1962  1964     0  1963
  1964 A  1963  1965     0  1964
  1965 U  1964  1966     0  1965
  1966 A  1965  1967     0  1966
  1967 A  1966  1968     0  1967
  1968 C  1967  1969     0  1968
  1969 A  1968  1970     0  1969
  1970 A  1969  1971     0  1970
  1971 U  1970  1972     0  1971
  1972 A  1971  1973     0  1972
  1973 C  1972  1974     0  1973
  1974 U  1973  1975  2030  1974
  1975 A  1974  1976  2029  1975
  1976 G  1975  1977  2028  1976
  1977 A  1976  1978  2027  1977
  1978 U  1977  1979  2026  1978
  1979 G  1978  1980  2025  1979
  1980 G  1979  1981  2023  1980
  1981 A  1980  1982  2022  1981
  1982 A  1981  1983  2021  1982
  1983 U  1982  1984  2020  1983
  1984 U  1983  1985     0  1984
  1985 U  1984  1986  2018  1985
  1986 C  1985  1987  2017  1986
  1987 A  1986  1988  2016  1987
  1988 C  1987  1989     0  1988
  1989 A  1988  1990  2014  1989
  1990 G  1989  1991  2013  1990
  1991 U  1990  1992  2012  1991
  1992 A  1991  1993  2011  1992
  1993 U  1992  1994  2010  1993
  1994 U  1993  1995     0  1994
  1995 C  1994  1996  2009  1995
  1996 A  1995  1997  2008  1996
  1997 C  1996  1998     0  1997
  1998 U  1997  1999  2006  1998
  1999 G  1998  2000  2005  1999
  2000 A  1999  2001     0  2000
  2001 G  2000  2002     0  2001
  2002 A  2001  2003     0  2002
  2003 C  2002  2004     0  2003
  2004 U  2003  2005     0  2004
  2005 C  2004  2006  1999  2005
  2006 A  2005  2007  1998  2006
  2007 U  2006  2008     0  2007
  2008 U  2007  2009  1996  2008
  2009 G  2008  2010  1995  2009
  2010 A  2009  2011  1993  2010
  2011 U  2010  2012  1992  2011
  2012 G  2011  2013  1991  2012
  2013 C  2012  2014  1990  2013
  2014 U  2013  2015  1989  2014
  2015 A  2014  2016     0  2015
  2016 U  2015  2017  1987  2016
  2017 G  2016  2018  1986  2017
  2018 A  2017  2019  1985  2018
  2019 U  2018  2020     0  2019
  2020 G  2019  2021  1983  2020
  2021 U  2020  2022  1982  2021
  2022 U  2021  2023  1981  2022
  2023 C  2022  2024  1980  2023
  2024 A  2023  2025     0  2024
  2025 C  2024  2026  1979  2025
  2026 A  2025  2027  1978  2026
  2027 U  2026  2028  1977  2027
  2028 C  2027  2029  1976  2028
  2029 U  2028  2030  1975  2029
  2030 G  2029  2031  1974  2030
  2031 A  2030  2032     0  2031
  2032 U  2031  2033  1816  2032
  2033 U  2032  2034  1815  2033
  2034 U  2033  2035  1814  2034
  2035 G  2034  2036  1813  2035
  2036 G  2035  2037  1812  2036
  2037 C  2036  2038  1811  2037
  2038 U  2037  2039     0  2038
  2039 A  2038  2040     0  2039
  2040 C  2039  2041     0  2040
  2041 U  2040  2042     0  2041
  2042 A  2041  2043     0  2042
  2043 A  2042  2044  2082  2043
  2044 C  2043  2045  2081  2044
  2045 A  2044  2046  2080  2045
  2046 A  2045  2047  2079  2046
  2047 U  2046  2048  2078  2047
  2048 C  2047  2049  2076  2048
  2049 U  2048  2050  2075  2049
  2050 A  2049  2051  2074  2050
  2051 G  2050  2052     0  2051
  2052 U  2051  2053  2072  2052
  2053 U  2052  2054  2071  2053
  2054 G  2053  2055  2070  2054
  2055 U  2054  2056  2069  2055
  2056 A  2055  2057  2068  2056
  2057 A  2056  2058  2067  2057
  2058 U  2057  2059  2066  2058
  2059 G  2058  2060  2065  2059
  2060 G  2059  2061     0  2060
  2061 C  2060  2062     0  2061
  2062 C  2061  2063     0  2062
  2063 U  2062  2064     0  2063
  2064 A  2063  2065     0  2064
  2065 C  2064  2066  2059  2065
  2066 A  2065  2067  2058  2066
  2067 U  2066  2068  2057  2067
  2068 U  2067  2069  2056  2068
  2069 A  2068  2070  2055  2069
  2070 C  2069  2071  2054  2070
  2071 A  2070  2072  2053  2071
  2072 G  2071  2073  2052  2072
  2073 G  2072  2074     0  2073
  2074 U  2073  2075  2050  2074
  2075 G  2074  2076  2049  2075
  2076 G  2075  2077  2048  2076
  2077 U  2076  2078     0  2077
  2078 G  2077  2079  2047  2078
  2079 U  2078  2080  2046  2079
  2080 U  2079  2081  2045  2080
  2081 G  2080  2082  2044  2081
  2082 U  2081  2083  2043  2082
  2083 U  2082  2084     0  2083
  2084 C  2083  2085     0  2084
  2085 A  2084  2086     0  2085
  2086 G  2085  2087     0  2086
  2087 U  2086  2088     0  2087
  2088 U  2087  2089     0  2088
  2089 G  2088  2090     0  2089
  2090 A  2089  2091     0  2090
  2091 C  2090  2092     0  2091
  2092 U  2091  2093     0  2092
  2093 U  2092  2094     0  2093
  2094 C  2093  2095     0  2094
  2095 G  2094  2096  2124  2095
  2096 C  2095  2097  2123  2096
  2097 A  2096  2098  2122  2097
  2098 G  2097  2099  2121  2098
  2099 U  2098  2100  2120  2099
  2100 G  2099  2101  2119  2100
  2101 G  2100  2102     0  2101
  2102 C  2101  2103  2118  2102
  2103 U  2102  2104  2117  2103
  2104 A  2103  2105  2116  2104
  2105 A  2104  2106     0  2105
  2106 C  2105  2107     0  2106
  2107 U  2106  2108     0  2107
  2108 A  2107  2109     0  2108
  2109 A  2108  2110     0  2109
  2110 C  2109  2111     0  2110
  2111 A  2110  2112     0  2111
  2112 U  2111  2113     0  2112
  2113 C  2112  2114     0  2113
  2114 U  2113  2115     0  2114
  2115 U  2114  2116     0  2115
  2116 U  2115  2117  2104  2116
  2117 G  2116  2118  2103  2117
  2118 G  2117  2119  2102  2118
  2119 C  2118  2120  2100  2119
  2120 A  2119  2121  2099  2120
  2121 C  2120  2122  2098  2121
  2122 U  2121  2123  2097  2122
  2123 G  2122  2124  2096  2123
  2124 U  2123  2125  2095  2124
  2125 U  2124  2126     0  2125
  2126 U  2125  2127     0  2126
  2127 A  2126  2128     0  2127
  2128 U  2127  2129     0  2128
  2129 G  2128  2130     0  2129
  2130 A  2129  2131     0  2130
  2131 A  2130  2132     0  2131
  2132 A  2131  2133  2188  2132
  2133 A  2132  2134  2187  2133
  2134 A  2133  2135  2186  2134
  2135 C  2134  2136  2185  2135
  2136 U  2135  2137  2184  2136
  2137 C  2136  2138  2183  2137
  2138 A  2137  2139     0  2138
  2139 A  2138  2140     0  2139
  2140 A  2139  2141  2179  2140
  2141 C  2140  2142     0  2141
  2142 C  2141  2143  2178  2142
  2143 C  2142  2144  2177  2143
  2144 G  2143  2145     0  2144
  2145 U  2144  2146     0  2145
  2146 C  2145  2147  2174  2146
  2147 C  2146  2148  2173  2147
  2148 U  2147  2149  2172  2148
  2149 U  2148  2150  2171  2149
  2150 G  2149  2151  2170  2150
  2151 A  2150  2152  2169  2151
  2152 U  2151  2153     0  2152
  2153 U  2152  2154     0  2153
  2154 G  2153  2155     0  2154
  2155 G  2154  2156  2168  2155
  2156 C  2155  2157  2167  2156
  2157 U  2156  2158  2166  2157
  2158 U  2157  2159  2165  2158
  2159 G  2158  2160     0  2159
  2160 A  2159  2161     0  2160
  2161 A  2160  2162     0  2161
  2162 G  2161  2163     0  2162
  2163 A  2162  2164     0  2163
  2164 G  2163  2165     0  2164
  2165 A  2164  2166  2158  2165
  2166 A  2165  2167  2157  2166
  2167 G  2166  2168  2156  2167
  2168 U  2167  2169  2155  2168
  2169 U  2168  2170  2151  2169
  2170 U  2169  2171  2150  2170
  2171 A  2170  2172  2149  2171
  2172 A  2171  2173  2148  2172
  2173 G  2172  2174  2147  2173
  2174 G  2173  2175  2146  2174
  2175 A  2174  2176     0  2175
  2176 A  2175  2177     0  2176
  2177 G  2176  2178  2143  2177
  2178 G  2177  2179  2142  2178
  2179 U  2178  2180  2140  2179
  2180 G  2179  2181     0  2180
  2181 U  2180  2182     0  2181
  2182 A  2181  2183     0  2182
  2183 G  2182  2184  2137  2183
  2184 A  2183  2185  2136  2184
  2185 G  2184  2186  2135  2185
  2186 U  2185  2187  2134  2186
  2187 U  2186  2188  2133  2187
  2188 U  2187  2189  2132  2188
  2189 C  2188  2190     0  2189
  2190 U  2189  2191     0  2190
  2191 U  2190  2192     0  2191
  2192 A  2191  2193     0  2192
  2193 G  2192  2194     0  2193
  2194 A  2193  2195     0  2194
  2195 G  2194  2196     0  2195
  2196 A  2195  2197     0  2196
  2197 C  2196  2198     0  2197
  2198 G  2197  2199  2227  2198
  2199 G  2198  2200  2226  2199
  2200 U  2199  2201  2225  2200
  2201 U  2200  2202  2224  2201
  2202 G  2201  2203  2223  2202
  2203 G  2202  2204  2222  2203
  2204 G  2203  2205  2221  2204
  2205 A  2204  2206  2220  2205
  2206 A  2205  2207  2217  2206
  2207 A  2206  2208  2216  2207
  2208 U  2207  2209  2215  2208
  2209 U  2208  2210  2214  2209
  2210 G  2209  2211     0  2210
  2211 U  2210  2212     0  2211
  2212 U  2211  2213     0  2212
  2213 A  2212  2214     0  2213
  2214 A  2213  2215  2209  2214
  2215 A  2214  2216  2208  2215
  2216 U  2215  2217  2207  2216
  2217 U  2216  2218  2206  2217
  2218 U  2217  2219     0  2218
  2219 A  2218  2220     0  2219
  2220 U  2219  2221  2205  2220
  2221 C  2220  2222  2204  2221
  2222 U  2221  2223  2203  2222
  2223 C  2222  2224  2202  2223
  2224 A  2223  2225  2201  2224
  2225 A  2224  2226  2200  2225
  2226 C  2225  2227  2199  2226
  2227 C  2226  2228  2198  2227
  2228 U  2227  2229     0  2228
  2229 G  2228  2230  2268  2229
  2230 U  2229  2231  2267  2230
  2231 G  2230  2232  2266  2231
  2232 C  2231  2233  2265  2232
  2233 U  2232  2234     0  2233
  2234 U  2233  2235     0  2234
  2235 G  2234  2236  2262  2235
  2236 U  2235  2237  2261  2236
  2237 G  2236  2238  2260  2237
  2238 A  2237  2239  2259  2238
  2239 A  2238  2240     0  2239
  2240 A  2239  2241     0  2240
  2241 U  2240  2242  2254  2241
  2242 U  2241  2243  2253  2242
  2243 G  2242  2244  2252  2243
  2244 U  2243  2245  2251  2244
  2245 C  2244  2246  2250  2245
  2246 G  2245  2247     0  2246
  2247 G  2246  2248     0  2247
  2248 U  2247  2249     0  2248
  2249 G  2248  2250     0  2249
  2250 G  2249  2251  2245  2250
  2251 A  2250  2252  2244  2251
  2252 C  2251  2253  2243  2252
  2253 A  2252  2254  2242  2253
  2254 A  2253  2255  2241  2254
  2255 A  2254  2256     0  2255
  2256 U  2255  2257     0  2256
  2257 U  2256  2258     0  2257
  2258 G  2257  2259     0  2258
  2259 U  2258  2260  2238  2259
  2260 C  2259  2261  2237  2260
  2261 A  2260  2262  2236  2261
  2262 C  2261  2263  2235  2262
  2263 C  2262  2264     0  2263
  2264 U  2263  2265     0  2264
  2265 G  2264  2266  2232  2265
  2266 U  2265  2267  2231  2266
  2267 G  2266  2268  2230  2267
  2268 C  2267  2269  2229  2268
  2269 A  2268  2270     0  2269
  2270 A  2269  2271     0  2270
  2271 A  2270  2272     0  2271
  2272 G  2271  2273     0  2272
  2273 G  2272  2274     0  2273
  2274 A  2273  2275     0  2274
  2275 A  2274  2276     0  2275
  2276 A  2275  2277     0  2276
  2277 U  2276  2278     0  2277
  2278 U  2277  2279     0  2278
  2279 A  2278  2280     0  2279
  2280 A  2279  2281     0  2280
  2281 G  2280  2282  2302  2281
  2282 G  2281  2283  2301  2282
  2283 A  2282  2284  2300  2283
  2284 G  2283  2285  2299  2284
  2285 A  2284  2286  2298  2285
  2286 G  2285  2287  2297  2286
  2287 U  2286  2288  2296  2287
  2288 G  2287  2289  2295  2288
  2289 U  2288  2290  2294  2289
  2290 U  2289  2291     0  2290
  2291 C  2290  2292     0  2291
  2292 A  2291  2293     0  2292
  2293 G  2292  2294     0  2293
  2294 A  2293  2295  2289  2294
  2295 C  2294  2296  2288  2295
  2296 A  2295  2297  2287  2296
  2297 U  2296  2298  2286  2297
  2298 U  2297  2299  2285  2298
  2299 C  2298  2300  2284  2299
  2300 U  2299  2301  2283  2300
  2301 U  2300  2302  2282  2301
  2302 U  2301  2303  2281  2302
  2303 A  2302  2304     0  2303
  2304 A  2303  2305     0  2304
  2305 G  2304  2306     0  2305
  2306 C  2305  2307     0  2306
  2307 U  2306  2308     0  2307
  2308 U  2307  2309     0  2308
  2309 G  2308  2310     0  2309
  2310 U  2309  2311     0  2310
  2311 A  2310  2312     0  2311
  2312 A  2311  2313     0  2312
  2313 A  2312  2314     0  2313
  2314 U  2313  2315  2380  2314
  2315 A  2314  2316  2379  2315
  2316 A  2315  2317  2378  2316
  2317 A  2316  2318  2377  2317
  2318 U  2317  2319  2376  2318
  2319 U  2318  2320  2375  2319
  2320 U  2319  2321  2374  2320
  2321 U  2320  2322     0  2321
  2322 U  2321  2323     0  2322
  2323 G  2322  2324  2371  2323
  2324 G  2323  2325  2370  2324
  2325 C  2324  2326  2369  2325
  2326 U  2325  2327  2368  2326
  2327 U  2326  2328  2367  2327
  2328 U  2327  2329  2366  2328
  2329 G  2328  2330  2365  2329
  2330 U  2329  2331     0  2330
  2331 G  2330  2332  2363  2331
  2332 U  2331  2333  2362  2332
  2333 G  2332  2334     0  2333
  2334 C  2333  2335     0  2334
  2335 U  2334  2336     0  2335
  2336 G  2335  2337     0  2336
  2337 A  2336  2338     0  2337
  2338 C  2337  2339  2357  2338
  2339 U  2338  2340  2356  2339
  2340 C  2339  2341  2355  2340
  2341 U  2340  2342  2354  2341
  2342 A  2341  2343  2353  2342
  2343 U  2342  2344  2352  2343
  2344 C  2343  2345  2351  2344
  2345 A  2344  2346  2350  2345
  2346 U  2345  2347     0  2346
  2347 U  2346  2348     0  2347
  2348 A  2347  2349     0  2348
  2349 U  2348  2350     0  2349
  2350 U  2349  2351  2345  2350
  2351 G  2350  2352  2344  2351
  2352 G  2351  2353  2343  2352
  2353 U  2352  2354  2342  2353
  2354 G  2353  2355  2341  2354
  2355 G  2354  2356  2340  2355
  2356 A  2355  2357  2339  2356
  2357 G  2356  2358  2338  2357
  2358 C  2357  2359     0  2358
  2359 U  2358  2360     0  2359
  2360 A  2359  2361     0  2360
  2361 A  2360  2362     0  2361
  2362 A  2361  2363  2332  2362
  2363 C  2362  2364  2331  2363
  2364 U  2363  2365     0  2364
  2365 U  2364  2366  2329  2365
  2366 A  2365  2367  2328  2366
  2367 A  2366  2368  2327  2367
  2368 A  2367  2369  2326  2368
  2369 G  2368  2370  2325  2369
  2370 C  2369  2371  2324  2370
  2371 C  2370  2372  2323  2371
  2372 U  2371  2373     0  2372
  2373 U  2372  2374     0  2373
  2374 G  2373  2375  2320  2374
  2375 A  2374  2376  2319  2375
  2376 A  2375  2377  2318  2376
  2377 U  2376  2378  2317  2377
  2378 U  2377  2379  2316  2378
  2379 U  2378  2380  2315  2379
  2380 A  2379  2381  2314  2380
  2381 G  2380  2382     0  2381
  2382 G  2381  2383  2401  2382
  2383 U  2382  2384  2400  2383
  2384 G  2383  2385  2399  2384
  2385 A  2384  2386     0  2385
  2386 A  2385  2387     0  2386
  2387 A  2386  2388     0  2387
  2388 C  2387  2389     0  2388
  2389 A  2388  2390     0  2389
  2390 U  2389  2391     0  2390
  2391 U  2390  2392     0  2391
  2392 U  2391  2393     0  2392
  2393 G  2392  2394     0  2393
  2394 U  2393  2395     0  2394
  2395 C  2394  2396     0  2395
  2396 A  2395  2397     0  2396
  2397 C  2396  2398     0  2397
  2398 G  2397  2399     0  2398
  2399 C  2398  2400  2384  2399
  2400 A  2399  2401  2383  2400
  2401 C  2400  2402  2382  2401
  2402 U  2401  2403     0  2402
  2403 C  2402  2404     0  2403
  2404 A  2403  2405     0  2404
  2405 A  2404  2406     0  2405
  2406 A  2405  2407     0  2406
  2407 G  2406  2408     0  2407
  2408 G  2407  2409  2434  2408
  2409 G  2408  2410  2433  2409
  2410 A  2409  2411  2432  2410
  2411 U  2410  2412  2431  2411
  2412 U  2411  2413  2430  2412
  2413 G  2412  2414     0  2413
  2414 U  2413  2415     0  2414
  2415 A  2414  2416  2427  2415
  2416 C  2415  2417  2426  2416
  2417 A  2416  2418  2425  2417
  2418 G  2417  2419     0  2418
  2419 A  2418  2420     0  2419
  2420 A  2419  2421     0  2420
  2421 A  2420  2422     0  2421
  2422 G  2421  2423     0  2422
  2423 U  2422  2424     0  2423
  2424 G  2423  2425     0  2424
  2425 U  2424  2426  2417  2425
  2426 G  2425  2427  2416  2426
  2427 U  2426  2428  2415  2427
  2428 U  2427  2429     0  2428
  2429 A  2428  2430     0  2429
  2430 A  2429  2431  2412  2430
  2431 A  2430  2432  2411  2431
  2432 U  2431  2433  2410  2432
  2433 C  2432  2434  2409  2433
  2434 C  2433  2435  2408  2434
  2435 A  2434  2436     0  2435
  2436 G  2435  2437     0  2436
  2437 A  2436  2438     0  2437
  2438 G  2437  2439     0  2438
  2439 A  2438  2440     0  2439
  2440 A  2439  2441     0  2440
  2441 G  2440  2442     0  2441
  2442 A  2441  2443     0  2442
  2443 A  2442  2444     0  2443
  2444 A  2443  2445     0  2444
  2445 C  2444  2446     0  2445
  2446 U  2445  2447     0  2446
  2447 G  2446  2448     0  2447
  2448 G  2447  2449     0  2448
  2449 C  2448  2450     0  2449
  2450 C  2449  2451     0  2450
  2451 U  2450  2452     0  2451
  2452 A  2451  2453     0  2452
  2453 C  2452  2454     0  2453
  2454 U  2453  2455     0  2454
  2455 C  2454  2456     0  2455
  2456 A  2455  2457     0  2456
  2457 U  2456  2458     0  2457
  2458 G  2457  2459     0  2458
  2459 C  2458  2460  2528  2459
  2460 C  2459  2461  2527  2460
  2461 U  2460  2462  2526  2461
  2462 C  2461  2463  2525  2462
  2463 U  2462  2464  2524  2463
  2464 A  2463  2465     0  2464
  2465 A  2464  2466     0  2465
  2466 A  2465  2467     0  2466
  2467 A  2466  2468     0  2467
  2468 G  2467  2469     0  2468
  2469 C  2468  2470  2496  2469
  2470 C  2469  2471  2495  2470
  2471 C  2470  2472  2494  2471
  2472 C  2471  2473     0  2472
  2473 A  2472  2474     0  2473
  2474 A  2473  2475     0  2474
  2475 A  2474  2476  2490  2475
  2476 A  2475  2477  2489  2476
  2477 G  2476  2478  2488  2477
  2478 A  2477  2479  2487  2478
  2479 A  2478  2480  2486  2479
  2480 A  2479  2481     0  2480
  2481 U  2480  2482     0  2481
  2482 U  2481  2483     0  2482
  2483 A  2482  2484     0  2483
  2484 U  2483  2485     0  2484
  2485 C  2484  2486     0  2485
  2486 U  2485  2487  2479  2486
  2487 U  2486  2488  2478  2487
  2488 C  2487  2489  2477  2488
  2489 U  2488  2490  2476  2489
  2490 U  2489  2491  2475  2490
  2491 A  2490  2492     0  2491
  2492 G  2491  2493     0  2492
  2493 A  2492  2494     0  2493
  2494 G  2493  2495  2471  2494
  2495 G  2494  2496  2470  2495
  2496 G  2495  2497  2469  2496
  2497 A  2496  2498     0  2497
  2498 G  2497  2499     0  2498
  2499 A  2498  2500     0  2499
  2500 A  2499  2501  2520  2500
  2501 A  2500  2502  2519  2501
  2502 C  2501  2503  2518  2502
  2503 A  2502  2504  2517  2503
  2504 C  2503  2505  2516  2504
  2505 U  2504  2506  2515  2505
  2506 U  2505  2507  2514  2506
  2507 C  2506  2508  2513  2507
  2508 C  2507  2509     0  2508
  2509 C  2508  2510     0  2509
  2510 A  2509  2511     0  2510
  2511 C  2510  2512     0  2511
  2512 A  2511  2513     0  2512
  2513 G  2512  2514  2507  2513
  2514 A  2513  2515  2506  2514
  2515 A  2514  2516  2505  2515
  2516 G  2515  2517  2504  2516
  2517 U  2516  2518  2503  2517
  2518 G  2517  2519  2502  2518
  2519 U  2518  2520  2501  2519
  2520 U  2519  2521  2500  2520
  2521 A  2520  2522     0  2521
  2522 A  2521  2523     0  2522
  2523 C  2522  2524     0  2523
  2524 A  2523  2525  2463  2524
  2525 G  2524  2526  2462  2525
  2526 A  2525  2527  2461  2526
  2527 G  2526  2528  2460  2527
  2528 G  2527  2529  2459  2528
  2529 A  2528  2530     0  2529
  2530 A  2529  2531     0  2530
  2531 G  2530  2532     0  2531
  2532 U  2531  2533     0  2532
  2533 U  2532  2534     0  2533
  2534 G  2533  2535     0  2534
  2535 U  2534  2536     0  2535
  2536 C  2535  2537     0  2536
  2537 U  2536  2538     0  2537
  2538 U  2537  2539     0  2538
  2539 G  2538  2540     0  2539
  2540 A  2539  2541     0  2540
  2541 A  2540  2542  2615  2541
  2542 A  2541  2543  2614  2542
  2543 A  2542  2544  2613  2543
  2544 C  2543  2545  2612  2544
  2545 U  2544  2546  2611  2545
  2546 G  2545  2547  2610  2546
  2547 G  2546  2548  2609  2547
  2548 U  2547  2549  2608  2548
  2549 G  2548  2550  2607  2549
  2550 A  2549  2551     0  2550
  2551 U  2550  2552     0  2551
  2552 U  2551  2553     0  2552
  2553 U  2552  2554     0  2553
  2554 A  2553  2555     0  2554
  2555 C  2554  2556     0  2555
  2556 A  2555  2557     0  2556
  2557 A  2556  2558     0  2557
  2558 C  2557  2559     0  2558
  2559 C  2558  2560     0  2559
  2560 A  2559  2561     0  2560
  2561 U  2560  2562     0  2561
  2562 U  2561  2563     0  2562
  2563 A  2562  2564     0  2563
  2564 G  2563  2565     0  2564
  2565 A  2564  2566     0  2565
  2566 A  2565  2567     0  2566
  2567 C  2566  2568     0  2567
  2568 A  2567  2569     0  2568
  2569 A  2568  2570  2605  2569
  2570 C  2569  2571  2604  2570
  2571 C  2570  2572  2603  2571
  2572 U  2571  2573     0  2572
  2573 A  2572  2574     0  2573
  2574 C  2573  2575  2600  2574
  2575 U  2574  2576  2599  2575
  2576 A  2575  2577  2598  2576
  2577 G  2576  2578  2597  2577
  2578 U  2577  2579  2596  2578
  2579 G  2578  2580  2595  2579
  2580 A  2579  2581     0  2580
  2581 A  2580  2582  2593  2581
  2582 G  2581  2583  2592  2582
  2583 C  2582  2584  2591  2583
  2584 U  2583  2585  2590  2584
  2585 G  2584  2586     0  2585
  2586 U  2585  2587     0  2586
  2587 U  2586  2588     0  2587
  2588 G  2587  2589     0  2588
  2589 A  2588  2590     0  2589
  2590 A  2589  2591  2584  2590
  2591 G  2590  2592  2583  2591
  2592 C  2591  2593  2582  2592
  2593 U  2592  2594  2581  2593
  2594 C  2593  2595     0  2594
  2595 C  2594  2596  2579  2595
  2596 A  2595  2597  2578  2596
  2597 U  2596  2598  2577  2597
  2598 U  2597  2599  2576  2598
  2599 G  2598  2600  2575  2599
  2600 G  2599  2601  2574  2600
  2601 U  2600  2602     0  2601
  2602 U  2601  2603     0  2602
  2603 G  2602  2604  2571  2603
  2604 G  2603  2605  2570  2604
  2605 U  2604  2606  2569  2605
  2606 A  2605  2607     0  2606
  2607 C  2606  2608  2549  2607
  2608 A  2607  2609  2548  2608
  2609 C  2608  2610  2547  2609
  2610 C  2609  2611  2546  2610
  2611 A  2610  2612  2545  2611
  2612 G  2611  2613  2544  2612
  2613 U  2612  2614  2543  2613
  2614 U  2613  2615  2542  2614
  2615 U  2614  2616  2541  2615
  2616 G  2615  2617     0  2616
  2617 U  2616  2618     0  2617
  2618 A  2617  2619     0  2618
  2619 U  2618  2620     0  2619
  2620 U  2619  2621     0  2620
  2621 A  2620  2622     0  2621
  2622 A  2621  2623     0  2622
  2623 C  2622  2624  2639  2623
  2624 G  2623  2625  2638  2624
  2625 G  2624  2626  2637  2625
  2626 G  2625  2627  2636  2626
  2627 C  2626  2628  2635  2627
  2628 U  2627  2629     0  2628
  2629 U  2628  2630     0  2629
  2630 A  2629  2631     0  2630
  2631 U  2630  2632     0  2631
  2632 G  2631  2633     0  2632
  2633 U  2632  2634     0  2633
  2634 U  2633  2635     0  2634
  2635 G  2634  2636  2627  2635
  2636 C  2635  2637  2626  2636
  2637 U  2636  2638  2625  2637
  2638 C  2637  2639  2624  2638
  2639 G  2638  2640  2623  2639
  2640 A  2639  2641     0  2640
  2641 A  2640  2642     0  2641
  2642 A  2641  2643     0  2642
  2643 U  2642  2644     0  2643
  2644 C  2643  2645     0  2644
  2645 A  2644  2646     0  2645
  2646 A  2645  2647     0  2646
  2647 A  2646  2648     0  2647
  2648 G  2647  2649     0  2648
  2649 A  2648  2650     0  2649
  2650 C  2649  2651  2666  2650
  2651 A  2650  2652  2665  2651
  2652 C  2651  2653  2664  2652
  2653 A  2652  2654  2663  2653
  2654 G  2653  2655  2662  2654
  2655 A  2654  2656     0  2655
  2656 A  2655  2657     0  2656
  2657 A  2656  2658     0  2657
  2658 A  2657  2659     0  2658
  2659 G  2658  2660     0  2659
  2660 U  2659  2661     0  2660
  2661 A  2660  2662     0  2661
  2662 C  2661  2663  2654  2662
  2663 U  2662  2664  2653  2663
  2664 G  2663  2665  2652  2664
  2665 U  2664  2666  2651  2665
  2666 G  2665  2667  2650  2666
  2667 C  2666  2668     0  2667
  2668 C  2667  2669     0  2668
  2669 C  2668  2670     0  2669
  2670 U  2669  2671     0  2670
  2671 U  2670  2672     0  2671
  2672 G  2671  2673     0  2672
  2673 C  2672  2674     0  2673
  2674 A  2673  2675     0  2674
  2675 C  2674  2676     0  2675
  2676 C  2675  2677     0  2676
  2677 U  2676  2678     0  2677
  2678 A  2677  2679     0  2678
  2679 A  2678  2680     0  2679
  2680 U  2679  2681     0  2680
  2681 A  2680  2682     0  2681
  2682 U  2681  2683     0  2682
  2683 G  2682  2684  2704  2683
  2684 A  2683  2685  2703  2684
  2685 U  2684  2686     0  2685
  2686 G  2685  2687  2701  2686
  2687 G  2686  2688  2700  2687
  2688 U  2687  2689  2699  2688
  2689 A  2688  2690  2698  2689
  2690 A  2689  2691     0  2690
  2691 C  2690  2692     0  2691
  2692 A  2691  2693     0  2692
  2693 A  2692  2694     0  2693
  2694 A  2693  2695     0  2694
  2695 C  2694  2696     0  2695
  2696 A  2695  2697     0  2696
  2697 A  2696  2698     0  2697
  2698 U  2697  2699  2689  2698
  2699 A  2698  2700  2688  2699
  2700 C  2699  2701  2687  2700
  2701 C  2700  2702  2686  2701
  2702 U  2701  2703     0  2702
  2703 U  2702  2704  2684  2703
  2704 C  2703  2705  2683  2704
  2705 A  2704  2706     0  2705
  2706 C  2705  2707     0  2706
  2707 A  2706  2708     0  2707
  2708 C  2707  2709     0  2708
  2709 U  2708  2710     0  2709
  2710 C  2709  2711     0  2710
  2711 A  2710  2712     0  2711
  2712 A  2711  2713     0  2712
  2713 A  2712  2714     0  2713
  2714 G  2713  2715     0  2714
  2715 G  2714  2716  2754  2715
  2716 C  2715  2717  2753  2716
  2717 G  2716  2718  2752  2717
  2718 G  2717  2719  2751  2718
  2719 U  2718  2720  2750  2719
  2720 G  2719  2721  2749  2720
  2721 C  2720  2722  2747  2721
  2722 A  2721  2723  2746  2722
  2723 C  2722  2724     0  2723
  2724 C  2723  2725  2744  2724
  2725 A  2724  2726     0  2725
  2726 A  2725  2727     0  2726
  2727 C  2726  2728  2741  2727
  2728 A  2727  2729  2740  2728
  2729 A  2728  2730  2739  2729
  2730 A  2729  2731  2738  2730
  2731 G  2730  2732  2736  2731
  2732 G  2731  2733     0  2732
  2733 U  2732  2734     0  2733
  2734 U  2733  2735     0  2734
  2735 A  2734  2736     0  2735
  2736 C  2735  2737  2731  2736
  2737 U  2736  2738     0  2737
  2738 U  2737  2739  2730  2738
  2739 U  2738  2740  2729  2739
  2740 U  2739  2741  2728  2740
  2741 G  2740  2742  2727  2741
  2742 G  2741  2743     0  2742
  2743 U  2742  2744     0  2743
  2744 G  2743  2745  2724  2744
  2745 A  2744  2746     0  2745
  2746 U  2745  2747  2722  2746
  2747 G  2746  2748  2721  2747
  2748 A  2747  2749     0  2748
  2749 C  2748  2750  2720  2749
  2750 A  2749  2751  2719  2750
  2751 C  2750  2752  2718  2751
  2752 U  2751  2753  2717  2752
  2753 G  2752  2754  2716  2753
  2754 U  2753  2755  2715  2754
  2755 G  2754  2756     0  2755
  2756 A  2755  2757     0  2756
  2757 U  2756  2758     0  2757
  2758 A  2757  2759     0  2758
  2759 G  2758  2760     0  2759
  2760 A  2759  2761     0  2760
  2761 A  2760  2762     0  2761
  2762 G  2761  2763     0  2762
  2763 U  2762  2764     0  2763
  2764 G  2763  2765     0  2764
  2765 C  2764  2766     0  2765
  2766 A  2765  2767     0  2766
  2767 A  2766  2768  2800  2767
  2768 G  2767  2769  2799  2768
  2769 G  2768  2770  2798  2769
  2770 U  2769  2771  2797  2770
  2771 U  2770  2772  2796  2771
  2772 A  2771  2773     0  2772
  2773 C  2772  2774  2795  2773
  2774 A  2773  2775  2794  2774
  2775 A  2774  2776  2793  2775
  2776 G  2775  2777  2792  2776
  2777 A  2776  2778  2791  2777
  2778 G  2777  2779  2790  2778
  2779 U  2778  2780  2789  2779
  2780 G  2779  2781  2788  2780
  2781 U  2780  2782     0  2781
  2782 G  2781  2783     0  2782
  2783 A  2782  2784     0  2783
  2784 A  2783  2785     0  2784
  2785 U  2784  2786     0  2785
  2786 A  2785  2787     0  2786
  2787 U  2786  2788     0  2787
  2788 C  2787  2789  2780  2788
  2789 A  2788  2790  2779  2789
  2790 C  2789  2791  2778  2790
  2791 U  2790  2792  2777  2791
  2792 U  2791  2793  2776  2792
  2793 U  2792  2794  2775  2793
  2794 U  2793  2795  2774  2794
  2795 G  2794  2796  2773  2795
  2796 A  2795  2797  2771  2796
  2797 A  2796  2798  2770  2797
  2798 C  2797  2799  2769  2798
  2799 U  2798  2800  2768  2799
  2800 U  2799  2801  2767  2800
  2801 G  2800  2802     0  2801
  2802 A  2801  2803     0  2802
  2803 U  2802  2804     0  2803
  2804 G  2803  2805     0  2804
  2805 A  2804  2806     0  2805
  2806 A  2805  2807     0  2806
  2807 A  2806  2808     0  2807
  2808 G  2807  2809     0  2808
  2809 G  2808  2810     0  2809
  2810 A  2809  2811     0  2810
  2811 U  2810  2812     0  2811
  2812 U  2811  2813     0  2812
  2813 G  2812  2814     0  2813
  2814 A  2813  2815     0  2814
  2815 U  2814  2816     0  2815
  2816 A  2815  2817     0  2816
  2817 A  2816  2818     0  2817
  2818 A  2817  2819     0  2818
  2819 G  2818  2820     0  2819
  2820 U  2819  2821  2835  2820
  2821 A  2820  2822  2834  2821
  2822 C  2821  2823  2833  2822
  2823 U  2822  2824  2832  2823
  2824 U  2823  2825  2831  2824
  2825 A  2824  2826     0  2825
  2826 A  2825  2827     0  2826
  2827 U  2826  2828     0  2827
  2828 G  2827  2829     0  2828
  2829 A  2828  2830     0  2829
  2830 G  2829  2831     0  2830
  2831 A  2830  2832  2824  2831
  2832 A  2831  2833  2823  2832
  2833 G  2832  2834  2822  2833
  2834 U  2833  2835  2821  2834
  2835 G  2834  2836  2820  2835
  2836 C  2835  2837     0  2836
  2837 U  2836  2838     0  2837
  2838 C  2837  2839  2891  2838
  2839 U  2838  2840  2890  2839
  2840 G  2839  2841  2889  2840
  2841 C  2840  2842  2888  2841
  2842 C  2841  2843     0  2842
  2843 U  2842  2844     0  2843
  2844 A  2843  2845  2886  2844
  2845 U  2844  2846  2885  2845
  2846 A  2845  2847  2884  2846
  2847 C  2846  2848  2883  2847
  2848 A  2847  2849  2882  2848
  2849 G  2848  2850  2881  2849
  2850 U  2849  2851     0  2850
  2851 U  2850  2852  2879  2851
  2852 G  2851  2853  2878  2852
  2853 A  2852  2854  2877  2853
  2854 A  2853  2855  2876  2854
  2855 C  2854  2856  2875  2855
  2856 U  2855  2857  2874  2856
  2857 C  2856  2858  2873  2857
  2858 G  2857  2859  2872  2858
  2859 G  2858  2860     0  2859
  2860 U  2859  2861  2869  2860
  2861 A  2860  2862  2868  2861
  2862 C  2861  2863  2867  2862
  2863 A  2862  2864     0  2863
  2864 G  2863  2865     0  2864
  2865 A  2864  2866     0  2865
  2866 A  2865  2867     0  2866
  2867 G  2866  2868  2862  2867
  2868 U  2867  2869  2861  2868
  2869 A  2868  2870  2860  2869
  2870 A  2869  2871     0  2870
  2871 A  2870  2872     0  2871
  2872 U  2871  2873  2858  2872
  2873 G  2872  2874  2857  2873
  2874 A  2873  2875  2856  2874
  2875 G  2874  2876  2855  2875
  2876 U  2875  2877  2854  2876
  2877 U  2876  2878  2853  2877
  2878 C  2877  2879  2852  2878
  2879 G  2878  2880  2851  2879
  2880 C  2879  2881     0  2880
  2881 C  2880  2882  2849  2881
  2882 U  2881  2883  2848  2882
  2883 G  2882  2884  2847  2883
  2884 U  2883  2885  2846  2884
  2885 G  2884  2886  2845  2885
  2886 U  2885  2887  2844  2886
  2887 U  2886  2888     0  2887
  2888 G  2887  2889  2841  2888
  2889 U  2888  2890  2840  2889
  2890 G  2889  2891  2839  2890
  2891 G  2890  2892  2838  2891
  2892 C  2891  2893  2927  2892
  2893 A  2892  2894  2926  2893
  2894 G  2893  2895  2925  2894
  2895 A  2894  2896  2924  2895
  2896 U  2895  2897  2923  2896
  2897 G  2896  2898  2922  2897
  2898 C  2897  2899  2921  2898
  2899 U  2898  2900  2920  2899
  2900 G  2899  2901  2919  2900
  2901 U  2900  2902     0  2901
  2902 C  2901  2903     0  2902
  2903 A  2902  2904     0  2903
  2904 U  2903  2905     0  2904
  2905 A  2904  2906     0  2905
  2906 A  2905  2907     0  2906
  2907 A  2906  2908     0  2907
  2908 A  2907  2909     0  2908
  2909 A  2908  2910     0  2909
  2910 C  2909  2911     0  2910
  2911 U  2910  2912     0  2911
  2912 U  2911  2913     0  2912
  2913 U  2912  2914     0  2913
  2914 G  2913  2915     0  2914
  2915 C  2914  2916     0  2915
  2916 A  2915  2917     0  2916
  2917 A  2916  2918     0  2917
  2918 C  2917  2919     0  2918
  2919 C  2918  2920  2900  2919
  2920 A  2919  2921  2899  2920
  2921 G  2920  2922  2898  2921
  2922 U  2921  2923  2897  2922
  2923 A  2922  2924  2896  2923
  2924 U  2923  2925  2895  2924
  2925 C  2924  2926  2894  2925
  2926 U  2925  2927  2893  2926
  2927 G  2926  2928  2892  2927
  2928 A  2927  2929     0  2928
  2929 A  2928  2930     0  2929
  2930 U  2929  2931     0  2930
  2931 U  2930  2932     0  2931
  2932 A  2931  2933     0  2932
  2933 C  2932  2934     0  2933
  2934 U  2933  2935     0  2934
  2935 U  2934  2936     0  2935
  2936 A  2935  2937     0  2936
  2937 C  2936  2938     0  2937
  2938 A  2937  2939     0  2938
  2939 C  2938  2940     0  2939
  2940 C  2939  2941  3002  2940
  2941 A  2940  2942  3001  2941
  2942 C  2941  2943  3000  2942
  2943 U  2942  2944  2999  2943
  2944 G  2943  2945  2998  2944
  2945 G  2944  2946  2997  2945
  2946 G  2945  2947  2996  2946
  2947 C  2946  2948  2995  2947
  2948 A  2947  2949     0  2948
  2949 U  2948  2950     0  2949
  2950 U  2949  2951     0  2950
  2951 G  2950  2952     0  2951
  2952 A  2951  2953     0  2952
  2953 U  2952  2954     0  2953
  2954 U  2953  2955  2991  2954
  2955 U  2954  2956  2990  2955
  2956 A  2955  2957  2989  2956
  2957 G  2956  2958  2988  2957
  2958 A  2957  2959  2987  2958
  2959 U  2958  2960  2986  2959
  2960 G  2959  2961  2985  2960
  2961 A  2960  2962  2984  2961
  2962 G  2961  2963  2983  2962
  2963 U  2962  2964  2982  2963
  2964 G  2963  2965  2981  2964
  2965 G  2964  2966  2980  2965
  2966 A  2965  2967     0  2966
  2967 G  2966  2968     0  2967
  2968 U  2967  2969  2979  2968
  2969 A  2968  2970  2978  2969
  2970 U  2969  2971  2977  2970
  2971 G  2970  2972  2976  2971
  2972 G  2971  2973     0  2972
  2973 C  2972  2974     0  2973
  2974 U  2973  2975     0  2974
  2975 A  2974  2976     0  2975
  2976 C  2975  2977  2971  2976
  2977 A  2976  2978  2970  2977
  2978 U  2977  2979  2969  2978
  2979 A  2978  2980  2968  2979
  2980 C  2979  2981  2965  2980
  2981 U  2980  2982  2964  2981
  2982 A  2981  2983  2963  2982
  2983 C  2982  2984  2962  2983
  2984 U  2983  2985  2961  2984
  2985 U  2984  2986  2960  2985
  2986 A  2985  2987  2959  2986
  2987 U  2986  2988  2958  2987
  2988 U  2987  2989  2957  2988
  2989 U  2988  2990  2956  2989
  2990 G  2989  2991  2955  2990
  2991 A  2990  2992  2954  2991
  2992 U  2991  2993     0  2992
  2993 G  2992  2994     0  2993
  2994 A  2993  2995     0  2994
  2995 G  2994  2996  2947  2995
  2996 U  2995  2997  2946  2996
  2997 C  2996  2998  2945  2997
  2998 U  2997  2999  2944  2998
  2999 G  2998  3000  2943  2999
  3000 G  2999  3001  2942  3000
  3001 U  3000  3002  2941  3001
  3002 G  3001  3003  2940  3002
  3003 A  3002  3004     0  3003
  3004 G  3003  3005     0  3004
  3005 U  3004  3006     0  3005
  3006 U  3005  3007     0  3006
  3007 U  3006  3008     0  3007
  3008 A  3007  3009     0  3008
  3009 A  3008  3010     0  3009
  3010 A  3009  3011     0  3010
  3011 U  3010  3012     0  3011
  3012 U  3011  3013     0  3012
  3013 G  3012  3014     0  3013
  3014 G  3013  3015     0  3014
  3015 C  3014  3016  3077  3015
  3016 U  3015  3017  3076  3016
  3017 U  3016  3018  3075  3017
  3018 C  3017  3019  3074  3018
  3019 A  3018  3020  3073  3019
  3020 C  3019  3021  3072  3020
  3021 A  3020  3022  3071  3021
  3022 U  3021  3023     0  3022
  3023 A  3022  3024     0  3023
  3024 U  3023  3025     0  3024
  3025 G  3024  3026     0  3025
  3026 U  3025  3027     0  3026
  3027 A  3026  3028     0  3027
  3028 U  3027  3029  3064  3028
  3029 U  3028  3030  3063  3029
  3030 G  3029  3031     0  3030
  3031 U  3030  3032  3061  3031
  3032 U  3031  3033  3060  3032
  3033 C  3032  3034  3059  3033
  3034 U  3033  3035  3058  3034
  3035 U  3034  3036     0  3035
  3036 U  3035  3037  3057  3036
  3037 C  3036  3038  3056  3037
  3038 U  3037  3039     0  3038
  3039 A  3038  3040     0  3039
  3040 C  3039  3041  3053  3040
  3041 C  3040  3042  3052  3041
  3042 C  3041  3043     0  3042
  3043 U  3042  3044  3051  3043
  3044 C  3043  3045  3050  3044
  3045 C  3044  3046     0  3045
  3046 A  3045  3047     0  3046
  3047 G  3046  3048     0  3047
  3048 A  3047  3049     0  3048
  3049 U  3048  3050     0  3049
  3050 G  3049  3051  3044  3050
  3051 A  3050  3052  3043  3051
  3052 G  3051  3053  3041  3052
  3053 G  3052  3054  3040  3053
  3054 A  3053  3055     0  3054
  3055 U  3054  3056     0  3055
  3056 G  3055  3057  3037  3056
  3057 A  3056  3058  3036  3057
  3058 A  3057  3059  3034  3058
  3059 G  3058  3060  3033  3059
  3060 A  3059  3061  3032  3060
  3061 A  3060  3062  3031  3061
  3062 G  3061  3063     0  3062
  3063 A  3062  3064  3029  3063
  3064 A  3063  3065  3028  3064
  3065 G  3064  3066     0  3065
  3066 G  3065  3067     0  3066
  3067 U  3066  3068     0  3067
  3068 G  3067  3069     0  3068
  3069 A  3068  3070     0  3069
  3070 U  3069  3071     0  3070
  3071 U  3070  3072  3021  3071
  3072 G  3071  3073  3020  3072
  3073 U  3072  3074  3019  3073
  3074 G  3073  3075  3018  3074
  3075 A  3074  3076  3017  3075
  3076 A  3075  3077  3016  3076
  3077 G  3076  3078  3015  3077
  3078 A  3077  3079     0  3078
  3079 A  3078  3080     0  3079
  3080 G  3079  3081     0  3080
  3081 A  3080  3082     0  3081
  3082 A  3081  3083     0  3082
  3083 G  3082  3084     0  3083
  3084 A  3083  3085     0  3084
  3085 G  3084  3086     0  3085
  3086 U  3085  3087     0  3086
  3087 U  3086  3088     0  3087
  3088 U  3087  3089     0  3088
  3089 G  3088  3090     0  3089
  3090 A  3089  3091     0  3090
  3091 G  3090  3092  3115  3091
  3092 C  3091  3093  3114  3092
  3093 C  3092  3094  3113  3093
  3094 A  3093  3095  3112  3094
  3095 U  3094  3096  3111  3095
  3096 C  3095  3097     0  3096
  3097 A  3096  3098     0  3097
  3098 A  3097  3099  3110  3098
  3099 C  3098  3100  3109  3099
  3100 U  3099  3101  3108  3100
  3101 C  3100  3102  3107  3101
  3102 A  3101  3103     0  3102
  3103 A  3102  3104     0  3103
  3104 U  3103  3105     0  3104
  3105 A  3104  3106     0  3105
  3106 U  3105  3107     0  3106
  3107 G  3106  3108  3101  3107
  3108 A  3107  3109  3100  3108
  3109 G  3108  3110  3099  3109
  3110 U  3109  3111  3098  3110
  3111 A  3110  3112  3095  3111
  3112 U  3111  3113  3094  3112
  3113 G  3112  3114  3093  3113
  3114 G  3113  3115  3092  3114
  3115 U  3114  3116  3091  3115
  3116 A  3115  3117     0  3116
  3117 C  3116  3118     0  3117
  3118 U  3117  3119     0  3118
  3119 G  3118  3120     0  3119
  3120 A  3119  3121     0  3120
  3121 A  3120  3122     0  3121
  3122 G  3121  3123     0  3122
  3123 A  3122  3124     0  3123
  3124 U  3123  3125     0  3124
  3125 G  3124  3126     0  3125
  3126 A  3125  3127     0  3126
  3127 U  3126  3128     0  3127
  3128 U  3127  3129     0  3128
  3129 A  3128  3130     0  3129
  3130 C  3129  3131  3146  3130
  3131 C  3130  3132  3145  3131
  3132 A  3131  3133  3144  3132
  3133 A  3132  3134  3143  3133
  3134 G  3133  3135  3142  3134
  3135 G  3134  3136  3141  3135
  3136 U  3135  3137     0  3136
  3137 A  3136  3138     0  3137
  3138 A  3137  3139     0  3138
  3139 A  3138  3140     0  3139
  3140 C  3139  3141     0  3140
  3141 C  3140  3142  3135  3141
  3142 U  3141  3143  3134  3142
  3143 U  3142  3144  3133  3143
  3144 U  3143  3145  3132  3144
  3145 G  3144  3146  3131  3145
  3146 G  3145  3147  3130  3146
  3147 A  3146  3148     0  3147
  3148 A  3147  3149     0  3148
  3149 U  3148  3150     0  3149
  3150 U  3149  3151  3414  3150
  3151 U  3150  3152  3413  3151
  3152 G  3151  3153  3412  3152
  3153 G  3152  3154  3411  3153
  3154 U  3153  3155     0  3154
  3155 G  3154  3156  3203  3155
  3156 C  3155  3157  3202  3156
  3157 C  3156  3158  3201  3157
  3158 A  3157  3159     0  3158
  3159 C  3158  3160  3197  3159
  3160 U  3159  3161  3196  3160
  3161 U  3160  3162  3195  3161
  3162 C  3161  3163  3194  3162
  3163 U  3162  3164  3193  3163
  3164 G  3163  3165     0  3164
  3165 C  3164  3166  3191  3165
  3166 U  3165  3167  3189  3166
  3167 G  3166  3168  3188  3167
  3168 C  3167  3169  3187  3168
  3169 U  3168  3170  3186  3169
  3170 C  3169  3171  3185  3170
  3171 U  3170  3172  3184  3171
  3172 U  3171  3173  3183  3172
  3173 C  3172  3174  3182  3173
  3174 A  3173  3175     0  3174
  3175 A  3174  3176     0  3175
  3176 C  3175  3177     0  3176
  3177 C  3176  3178     0  3177
  3178 U  3177  3179     0  3178
  3179 G  3178  3180     0  3179
  3180 A  3179  3181     0  3180
  3181 A  3180  3182     0  3181
  3182 G  3181  3183  3173  3182
  3183 A  3182  3184  3172  3183
  3184 A  3183  3185  3171  3184
  3185 G  3184  3186  3170  3185
  3186 A  3185  3187  3169  3186
  3187 G  3186  3188  3168  3187
  3188 C  3187  3189  3167  3188
  3189 A  3188  3190  3166  3189
  3190 A  3189  3191     0  3190
  3191 G  3190  3192  3165  3191
  3192 A  3191  3193     0  3192
  3193 A  3192  3194  3163  3193
  3194 G  3193  3195  3162  3194
  3195 A  3194  3196  3161  3195
  3196 A  3195  3197  3160  3196
  3197 G  3196  3198  3159  3197
  3198 A  3197  3199     0  3198
  3199 U  3198  3200     0  3199
  3200 U  3199  3201     0  3200
  3201 G  3200  3202  3157  3201
  3202 G  3201  3203  3156  3202
  3203 U  3202  3204  3155  3203
  3204 U  3203  3205     0  3204
  3205 A  3204  3206     0  3205
  3206 G  3205  3207     0  3206
  3207 A  3206  3208     0  3207
  3208 U  3207  3209     0  3208
  3209 G  3208  3210     0  3209
  3210 A  3209  3211     0  3210
  3211 U  3210  3212     0  3211
  3212 G  3211  3213  3257  3212
  3213 A  3212  3214  3256  3213
  3214 U  3213  3215  3255  3214
  3215 A  3214  3216     0  3215
  3216 G  3215  3217  3253  3216
  3217 U  3216  3218  3252  3217
  3218 C  3217  3219  3251  3218
  3219 A  3218  3220     0  3219
  3220 A  3219  3221     0  3220
  3221 C  3220  3222     0  3221
  3222 A  3221  3223     0  3222
  3223 A  3222  3224     0  3223
  3224 A  3223  3225  3247  3224
  3225 C  3224  3226  3246  3225
  3226 U  3225  3227  3245  3226
  3227 G  3226  3228  3244  3227
  3228 U  3227  3229  3243  3228
  3229 U  3228  3230  3242  3229
  3230 G  3229  3231  3241  3230
  3231 G  3230  3232     0  3231
  3232 U  3231  3233  3240  3232
  3233 C  3232  3234  3239  3233
  3234 A  3233  3235     0  3234
  3235 A  3234  3236     0  3235
  3236 C  3235  3237     0  3236
  3237 A  3236  3238     0  3237
  3238 A  3237  3239     0  3238
  3239 G  3238  3240  3233  3239
  3240 A  3239  3241  3232  3240
  3241 C  3240  3242  3230  3241
  3242 G  3241  3243  3229  3242
  3243 G  3242  3244  3228  3243
  3244 C  3243  3245  3227  3244
  3245 A  3244  3246  3226  3245
  3246 G  3245  3247  3225  3246
  3247 U  3246  3248  3224  3247
  3248 G  3247  3249     0  3248
  3249 A  3248  3250     0  3249
  3250 G  3249  3251     0  3250
  3251 G  3250  3252  3218  3251
  3252 A  3251  3253  3217  3252
  3253 C  3252  3254  3216  3253
  3254 A  3253  3255     0  3254
  3255 A  3254  3256  3214  3255
  3256 U  3255  3257  3213  3256
  3257 C  3256  3258  3212  3257
  3258 A  3257  3259     0  3258
  3259 G  3258  3260     0  3259
  3260 A  3259  3261     0  3260
  3261 C  3260  3262     0  3261
  3262 A  3261  3263     0  3262
  3263 A  3262  3264     0  3263
  3264 C  3263  3265     0  3264
  3265 U  3264  3266     0  3265
  3266 A  3265  3267     0  3266
  3267 C  3266  3268     0  3267
  3268 U  3267  3269     0  3268
  3269 A  3268  3270     0  3269
  3270 U  3269  3271     0  3270
  3271 U  3270  3272     0  3271
  3272 C  3271  3273     0  3272
  3273 A  3272  3274     0  3273
  3274 A  3273  3275  3325  3274
  3275 A  3274  3276  3324  3275
  3276 C  3275  3277  3323  3276
  3277 A  3276  3278  3322  3277
  3278 A  3277  3279  3321  3278
  3279 U  3278  3280  3320  3279
  3280 U  3279  3281  3319  3280
  3281 G  3280  3282  3318  3281
  3282 U  3281  3283     0  3282
  3283 U  3282  3284  3316  3283
  3284 G  3283  3285  3315  3284
  3285 A  3284  3286  3313  3285
  3286 G  3285  3287  3312  3286
  3287 G  3286  3288  3311  3287
  3288 U  3287  3289  3310  3288
  3289 U  3288  3290  3309  3289
  3290 C  3289  3291  3308  3290
  3291 A  3290  3292     0  3291
  3292 A  3291  3293     0  3292
  3293 C  3292  3294     0  3293
  3294 C  3293  3295  3304  3294
  3295 U  3294  3296  3303  3295
  3296 C  3295  3297  3302  3296
  3297 A  3296  3298     0  3297
  3298 A  3297  3299     0  3298
  3299 U  3298  3300     0  3299
  3300 U  3299  3301     0  3300
  3301 A  3300  3302     0  3301
  3302 G  3301  3303  3296  3302
  3303 A  3302  3304  3295  3303
  3304 G  3303  3305  3294  3304
  3305 A  3304  3306     0  3305
  3306 U  3305  3307     0  3306
  3307 G  3306  3308     0  3307
  3308 G  3307  3309  3290  3308
  3309 A  3308  3310  3289  3309
  3310 A  3309  3311  3288  3310
  3311 C  3310  3312  3287  3311
  3312 U  3311  3313  3286  3312
  3313 U  3312  3314  3285  3313
  3314 A  3313  3315     0  3314
  3315 C  3314  3316  3284  3315
  3316 A  3315  3317  3283  3316
  3317 C  3316  3318     0  3317
  3318 C  3317  3319  3281  3318
  3319 A  3318  3320  3280  3319
  3320 G  3319  3321  3279  3320
  3321 U  3320  3322  3278  3321
  3322 U  3321  3323  3277  3322
  3323 G  3322  3324  3276  3323
  3324 U  3323  3325  3275  3324
  3325 U  3324  3326  3274  3325
  3326 C  3325  3327     0  3326
  3327 A  3326  3328  3348  3327
  3328 G  3327  3329  3347  3328
  3329 A  3328  3330  3346  3329
  3330 C  3329  3331  3345  3330
  3331 U  3330  3332  3344  3331
  3332 A  3331  3333  3343  3332
  3333 U  3332  3334  3342  3333
  3334 U  3333  3335  3341  3334
  3335 G  3334  3336     0  3335
  3336 A  3335  3337     0  3336
  3337 A  3336  3338     0  3337
  3338 G  3337  3339     0  3338
  3339 U  3338  3340     0  3339
  3340 G  3339  3341     0  3340
  3341 A  3340  3342  3334  3341
  3342 A  3341  3343  3333  3342
  3343 U  3342  3344  3332  3343
  3344 A  3343  3345  3331  3344
  3345 G  3344  3346  3330  3345
  3346 U  3345  3347  3329  3346
  3347 U  3346  3348  3328  3347
  3348 U  3347  3349  3327  3348
  3349 U  3348  3350     0  3349
  3350 A  3349  3351     0  3350
  3351 G  3350  3352     0  3351
  3352 U  3351  3353     0  3352
  3353 G  3352  3354     0  3353
  3354 G  3353  3355     0  3354
  3355 U  3354  3356     0  3355
  3356 U  3355  3357     0  3356
  3357 A  3356  3358     0  3357
  3358 U  3357  3359     0  3358
  3359 U  3358  3360     0  3359
  3360 U  3359  3361     0  3360
  3361 A  3360  3362     0  3361
  3362 A  3361  3363     0  3362
  3363 A  3362  3364     0  3363
  3364 A  3363  3365     0  3364
  3365 C  3364  3366     0  3365
  3366 U  3365  3367     0  3366
  3367 U  3366  3368     0  3367
  3368 A  3367  3369     0  3368
  3369 C  3368  3370     0  3369
  3370 U  3369  3371     0  3370
  3371 G  3370  3372     0  3371
  3372 A  3371  3373  3402  3372
  3373 C  3372  3374  3401  3373
  3374 A  3373  3375  3400  3374
  3375 A  3374  3376  3399  3375
  3376 U  3375  3377  3398  3376
  3377 G  3376  3378  3397  3377
  3378 U  3377  3379  3396  3378
  3379 A  3378  3380     0  3379
  3380 U  3379  3381     0  3380
  3381 A  3380  3382     0  3381
  3382 C  3381  3383  3392  3382
  3383 A  3382  3384  3391  3383
  3384 U  3383  3385  3390  3384
  3385 U  3384  3386     0  3385
  3386 A  3385  3387     0  3386
  3387 A  3386  3388     0  3387
  3388 A  3387  3389     0  3388
  3389 A  3388  3390     0  3389
  3390 A  3389  3391  3384  3390
  3391 U  3390  3392  3383  3391
  3392 G  3391  3393  3382  3392
  3393 C  3392  3394     0  3393
  3394 A  3393  3395     0  3394
  3395 G  3394  3396     0  3395
  3396 A  3395  3397  3378  3396
  3397 C  3396  3398  3377  3397
  3398 A  3397  3399  3376  3398
  3399 U  3398  3400  3375  3399
  3400 U  3399  3401  3374  3400
  3401 G  3400  3402  3373  3401
  3402 U  3401  3403  3372  3402
  3403 G  3402  3404     0  3403
  3404 G  3403  3405     0  3404
  3405 A  3404  3406     0  3405
  3406 A  3405  3407     0  3406
  3407 G  3406  3408     0  3407
  3408 A  3407  3409     0  3408
  3409 A  3408  3410     0  3409
  3410 G  3409  3411     0  3410
  3411 C  3410  3412  3153  3411
  3412 U  3411  3413  3152  3412
  3413 A  3412  3414  3151  3413
  3414 A  3413  3415  3150  3414
  3415 A  3414  3416     0  3415
  3416 A  3415  3417  3460  3416
  3417 A  3416  3418  3459  3417
  3418 G  3417  3419  3458  3418
  3419 G  3418  3420  3457  3419
  3420 U  3419  3421  3456  3420
  3421 A  3420  3422  3455  3421
  3422 A  3421  3423  3454  3422
  3423 A  3422  3424  3453  3423
  3424 A  3423  3425     0  3424
  3425 C  3424  3426     0  3425
  3426 C  3425  3427     0  3426
  3427 A  3426  3428     0  3427
  3428 A  3427  3429     0  3428
  3429 C  3428  3430  3452  3429
  3430 A  3429  3431  3451  3430
  3431 G  3430  3432     0  3431
  3432 U  3431  3433  3449  3432
  3433 G  3432  3434  3448  3433
  3434 G  3433  3435  3447  3434
  3435 U  3434  3436  3446  3435
  3436 U  3435  3437  3445  3436
  3437 G  3436  3438  3444  3437
  3438 U  3437  3439  3443  3438
  3439 U  3438  3440     0  3439
  3440 A  3439  3441     0  3440
  3441 A  3440  3442     0  3441
  3442 U  3441  3443     0  3442
  3443 G  3442  3444  3438  3443
  3444 C  3443  3445  3437  3444
  3445 A  3444  3446  3436  3445
  3446 G  3445  3447  3435  3446
  3447 C  3446  3448  3434  3447
  3448 C  3447  3449  3433  3448
  3449 A  3448  3450  3432  3449
  3450 A  3449  3451     0  3450
  3451 U  3450  3452  3430  3451
  3452 G  3451  3453  3429  3452
  3453 U  3452  3454  3423  3453
  3454 U  3453  3455  3422  3454
  3455 U  3454  3456  3421  3455
  3456 A  3455  3457  3420  3456
  3457 C  3456  3458  3419  3457
  3458 C  3457  3459  3418  3458
  3459 U  3458  3460  3417  3459
  3460 U  3459  3461  3416  3460
  3461 A  3460  3462     0  3461
  3462 A  3461  3463     0  3462
  3463 A  3462  3464     0  3463
  3464 C  3463  3465     0  3464
  3465 A  3464  3466     0  3465
  3466 U  3465  3467     0  3466
  3467 G  3466  3468     0  3467
  3468 G  3467  3469     0  3468
  3469 A  3468  3470     0  3469
  3470 G  3469  3471     0  3470
  3471 G  3470  3472     0  3471
  3472 A  3471  3473     0  3472
  3473 G  3472  3474  3511  3473
  3474 G  3473  3475  3510  3474
  3475 U  3474  3476  3509  3475
  3476 G  3475  3477  3508  3476
  3477 U  3476  3478  3507  3477
  3478 U  3477  3479  3506  3478
  3479 G  3478  3480  3505  3479
  3480 C  3479  3481     0  3480
  3481 A  3480  3482     0  3481
  3482 G  3481  3483  3502  3482
  3483 G  3482  3484  3501  3483
  3484 A  3483  3485  3499  3484
  3485 G  3484  3486  3498  3485
  3486 C  3485  3487  3497  3486
  3487 C  3486  3488  3496  3487
  3488 U  3487  3489  3495  3488
  3489 U  3488  3490  3494  3489
  3490 A  3489  3491     0  3490
  3491 A  3490  3492     0  3491
  3492 A  3491  3493     0  3492
  3493 U  3492  3494     0  3493
  3494 A  3493  3495  3489  3494
  3495 A  3494  3496  3488  3495
  3496 G  3495  3497  3487  3496
  3497 G  3496  3498  3486  3497
  3498 C  3497  3499  3485  3498
  3499 U  3498  3500  3484  3499
  3500 A  3499  3501     0  3500
  3501 C  3500  3502  3483  3501
  3502 U  3501  3503  3482  3502
  3503 A  3502  3504     0  3503
  3504 A  3503  3505     0  3504
  3505 C  3504  3506  3479  3505
  3506 A  3505  3507  3478  3506
  3507 A  3506  3508  3477  3507
  3508 U  3507  3509  3476  3508
  3509 G  3508  3510  3475  3509
  3510 C  3509  3511  3474  3510
  3511 C  3510  3512  3473  3511
  3512 A  3511  3513     0  3512
  3513 U  3512  3514     0  3513
  3514 G  3513  3515  3597  3514
  3515 C  3514  3516  3596  3515
  3516 A  3515  3517  3595  3516
  3517 A  3516  3518  3594  3517
  3518 G  3517  3519  3593  3518
  3519 U  3518  3520  3591  3519
  3520 U  3519  3521  3590  3520
  3521 G  3520  3522  3589  3521
  3522 A  3521  3523     0  3522
  3523 A  3522  3524     0  3523
  3524 U  3523  3525  3586  3524
  3525 C  3524  3526  3585  3525
  3526 U  3525  3527  3584  3526
  3527 G  3526  3528  3583  3527
  3528 A  3527  3529     0  3528
  3529 U  3528  3530     0  3529
  3530 G  3529  3531     0  3530
  3531 A  3530  3532     0  3531
  3532 U  3531  3533     0  3532
  3533 U  3532  3534     0  3533
  3534 A  3533  3535  3576  3534
  3535 C  3534  3536  3575  3535
  3536 A  3535  3537  3574  3536
  3537 U  3536  3538  3573  3537
  3538 A  3537  3539  3572  3538
  3539 G  3538  3540  3571  3539
  3540 C  3539  3541  3570  3540
  3541 U  3540  3542  3569  3541
  3542 A  3541  3543  3568  3542
  3543 C  3542  3544  3567  3543
  3544 U  3543  3545  3566  3544
  3545 A  3544  3546  3565  3545
  3546 A  3545  3547     0  3546
  3547 U  3546  3548     0  3547
  3548 G  3547  3549     0  3548
  3549 G  3548  3550     0  3549
  3550 A  3549  3551     0  3550
  3551 C  3550  3552  3563  3551
  3552 C  3551  3553  3562  3552
  3553 A  3552  3554  3561  3553
  3554 C  3553  3555  3560  3554
  3555 U  3554  3556  3559  3555
  3556 U  3555  3557     0  3556
  3557 A  3556  3558     0  3557
  3558 A  3557  3559     0  3558
  3559 A  3558  3560  3555  3559
  3560 G  3559  3561  3554  3560
  3561 U  3560  3562  3553  3561
  3562 G  3561  3563  3552  3562
  3563 G  3562  3564  3551  3563
  3564 G  3563  3565     0  3564
  3565 U  3564  3566  3545  3565
  3566 G  3565  3567  3544  3566
  3567 G  3566  3568  3543  3567
  3568 U  3567  3569  3542  3568
  3569 A  3568  3570  3541  3569
  3570 G  3569  3571  3540  3570
  3571 U  3570  3572  3539  3571
  3572 U  3571  3573  3538  3572
  3573 G  3572  3574  3537  3573
  3574 U  3573  3575  3536  3574
  3575 G  3574  3576  3535  3575
  3576 U  3575  3577  3534  3576
  3577 U  3576  3578     0  3577
  3578 U  3577  3579     0  3578
  3579 U  3578  3580     0  3579
  3580 A  3579  3581     0  3580
  3581 A  3580  3582     0  3581
  3582 G  3581  3583     0  3582
  3583 C  3582  3584  3527  3583
  3584 G  3583  3585  3526  3584
  3585 G  3584  3586  3525  3585
  3586 A  3585  3587  3524  3586
  3587 C  3586  3588     0  3587
  3588 A  3587  3589     0  3588
  3589 C  3588  3590  3521  3589
  3590 A  3589  3591  3520  3590
  3591 A  3590  3592  3519  3591
  3592 U  3591  3593     0  3592
  3593 C  3592  3594  3518  3593
  3594 U  3593  3595  3517  3594
  3595 U  3594  3596  3516  3595
  3596 G  3595  3597  3515  3596
  3597 C  3596  3598  3514  3597
  3598 U  3597  3599     0  3598
  3599 A  3598  3600     0  3599
  3600 A  3599  3601     0  3600
  3601 A  3600  3602     0  3601
  3602 C  3601  3603     0  3602
  3603 A  3602  3604     0  3603
  3604 C  3603  3605     0  3604
  3605 U  3604  3606     0  3605
  3606 G  3605  3607  3646  3606
  3607 U  3606  3608  3645  3607
  3608 C  3607  3609  3644  3608
  3609 U  3608  3610  3643  3609
  3610 U  3609  3611  3642  3610
  3611 C  3610  3612  3641  3611
  3612 A  3611  3613  3640  3612
  3613 U  3612  3614  3639  3613
  3614 G  3613  3615     0  3614
  3615 U  3614  3616  3637  3615
  3616 U  3615  3617  3636  3616
  3617 G  3616  3618  3634  3617
  3618 U  3617  3619  3633  3618
  3619 C  3618  3620     0  3619
  3620 G  3619  3621  3631  3620
  3621 G  3620  3622  3630  3621
  3622 C  3621  3623  3629  3622
  3623 C  3622  3624     0  3623
  3624 C  3623  3625     0  3624
  3625 A  3624  3626     0  3625
  3626 A  3625  3627     0  3626
  3627 A  3626  3628     0  3627
  3628 U  3627  3629     0  3628
  3629 G  3628  3630  3622  3629
  3630 U  3629  3631  3621  3630
  3631 U  3630  3632  3620  3631
  3632 A  3631  3633     0  3632
  3633 A  3632  3634  3618  3633
  3634 C  3633  3635  3617  3634
  3635 A  3634  3636     0  3635
  3636 A  3635  3637  3616  3636
  3637 A  3636  3638  3615  3637
  3638 G  3637  3639     0  3638
  3639 G  3638  3640  3613  3639
  3640 U  3639  3641  3612  3640
  3641 G  3640  3642  3611  3641
  3642 A  3641  3643  3610  3642
  3643 A  3642  3644  3609  3643
  3644 G  3643  3645  3608  3644
  3645 A  3644  3646  3607  3645
  3646 C  3645  3647  3606  3646
  3647 A  3646  3648     0  3647
  3648 U  3647  3649     0  3648
  3649 U  3648  3650     0  3649
  3650 C  3649  3651     0  3650
  3651 A  3650  3652     0  3651
  3652 A  3651  3653     0  3652
  3653 C  3652  3654     0  3653
  3654 U  3653  3655     0  3654
  3655 U  3654  3656     0  3655
  3656 C  3655  3657     0  3656
  3657 U  3656  3658     0  3657
  3658 U  3657  3659     0  3658
  3659 A  3658  3660     0  3659
  3660 A  3659  3661     0  3660
  3661 G  3660  3662     0  3661
  3662 A  3661  3663     0  3662
  3663 G  3662  3664  3688  3663
  3664 U  3663  3665  3687  3664
  3665 G  3664  3666  3686  3665
  3666 C  3665  3667  3685  3666
  3667 U  3666  3668  3684  3667
  3668 U  3667  3669     0  3668
  3669 A  3668  3670     0  3669
  3670 U  3669  3671     0  3670
  3671 G  3670  3672     0  3671
  3672 A  3671  3673     0  3672
  3673 A  3672  3674     0  3673
  3674 A  3673  3675     0  3674
  3675 A  3674  3676     0  3675
  3676 U  3675  3677     0  3676
  3677 U  3676  3678     0  3677
  3678 U  3677  3679     0  3678
  3679 U  3678  3680     0  3679
  3680 A  3679  3681     0  3680
  3681 A  3680  3682     0  3681
  3682 U  3681  3683     0  3682
  3683 C  3682  3684     0  3683
  3684 A  3683  3685  3667  3684
  3685 G  3684  3686  3666  3685
  3686 C  3685  3687  3665  3686
  3687 A  3686  3688  3664  3687
  3688 C  3687  3689  3663  3688
  3689 G  3688  3690     0  3689
  3690 A  3689  3691     0  3690
  3691 A  3690  3692     0  3691
  3692 G  3691  3693     0  3692
  3693 U  3692  3694     0  3693
  3694 U  3693  3695     0  3694
  3695 C  3694  3696     0  3695
  3696 U  3695  3697     0  3696
  3697 A  3696  3698     0  3697
  3698 C  3697  3699     0  3698
  3699 U  3698  3700     0  3699
  3700 U  3699  3701     0  3700
  3701 G  3700  3702  3732  3701
  3702 C  3701  3703  3731  3702
  3703 A  3702  3704  3730  3703
  3704 C  3703  3705  3729  3704
  3705 C  3704  3706  3728  3705
  3706 A  3705  3707  3727  3706
  3707 U  3706  3708     0  3707
  3708 U  3707  3709     0  3708
  3709 A  3708  3710     0  3709
  3710 U  3709  3711     0  3710
  3711 U  3710  3712  3722  3711
  3712 A  3711  3713  3721  3712
  3713 U  3712  3714  3720  3713
  3714 C  3713  3715  3719  3714
  3715 A  3714  3716     0  3715
  3716 G  3715  3717     0  3716
  3717 C  3716  3718     0  3717
  3718 U  3717  3719     0  3718
  3719 G  3718  3720  3714  3719
  3720 G  3719  3721  3713  3720
  3721 U  3720  3722  3712  3721
  3722 A  3721  3723  3711  3722
  3723 U  3722  3724     0  3723
  3724 U  3723  3725     0  3724
  3725 U  3724  3726     0  3725
  3726 U  3725  3727     0  3726
  3727 U  3726  3728  3706  3727
  3728 G  3727  3729  3705  3728
  3729 G  3728  3730  3704  3729
  3730 U  3729  3731  3703  3730
  3731 G  3730  3732  3702  3731
  3732 C  3731  3733  3701  3732
  3733 U  3732  3734     0  3733
  3734 G  3733  3735     0  3734
  3735 A  3734  3736     0  3735
  3736 C  3735  3737     0  3736
  3737 C  3736  3738     0  3737
  3738 C  3737  3739     0  3738
  3739 U  3738  3740     0  3739
  3740 A  3739  3741     0  3740
  3741 U  3740  3742     0  3741
  3742 A  3741  3743     0  3742
  3743 C  3742  3744     0  3743
  3744 A  3743  3745     0  3744
  3745 U  3744  3746     0  3745
  3746 U  3745  3747     0  3746
  3747 C  3746  3748     0  3747
  3748 U  3747  3749     0  3748
  3749 U  3748  3750     0  3749
  3750 U  3749  3751     0  3750
  3751 A  3750  3752     0  3751
  3752 A  3751  3753     0  3752
  3753 G  3752  3754     0  3753
  3754 A  3753  3755     0  3754
  3755 G  3754  3756     0  3755
  3756 U  3755  3757     0  3756
  3757 U  3756  3758     0  3757
  3758 U  3757  3759     0  3758
  3759 G  3758  3760     0  3759
  3760 U  3759  3761     0  3760
  3761 G  3760  3762     0  3761
  3762 U  3761  3763     0  3762
  3763 A  3762  3764     0  3763
  3764 G  3763  3765     0  3764
  3765 A  3764  3766     0  3765
  3766 U  3765  3767     0  3766
  3767 A  3766  3768     0  3767
  3768 C  3767  3769     0  3768
  3769 U  3768  3770     0  3769
  3770 G  3769  3771     0  3770
  3771 U  3770  3772     0  3771
  3772 U  3771  3773     0  3772
  3773 C  3772  3774     0  3773
  3774 G  3773  3775     0  3774
  3775 C  3774  3776     0  3775
  3776 A  3775  3777     0  3776
  3777 C  3776  3778     0  3777
  3778 A  3777  3779     0  3778
  3779 A  3778  3780     0  3779
  3780 A  3779  3781     0  3780
  3781 U  3780  3782     0  3781
  3782 G  3781  3783     0  3782
  3783 U  3782  3784     0  3783
  3784 C  3783  3785     0  3784
  3785 U  3784  3786     0  3785
  3786 A  3785  3787     0  3786
  3787 C  3786  3788     0  3787
  3788 U  3787  3789     0  3788
  3789 U  3788  3790     0  3789
  3790 A  3789  3791     0  3790
  3791 G  3790  3792     0  3791
  3792 C  3791  3793     0  3792
  3793 U  3792  3794     0  3793
  3794 G  3793  3795     0  3794
  3795 U  3794  3796     0  3795
  3796 C  3795  3797     0  3796
  3797 U  3796  3798     0  3797
  3798 U  3797  3799     0  3798
  3799 U  3798  3800     0  3799
  3800 G  3799  3801     0  3800
  3801 A  3800  3802     0  3801
  3802 U  3801  3803     0  3802
  3803 A  3802  3804     0  3803
  3804 A  3803  3805     0  3804
  3805 A  3804  3806     0  3805
  3806 A  3805  3807     0  3806
  3807 A  3806  3808     0  3807
  3808 U  3807  3809     0  3808
  3809 C  3808  3810     0  3809
  3810 U  3809  3811     0  3810
  3811 C  3810  3812     0  3811
  3812 U  3811  3813     0  3812
  3813 A  3812  3814     0  3813
  3814 U  3813  3815     0  3814
  3815 G  3814  3816     0  3815
  3816 A  3815  3817     0  3816
  3817 C  3816  3818     0  3817
  3818 A  3817  3819     0  3818
  3819 A  3818  3820  3862  3819
  3820 A  3819  3821  3861  3820
  3821 C  3820  3822  3860  3821
  3822 U  3821  3823  3859  3822
  3823 U  3822  3824  3858  3823
  3824 G  3823  3825  3857  3824
  3825 U  3824  3826  3856  3825
  3826 U  3825  3827  3855  3826
  3827 U  3826  3828  3854  3827
  3828 C  3827  3829     0  3828
  3829 A  3828  3830     0  3829
  3830 A  3829  3831     0  3830
  3831 G  3830  3832  3850  3831
  3832 C  3831  3833  3849  3832
  3833 U  3832  3834  3848  3833
  3834 U  3833  3835  3847  3834
  3835 U  3834  3836  3846  3835
  3836 U  3835  3837  3845  3836
  3837 U  3836  3838  3844  3837
  3838 G  3837  3839  3843  3838
  3839 G  3838  3840     0  3839
  3840 A  3839  3841     0  3840
  3841 A  3840  3842     0  3841
  3842 A  3841  3843     0  3842
  3843 U  3842  3844  3838  3843
  3844 G  3843  3845  3837  3844
  3845 A  3844  3846  3836  3845
  3846 A  3845  3847  3835  3846
  3847 G  3846  3848  3834  3847
  3848 A  3847  3849  3833  3848
  3849 G  3848  3850  3832  3849
  3850 U  3849  3851  3831  3850
  3851 G  3850  3852     0  3851
  3852 A  3851  3853     0  3852
  3853 A  3852  3854     0  3853
  3854 A  3853  3855  3827  3854
  3855 A  3854  3856  3826  3855
  3856 G  3855  3857  3825  3856
  3857 C  3856  3858  3824  3857
  3858 A  3857  3859  3823  3858
  3859 A  3858  3860  3822  3859
  3860 G  3859  3861  3821  3860
  3861 U  3860  3862  3820  3861
  3862 U  3861  3863  3819  3862
  3863 G  3862  3864     0  3863
  3864 A  3863  3865     0  3864
  3865 A  3864  3866     0  3865
  3866 C  3865  3867     0  3866
  3867 A  3866  3868     0  3867
  3868 A  3867  3869     0  3868
  3869 A  3868  3870     0  3869
  3870 A  3869  3871     0  3870
  3871 G  3870  3872     0  3871
  3872 A  3871  3873     0  3872
  3873 U  3872  3874     0  3873
  3874 C  3873  3875     0  3874
  3875 G  3874  3876     0  3875
  3876 C  3875  3877     0  3876
  3877 U  3876  3878     0  3877
  3878 G  3877  3879     0  3878
  3879 A  3878  3880     0  3879
  3880 G  3879  3881     0  3880
  3881 A  3880  3882     0  3881
  3882 U  3881  3883     0  3882
  3883 U  3882  3884     0  3883
  3884 C  3883  3885  3893  3884
  3885 C  3884  3886  3892  3885
  3886 U  3885  3887  3891  3886
  3887 A  3886  3888     0  3887
  3888 A  3887  3889     0  3888
  3889 A  3888  3890     0  3889
  3890 G  3889  3891     0  3890
  3891 A  3890  3892  3886  3891
  3892 G  3891  3893  3885  3892
  3893 G  3892  3894  3884  3893
  3894 A  3893  3895     0  3894
  3895 A  3894  3896  4156  3895
  3896 G  3895  3897  4155  3896
  3897 U  3896  3898  4154  3897
  3898 U  3897  3899  4153  3898
  3899 A  3898  3900  4152  3899
  3900 A  3899  3901  4151  3900
  3901 G  3900  3902  4150  3901
  3902 C  3901  3903     0  3902
  3903 C  3902  3904  4148  3903
  3904 A  3903  3905  4147  3904
  3905 U  3904  3906  4146  3905
  3906 U  3905  3907  4145  3906
  3907 U  3906  3908  4144  3907
  3908 A  3907  3909     0  3908
  3909 U  3908  3910  3932  3909
  3910 A  3909  3911  3931  3910
  3911 A  3910  3912  3930  3911
  3912 C  3911  3913  3929  3912
  3913 U  3912  3914  3928  3913
  3914 G  3913  3915  3927  3914
  3915 A  3914  3916  3926  3915
  3916 A  3915  3917  3925  3916
  3917 A  3916  3918     0  3917
  3918 G  3917  3919     0  3918
  3919 U  3918  3920     0  3919
  3920 A  3919  3921     0  3920
  3921 A  3920  3922     0  3921
  3922 A  3921  3923     0  3922
  3923 C  3922  3924     0  3923
  3924 C  3923  3925     0  3924
  3925 U  3924  3926  3916  3925
  3926 U  3925  3927  3915  3926
  3927 C  3926  3928  3914  3927
  3928 A  3927  3929  3913  3928
  3929 G  3928  3930  3912  3929
  3930 U  3929  3931  3911  3930
  3931 U  3930  3932  3910  3931
  3932 G  3931  3933  3909  3932
  3933 A  3932  3934     0  3933
  3934 A  3933  3935     0  3934
  3935 C  3934  3936     0  3935
  3936 A  3935  3937     0  3936
  3937 G  3936  3938     0  3937
  3938 A  3937  3939     0  3938
  3939 G  3938  3940     0  3939
  3940 A  3939  3941     0  3940
  3941 A  3940  3942     0  3941
  3942 A  3941  3943     0  3942
  3943 A  3942  3944  3970  3943
  3944 C  3943  3945  3969  3944
  3945 A  3944  3946  3968  3945
  3946 A  3945  3947  3967  3946
  3947 G  3946  3948  3966  3947
  3948 A  3947  3949     0  3948
  3949 U  3948  3950  3962  3949
  3950 G  3949  3951  3961  3950
  3951 A  3950  3952  3960  3951
  3952 U  3951  3953  3959  3952
  3953 A  3952  3954     0  3953
  3954 A  3953  3955     0  3954
  3955 G  3954  3956     0  3955
  3956 A  3955  3957     0  3956
  3957 A  3956  3958     0  3957
  3958 A  3957  3959     0  3958
  3959 A  3958  3960  3952  3959
  3960 U  3959  3961  3951  3960
  3961 C  3960  3962  3950  3961
  3962 A  3961  3963  3949  3962
  3963 A  3962  3964     0  3963
  3964 A  3963  3965     0  3964
  3965 G  3964  3966     0  3965
  3966 C  3965  3967  3947  3966
  3967 U  3966  3968  3946  3967
  3968 U  3967  3969  3945  3968
  3969 G  3968  3970  3944  3969
  3970 U  3969  3971  3943  3970
  3971 G  3970  3972     0  3971
  3972 U  3971  3973     0  3972
  3973 U  3972  3974     0  3973
  3974 G  3973  3975     0  3974
  3975 A  3974  3976     0  3975
  3976 A  3975  3977     0  3976
  3977 G  3976  3978  4031  3977
  3978 A  3977  3979  4030  3978
  3979 A  3978  3980  4029  3979
  3980 G  3979  3981  4028  3980
  3981 U  3980  3982  4027  3981
  3982 U  3981  3983     0  3982
  3983 A  3982  3984  4025  3983
  3984 C  3983  3985  4024  3984
  3985 A  3984  3986  4023  3985
  3986 A  3985  3987  4022  3986
  3987 C  3986  3988     0  3987
  3988 A  3987  3989     0  3988
  3989 A  3988  3990     0  3989
  3990 C  3989  3991     0  3990
  3991 U  3990  3992  4017  3991
  3992 C  3991  3993  4016  3992
  3993 U  3992  3994  4015  3993
  3994 G  3993  3995  4014  3994
  3995 G  3994  3996     0  3995
  3996 A  3995  3997     0  3996
  3997 A  3996  3998  4011  3997
  3998 G  3997  3999  4009  3998
  3999 A  3998  4000  4008  3999
  4000 A  3999  4001  4007  4000
  4001 A  4000  4002     0  4001
  4002 C  4001  4003     0  4002
  4003 U  4002  4004     0  4003
  4004 A  4003  4005     0  4004
  4005 A  4004  4006     0  4005
  4006 G  4005  4007     0  4006
  4007 U  4006  4008  4000  4007
  4008 U  4007  4009  3999  4008
  4009 C  4008  4010  3998  4009
  4010 C  4009  4011     0  4010
  4011 U  4010  4012  3997  4011
  4012 C  4011  4013     0  4012
  4013 A  4012  4014     0  4013
  4014 C  4013  4015  3994  4014
  4015 A  4014  4016  3993  4015
  4016 G  4015  4017  3992  4016
  4017 A  4016  4018  3991  4017
  4018 A  4017  4019     0  4018
  4019 A  4018  4020     0  4019
  4020 A  4019  4021     0  4020
  4021 C  4020  4022     0  4021
  4022 U  4021  4023  3986  4022
  4023 U  4022  4024  3985  4023
  4024 G  4023  4025  3984  4024
  4025 U  4024  4026  3983  4025
  4026 U  4025  4027     0  4026
  4027 A  4026  4028  3981  4027
  4028 C  4027  4029  3980  4028
  4029 U  4028  4030  3979  4029
  4030 U  4029  4031  3978  4030
  4031 U  4030  4032  3977  4031
  4032 A  4031  4033     0  4032
  4033 U  4032  4034  4082  4033
  4034 A  4033  4035  4081  4034
  4035 U  4034  4036  4080  4035
  4036 U  4035  4037  4079  4036
  4037 G  4036  4038  4078  4037
  4038 A  4037  4039  4077  4038
  4039 C  4038  4040  4076  4039
  4040 A  4039  4041  4075  4040
  4041 U  4040  4042     0  4041
  4042 U  4041  4043     0  4042
  4043 A  4042  4044     0  4043
  4044 A  4043  4045     0  4044
  4045 U  4044  4046  4070  4045
  4046 G  4045  4047  4069  4046
  4047 G  4046  4048  4068  4047
  4048 C  4047  4049  4067  4048
  4049 A  4048  4050  4066  4049
  4050 A  4049  4051  4063  4050
  4051 U  4050  4052  4062  4051
  4052 C  4051  4053  4061  4052
  4053 U  4052  4054  4060  4053
  4054 U  4053  4055     0  4054
  4055 C  4054  4056     0  4055
  4056 A  4055  4057     0  4056
  4057 U  4056  4058     0  4057
  4058 C  4057  4059     0  4058
  4059 C  4058  4060     0  4059
  4060 A  4059  4061  4053  4060
  4061 G  4060  4062  4052  4061
  4062 A  4061  4063  4051  4062
  4063 U  4062  4064  4050  4063
  4064 U  4063  4065     0  4064
  4065 C  4064  4066     0  4065
  4066 U  4065  4067  4049  4066
  4067 G  4066  4068  4048  4067
  4068 C  4067  4069  4047  4068
  4069 C  4068  4070  4046  4069
  4070 A  4069  4071  4045  4070
  4071 C  4070  4072     0  4071
  4072 U  4071  4073     0  4072
  4073 C  4072  4074     0  4073
  4074 U  4073  4075     0  4074
  4075 U  4074  4076  4040  4075
  4076 G  4075  4077  4039  4076
  4077 U  4076  4078  4038  4077
  4078 U  4077  4079  4037  4078
  4079 A  4078  4080  4036  4079
  4080 G  4079  4081  4035  4080
  4081 U  4080  4082  4034  4081
  4082 G  4081  4083  4033  4082
  4083 A  4082  4084     0  4083
  4084 C  4083  4085     0  4084
  4085 A  4084  4086     0  4085
  4086 U  4085  4087     0  4086
  4087 U  4086  4088     0  4087
  4088 G  4087  4089  4135  4088
  4089 A  4088  4090  4134  4089
  4090 C  4089  4091  4133  4090
  4091 A  4090  4092  4132  4091
  4092 U  4091  4093  4131  4092
  4093 C  4092  4094  4130  4093
  4094 A  4093  4095  4129  4094
  4095 C  4094  4096  4128  4095
  4096 U  4095  4097  4127  4096
  4097 U  4096  4098  4126  4097
  4098 U  4097  4099     0  4098
  4099 C  4098  4100  4124  4099
  4100 U  4099  4101  4123  4100
  4101 U  4100  4102     0  4101
  4102 A  4101  4103     0  4102
  4103 A  4102  4104     0  4103
  4104 A  4103  4105     0  4104
  4105 G  4104  4106     0  4105
  4106 A  4105  4107     0  4106
  4107 A  4106  4108     0  4107
  4108 A  4107  4109     0  4108
  4109 G  4108  4110     0  4109
  4110 A  4109  4111     0  4110
  4111 U  4110  4112     0  4111
  4112 G  4111  4113     0  4112
  4113 C  4112  4114     0  4113
  4114 U  4113  4115     0  4114
  4115 C  4114  4116     0  4115
  4116 C  4115  4117     0  4116
  4117 A  4116  4118     0  4117
  4118 U  4117  4119     0  4118
  4119 A  4118  4120     0  4119
  4120 U  4119  4121     0  4120
  4121 A  4120  4122     0  4121
  4122 U  4121  4123     0  4122
  4123 A  4122  4124  4100  4123
  4124 G  4123  4125  4099  4124
  4125 U  4124  4126     0  4125
  4126 G  4125  4127  4097  4126
  4127 G  4126  4128  4096  4127
  4128 G  4127  4129  4095  4128
  4129 U  4128  4130  4094  4129
  4130 G  4129  4131  4093  4130
  4131 A  4130  4132  4092  4131
  4132 U  4131  4133  4091  4132
  4133 G  4132  4134  4090  4133
  4134 U  4133  4135  4089  4134
  4135 U  4134  4136  4088  4135
  4136 G  4135  4137     0  4136
  4137 U  4136  4138     0  4137
  4138 U  4137  4139     0  4138
  4139 C  4138  4140     0  4139
  4140 A  4139  4141     0  4140
  4141 A  4140  4142     0  4141
  4142 G  4141  4143     0  4142
  4143 A  4142  4144     0  4143
  4144 G  4143  4145  3907  4144
  4145 G  4144  4146  3906  4145
  4146 G  4145  4147  3905  4146
  4147 U  4146  4148  3904  4147
  4148 G  4147  4149  3903  4148
  4149 U  4148  4150     0  4149
  4150 U  4149  4151  3901  4150
  4151 U  4150  4152  3900  4151
  4152 U  4151  4153  3899  4152
  4153 A  4152  4154  3898  4153
  4154 A  4153  4155  3897  4154
  4155 C  4154  4156  3896  4155
  4156 U  4155  4157  3895  4156
  4157 G  4156  4158     0  4157
  4158 C  4157  4159     0  4158
  4159 U  4158  4160     0  4159
  4160 G  4159  4161  4248  4160
  4161 U  4160  4162  4247  4161
  4162 G  4161  4163  4246  4162
  4163 G  4162  4164  4245  4163
  4164 U  4163  4165  4244  4164
  4165 U  4164  4166  4243  4165
  4166 A  4165  4167  4242  4166
  4167 U  4166  4168  4241  4167
  4168 A  4167  4169  4240  4168
  4169 C  4168  4170     0  4169
  4170 C  4169  4171     0  4170
  4171 U  4170  4172     0  4171
  4172 A  4171  4173     0  4172
  4173 C  4172  4174     0  4173
  4174 U  4173  4175  4239  4174
  4175 A  4174  4176  4238  4175
  4176 A  4175  4177  4237  4176
  4177 A  4176  4178     0  4177
  4178 A  4177  4179     0  4178
  4179 A  4178  4180     0  4179
  4180 G  4179  4181     0  4180
  4181 G  4180  4182     0  4181
  4182 C  4181  4183  4232  4182
  4183 U  4182  4184  4231  4183
  4184 G  4183  4185  4230  4184
  4185 G  4184  4186     0  4185
  4186 U  4185  4187  4228  4186
  4187 G  4186  4188  4227  4187
  4188 G  4187  4189  4226  4188
  4189 C  4188  4190  4225  4189
  4190 A  4189  4191  4224  4190
  4191 C  4190  4192  4223  4191
  4192 U  4191  4193  4222  4192
  4193 A  4192  4194     0  4193
  4194 C  4193  4195  4218  4194
  4195 U  4194  4196  4217  4195
  4196 G  4195  4197     0  4196
  4197 A  4196  4198  4215  4197
  4198 A  4197  4199  4214  4198
  4199 A  4198  4200  4213  4199
  4200 U  4199  4201     0  4200
  4201 G  4200  4202  4212  4201
  4202 C  4201  4203  4211  4202
  4203 U  4202  4204  4210  4203
  4204 A  4203  4205     0  4204
  4205 G  4204  4206     0  4205
  4206 C  4205  4207     0  4206
  4207 G  4206  4208     0  4207
  4208 A  4207  4209     0  4208
  4209 A  4208  4210     0  4209
  4210 A  4209  4211  4203  4210
  4211 G  4210  4212  4202  4211
  4212 C  4211  4213  4201  4212
  4213 U  4212  4214  4199  4213
  4214 U  4213  4215  4198  4214
  4215 U  4214  4216  4197  4215
  4216 G  4215  4217     0  4216
  4217 A  4216  4218  4195  4217
  4218 G  4217  4219  4194  4218
  4219 A  4218  4220     0  4219
  4220 A  4219  4221     0  4220
  4221 A  4220  4222     0  4221
  4222 A  4221  4223  4192  4222
  4223 G  4222  4224  4191  4223
  4224 U  4223  4225  4190  4224
  4225 G  4224  4226  4189  4225
  4226 C  4225  4227  4188  4226
  4227 C  4226  4228  4187  4227
  4228 A  4227  4229  4186  4228
  4229 A  4228  4230     0  4229
  4230 C  4229  4231  4184  4230
  4231 A  4230  4232  4183  4231
  4232 G  4231  4233  4182  4232
  4233 A  4232  4234     0  4233
  4234 C  4233  4235     0  4234
  4235 A  4234  4236     0  4235
  4236 A  4235  4237     0  4236
  4237 U  4236  4238  4176  4237
  4238 U  4237  4239  4175  4238
  4239 A  4238  4240  4174  4239
  4240 U  4239  4241  4168  4240
  4241 A  4240  4242  4167  4241
  4242 U  4241  4243  4166  4242
  4243 A  4242  4244  4165  4243
  4244 A  4243  4245  4164  4244
  4245 C  4244  4246  4163  4245
  4246 C  4245  4247  4162  4246
  4247 A  4246  4248  4161  4247
  4248 C  4247  4249  4160  4248
  4249 U  4248  4250     0  4249
  4250 U  4249  4251     0  4250
  4251 A  4250  4252     0  4251
  4252 C  4251  4253  4263  4252
  4253 C  4252  4254  4262  4253
  4254 C  4253  4255  4261  4254
  4255 G  4254  4256     0  4255
  4256 G  4255  4257     0  4256
  4257 G  4256  4258     0  4257
  4258 U  4257  4259     0  4258
  4259 C  4258  4260     0  4259
  4260 A  4259  4261     0  4260
  4261 G  4260  4262  4254  4261
  4262 G  4261  4263  4253  4262
  4263 G  4262  4264  4252  4263
  4264 U  4263  4265     0  4264
  4265 U  4264  4266     0  4265
  4266 U  4265  4267     0  4266
  4267 A  4266  4268     0  4267
  4268 A  4267  4269     0  4268
  4269 A  4268  4270     0  4269
  4270 U  4269  4271     0  4270
  4271 G  4270  4272     0  4271
  4272 G  4271  4273     0  4272
  4273 U  4272  4274     0  4273
  4274 U  4273  4275     0  4274
  4275 A  4274  4276     0  4275
  4276 C  4275  4277     0  4276
  4277 A  4276  4278     0  4277
  4278 C  4277  4279     0  4278
  4279 U  4278  4280     0  4279
  4280 G  4279  4281     0  4280
  4281 U  4280  4282     0  4281
  4282 A  4281  4283     0  4282
  4283 G  4282  4284     0  4283
  4284 A  4283  4285     0  4284
  4285 G  4284  4286     0  4285
  4286 G  4285  4287     0  4286
  4287 A  4286  4288     0  4287
  4288 G  4287  4289     0  4288
  4289 G  4288  4290     0  4289
  4290 C  4289  4291     0  4290
  4291 A  4290  4292     0  4291
  4292 A  4291  4293     0  4292
  4293 A  4292  4294     0  4293
  4294 G  4293  4295     0  4294
  4295 A  4294  4296     0  4295
  4296 C  4295  4297     0  4296
  4297 A  4296  4298     0  4297
  4298 G  4297  4299     0  4298
  4299 U  4298  4300     0  4299
  4300 G  4299  4301     0  4300
  4301 C  4300  4302     0  4301
  4302 U  4301  4303     0  4302
  4303 U  4302  4304     0  4303
  4304 A  4303  4305     0  4304
  4305 A  4304  4306     0  4305
  4306 A  4305  4307     0  4306
  4307 A  4306  4308     0  4307
  4308 A  4307  4309  4330  4308
  4309 G  4308  4310  4329  4309
  4310 U  4309  4311  4328  4310
  4311 G  4310  4312  4327  4311
  4312 U  4311  4313  4326  4312
  4313 A  4312  4314  4325  4313
  4314 A  4313  4315  4324  4314
  4315 A  4314  4316  4323  4315
  4316 A  4315  4317  4322  4316
  4317 G  4316  4318  4321  4317
  4318 U  4317  4319     0  4318
  4319 G  4318  4320     0  4319
  4320 C  4319  4321     0  4320
  4321 C  4320  4322  4317  4321
  4322 U  4321  4323  4316  4322
  4323 U  4322  4324  4315  4323
  4324 U  4323  4325  4314  4324
  4325 U  4324  4326  4313  4325
  4326 A  4325  4327  4312  4326
  4327 C  4326  4328  4311  4327
  4328 A  4327  4329  4310  4328
  4329 U  4328  4330  4309  4329
  4330 U  4329  4331  4308  4330
  4331 C  4330  4332     0  4331
  4332 U  4331  4333     0  4332
  4333 A  4332  4334     0  4333
  4334 C  4333  4335     0  4334
  4335 C  4334  4336     0  4335
  4336 A  4335  4337     0  4336
  4337 U  4336  4338     0  4337
  4338 C  4337  4339     0  4338
  4339 U  4338  4340     0  4339
  4340 A  4339  4341     0  4340
  4341 U  4340  4342     0  4341
  4342 U  4341  4343     0  4342
  4343 A  4342  4344     0  4343
  4344 U  4343  4345  4355  4344
  4345 C  4344  4346  4354  4345
  4346 U  4345  4347  4353  4346
  4347 C  4346  4348  4352  4347
  4348 U  4347  4349     0  4348
  4349 A  4348  4350     0  4349
  4350 A  4349  4351     0  4350
  4351 U  4350  4352     0  4351
  4352 G  4351  4353  4347  4352
  4353 A  4352  4354  4346  4353
  4354 G  4353  4355  4345  4354
  4355 A  4354  4356  4344  4355
  4356 A  4355  4357     0  4356
  4357 G  4356  4358     0  4357
  4358 C  4357  4359     0  4358
  4359 A  4358  4360     0  4359
  4360 A  4359  4361     0  4360
  4361 G  4360  4362     0  4361
  4362 A  4361  4363     0  4362
  4363 A  4362  4364  4388  4363
  4364 A  4363  4365  4387  4364
  4365 U  4364  4366  4386  4365
  4366 U  4365  4367  4385  4366
  4367 C  4366  4368  4384  4367
  4368 U  4367  4369  4383  4368
  4369 U  4368  4370     0  4369
  4370 G  4369  4371  4381  4370
  4371 G  4370  4372  4380  4371
  4372 A  4371  4373  4379  4372
  4373 A  4372  4374     0  4373
  4374 C  4373  4375     0  4374
  4375 U  4374  4376     0  4375
  4376 G  4375  4377     0  4376
  4377 U  4376  4378     0  4377
  4378 U  4377  4379     0  4378
  4379 U  4378  4380  4372  4379
  4380 C  4379  4381  4371  4380
  4381 U  4380  4382  4370  4381
  4382 U  4381  4383     0  4382
  4383 G  4382  4384  4368  4383
  4384 G  4383  4385  4367  4384
  4385 A  4384  4386  4366  4385
  4386 A  4385  4387  4365  4386
  4387 U  4386  4388  4364  4387
  4388 U  4387  4389  4363  4388
  4389 U  4388  4390     0  4389
  4390 G  4389  4391  4404  4390
  4391 C  4390  4392  4403  4391
  4392 G  4391  4393  4402  4392
  4393 A  4392  4394  4401  4393
  4394 G  4393  4395  4400  4394
  4395 A  4394  4396     0  4395
  4396 A  4395  4397     0  4396
  4397 A  4396  4398     0  4397
  4398 U  4397  4399     0  4398
  4399 G  4398  4400     0  4399
  4400 C  4399  4401  4394  4400
  4401 U  4400  4402  4393  4401
  4402 U  4401  4403  4392  4402
  4403 G  4402  4404  4391  4403
  4404 C  4403  4405  4390  4404
  4405 A  4404  4406     0  4405
  4406 C  4405  4407     0  4406
  4407 A  4406  4408     0  4407
  4408 U  4407  4409     0  4408
  4409 G  4408  4410     0  4409
  4410 C  4409  4411     0  4410
  4411 A  4410  4412     0  4411
  4412 G  4411  4413  4701  4412
  4413 A  4412  4414  4700  4413
  4414 A  4413  4415  4699  4414
  4415 G  4414  4416  4698  4415
  4416 A  4415  4417  4697  4416
  4417 A  4416  4418  4696  4417
  4418 A  4417  4419  4695  4418
  4419 C  4418  4420  4694  4419
  4420 A  4419  4421     0  4420
  4421 C  4420  4422     0  4421
  4422 G  4421  4423     0  4422
  4423 C  4422  4424     0  4423
  4424 A  4423  4425     0  4424
  4425 A  4424  4426     0  4425
  4426 A  4425  4427     0  4426
  4427 U  4426  4428  4494  4427
  4428 U  4427  4429  4493  4428
  4429 A  4428  4430  4492  4429
  4430 A  4429  4431  4491  4430
  4431 U  4430  4432  4490  4431
  4432 G  4431  4433  4489  4432
  4433 C  4432  4434  4488  4433
  4434 C  4433  4435  4487  4434
  4435 U  4434  4436  4486  4435
  4436 G  4435  4437     0  4436
  4437 U  4436  4438     0  4437
  4438 C  4437  4439  4474  4438
  4439 U  4438  4440  4473  4439
  4440 G  4439  4441  4472  4440
  4441 U  4440  4442  4471  4441
  4442 G  4441  4443  4470  4442
  4443 U  4442  4444  4469  4443
  4444 G  4443  4445  4468  4444
  4445 G  4444  4446  4464  4445
  4446 A  4445  4447  4463  4446
  4447 A  4446  4448  4462  4447
  4448 A  4447  4449  4461  4448
  4449 C  4448  4450  4460  4449
  4450 U  4449  4451  4459  4450
  4451 A  4450  4452  4458  4451
  4452 A  4451  4453     0  4452
  4453 A  4452  4454     0  4453
  4454 G  4453  4455     0  4454
  4455 C  4454  4456     0  4455
  4456 C  4455  4457     0  4456
  4457 A  4456  4458     0  4457
  4458 U  4457  4459  4451  4458
  4459 A  4458  4460  4450  4459
  4460 G  4459  4461  4449  4460
  4461 U  4460  4462  4448  4461
  4462 U  4461  4463  4447  4462
  4463 U  4462  4464  4446  4463
  4464 C  4463  4465  4445  4464
  4465 A  4464  4466     0  4465
  4466 A  4465  4467     0  4466
  4467 C  4466  4468     0  4467
  4468 U  4467  4469  4444  4468
  4469 A  4468  4470  4443  4469
  4470 U  4469  4471  4442  4470
  4471 A  4470  4472  4441  4471
  4472 C  4471  4473  4440  4472
  4473 A  4472  4474  4439  4473
  4474 G  4473  4475  4438  4474
  4475 C  4474  4476     0  4475
  4476 G  4475  4477     0  4476
  4477 U  4476  4478     0  4477
  4478 A  4477  4479     0  4478
  4479 A  4478  4480     0  4479
  4480 A  4479  4481     0  4480
  4481 U  4480  4482     0  4481
  4482 A  4481  4483     0  4482
  4483 U  4482  4484     0  4483
  4484 A  4483  4485     0  4484
  4485 A  4484  4486     0  4485
  4486 G  4485  4487  4435  4486
  4487 G  4486  4488  4434  4487
  4488 G  4487  4489  4433  4488
  4489 U  4488  4490  4432  4489
  4490 A  4489  4491  4431  4490
  4491 U  4490  4492  4430  4491
  4492 U  4491  4493  4429  4492
  4493 A  4492  4494  4428  4493
  4494 A  4493  4495  4427  4494
  4495 A  4494  4496     0  4495
  4496 A  4495  4497     0  4496
  4497 U  4496  4498     0  4497
  4498 A  4497  4499     0  4498
  4499 C  4498  4500     0  4499
  4500 A  4499  4501     0  4500
  4501 A  4500  4502     0  4501
  4502 G  4501  4503     0  4502
  4503 A  4502  4504     0  4503
  4504 G  4503  4505  4579  4504
  4505 G  4504  4506  4578  4505
  4506 G  4505  4507  4577  4506
  4507 U  4506  4508  4576  4507
  4508 G  4507  4509  4575  4508
  4509 U  4508  4510  4574  4509
  4510 G  4509  4511  4573  4510
  4511 G  4510  4512     0  4511
  4512 U  4511  4513  4572  4512
  4513 U  4512  4514  4571  4513
  4514 G  4513  4515  4570  4514
  4515 A  4514  4516  4569  4515
  4516 U  4515  4517  4568  4516
  4517 U  4516  4518     0  4517
  4518 A  4517  4519     0  4518
  4519 U  4518  4520  4564  4519
  4520 G  4519  4521  4563  4520
  4521 G  4520  4522  4562  4521
  4522 U  4521  4523  4561  4522
  4523 G  4522  4524  4560  4523
  4524 C  4523  4525  4559  4524
  4525 U  4524  4526  4558  4525
  4526 A  4525  4527  4557  4526
  4527 G  4526  4528     0  4527
  4528 A  4527  4529     0  4528
  4529 U  4528  4530  4550  4529
  4530 U  4529  4531  4549  4530
  4531 U  4530  4532  4548  4531
  4532 U  4531  4533  4547  4532
  4533 A  4532  4534  4546  4533
  4534 C  4533  4535  4545  4534
  4535 U  4534  4536  4544  4535
  4536 U  4535  4537     0  4536
  4537 U  4536  4538     0  4537
  4538 U  4537  4539     0  4538
  4539 A  4538  4540     0  4539
  4540 C  4539  4541     0  4540
  4541 A  4540  4542     0  4541
  4542 C  4541  4543     0  4542
  4543 C  4542  4544     0  4543
  4544 A  4543  4545  4535  4544
  4545 G  4544  4546  4534  4545
  4546 U  4545  4547  4533  4546
  4547 A  4546  4548  4532  4547
  4548 A  4547  4549  4531  4548
  4549 A  4548  4550  4530  4549
  4550 A  4549  4551  4529  4550
  4551 C  4550  4552     0  4551
  4552 A  4551  4553     0  4552
  4553 A  4552  4554     0  4553
  4554 C  4553  4555     0  4554
  4555 U  4554  4556     0  4555
  4556 G  4555  4557     0  4556
  4557 U  4556  4558  4526  4557
  4558 A  4557  4559  4525  4558
  4559 G  4558  4560  4524  4559
  4560 C  4559  4561  4523  4560
  4561 G  4560  4562  4522  4561
  4562 U  4561  4563  4521  4562
  4563 C  4562  4564  4520  4563
  4564 A  4563  4565  4519  4564
  4565 C  4564  4566     0  4565
  4566 U  4565  4567     0  4566
  4567 U  4566  4568     0  4567
  4568 A  4567  4569  4516  4568
  4569 U  4568  4570  4515  4569
  4570 C  4569  4571  4514  4570
  4571 A  4570  4572  4513  4571
  4572 A  4571  4573  4512  4572
  4573 C  4572  4574  4510  4573
  4574 A  4573  4575  4509  4574
  4575 C  4574  4576  4508  4575
  4576 A  4575  4577  4507  4576
  4577 C  4576  4578  4506  4577
  4578 U  4577  4579  4505  4578
  4579 U  4578  4580  4504  4579
  4580 A  4579  4581     0  4580
  4581 A  4580  4582     0  4581
  4582 C  4581  4583     0  4582
  4583 G  4582  4584     0  4583
  4584 A  4583  4585     0  4584
  4585 U  4584  4586     0  4585
  4586 C  4585  4587     0  4586
  4587 U  4586  4588     0  4587
  4588 A  4587  4589     0  4588
  4589 A  4588  4590     0  4589
  4590 A  4589  4591     0  4590
  4591 U  4590  4592     0  4591
  4592 G  4591  4593     0  4592
  4593 A  4592  4594     0  4593
  4594 A  4593  4595     0  4594
  4595 A  4594  4596     0  4595
  4596 C  4595  4597     0  4596
  4597 U  4596  4598     0  4597
  4598 C  4597  4599     0  4598
  4599 U  4598  4600     0  4599
  4600 U  4599  4601     0  4600
  4601 G  4600  4602     0  4601
  4602 U  4601  4603     0  4602
  4603 U  4602  4604     0  4603
  4604 A  4603  4605     0  4604
  4605 C  4604  4606     0  4605
  4606 A  4605  4607     0  4606
  4607 A  4606  4608     0  4607
  4608 U  4607  4609     0  4608
  4609 G  4608  4610  4618  4609
  4610 C  4609  4611  4617  4610
  4611 C  4610  4612  4616  4611
  4612 A  4611  4613     0  4612
  4613 C  4612  4614     0  4613
  4614 U  4613  4615     0  4614
  4615 U  4614  4616     0  4615
  4616 G  4615  4617  4611  4616
  4617 G  4616  4618  4610  4617
  4618 C  4617  4619  4609  4618
  4619 U  4618  4620     0  4619
  4620 A  4619  4621     0  4620
  4621 U  4620  4622     0  4621
  4622 G  4621  4623     0  4622
  4623 U  4622  4624     0  4623
  4624 A  4623  4625     0  4624
  4625 A  4624  4626     0  4625
  4626 C  4625  4627     0  4626
  4627 A  4626  4628     0  4627
  4628 C  4627  4629     0  4628
  4629 A  4628  4630     0  4629
  4630 U  4629  4631     0  4630
  4631 G  4630  4632     0  4631
  4632 G  4631  4633     0  4632
  4633 C  4632  4634     0  4633
  4634 U  4633  4635     0  4634
  4635 U  4634  4636     0  4635
  4636 A  4635  4637     0  4636
  4637 A  4636  4638     0  4637
  4638 A  4637  4639     0  4638
  4639 U  4638  4640     0  4639
  4640 U  4639  4641     0  4640
  4641 U  4640  4642     0  4641
  4642 G  4641  4643     0  4642
  4643 G  4642  4644     0  4643
  4644 A  4643  4645     0  4644
  4645 A  4644  4646     0  4645
  4646 G  4645  4647  4692  4646
  4647 A  4646  4648  4691  4647
  4648 A  4647  4649  4690  4648
  4649 G  4648  4650  4689  4649
  4650 C  4649  4651  4688  4650
  4651 U  4650  4652  4687  4651
  4652 G  4651  4653  4686  4652
  4653 C  4652  4654     0  4653
  4654 U  4653  4655     0  4654
  4655 C  4654  4656     0  4655
  4656 G  4655  4657  4680  4656
  4657 G  4656  4658  4679  4657
  4658 U  4657  4659  4678  4658
  4659 A  4658  4660  4677  4659
  4660 U  4659  4661  4676  4660
  4661 A  4660  4662     0  4661
  4662 U  4661  4663  4673  4662
  4663 G  4662  4664  4672  4663
  4664 A  4663  4665  4671  4664
  4665 G  4664  4666  4670  4665
  4666 A  4665  4667     0  4666
  4667 U  4666  4668     0  4667
  4668 C  4667  4669     0  4668
  4669 U  4668  4670     0  4669
  4670 C  4669  4671  4665  4670
  4671 U  4670  4672  4664  4671
  4672 C  4671  4673  4663  4672
  4673 A  4672  4674  4662  4673
  4674 A  4673  4675     0  4674
  4675 A  4674  4676     0  4675
  4676 G  4675  4677  4660  4676
  4677 U  4676  4678  4659  4677
  4678 G  4677  4679  4658  4678
  4679 C  4678  4680  4657  4679
  4680 C  4679  4681  4656  4680
  4681 A  4680  4682     0  4681
  4682 G  4681  4683     0  4682
  4683 C  4682  4684     0  4683
  4684 U  4683  4685     0  4684
  4685 A  4684  4686     0  4685
  4686 C  4685  4687  4652  4686
  4687 A  4686  4688  4651  4687
  4688 G  4687  4689  4650  4688
  4689 U  4688  4690  4649  4689
  4690 U  4689  4691  4648  4690
  4691 U  4690  4692  4647  4691
  4692 C  4691  4693  4646  4692
  4693 U  4692  4694     0  4693
  4694 G  4693  4695  4419  4694
  4695 U  4694  4696  4418  4695
  4696 U  4695  4697  4417  4696
  4697 U  4696  4698  4416  4697
  4698 C  4697  4699  4415  4698
  4699 U  4698  4700  4414  4699
  4700 U  4699  4701  4413  4700
  4701 C  4700  4702  4412  4701
  4702 A  4701  4703     0  4702
  4703 C  4702  4704     0  4703
  4704 C  4703  4705     0  4704
  4705 U  4704  4706     0  4705
  4706 G  4705  4707     0  4706
  4707 A  4706  4708     0  4707
  4708 U  4707  4709     0  4708
  4709 G  4708  4710     0  4709
  4710 C  4709  4711     0  4710
  4711 U  4710  4712     0  4711
  4712 G  4711  4713     0  4712
  4713 U  4712  4714     0  4713
  4714 U  4713  4715     0  4714
  4715 A  4714  4716     0  4715
  4716 C  4715  4717  4790  4716
  4717 A  4716  4718  4789  4717
  4718 G  4717  4719  4788  4718
  4719 C  4718  4720  4787  4719
  4720 G  4719  4721  4786  4720
  4721 U  4720  4722     0  4721
  4722 A  4721  4723     0  4722
  4723 U  4722  4724     0  4723
  4724 A  4723  4725     0  4724
  4725 A  4724  4726  4779  4725
  4726 U  4725  4727  4778  4726
  4727 G  4726  4728  4777  4727
  4728 G  4727  4729  4776  4728
  4729 U  4728  4730  4775  4729
  4730 U  4729  4731  4774  4730
  4731 A  4730  4732     0  4731
  4732 U  4731  4733     0  4732
  4733 C  4732  4734     0  4733
  4734 U  4733  4735     0  4734
  4735 U  4734  4736     0  4735
  4736 A  4735  4737     0  4736
  4737 C  4736  4738     0  4737
  4738 U  4737  4739     0  4738
  4739 U  4738  4740     0  4739
  4740 C  4739  4741     0  4740
  4741 U  4740  4742  4762  4741
  4742 U  4741  4743  4761  4742
  4743 C  4742  4744  4760  4743
  4744 U  4743  4745  4759  4744
  4745 U  4744  4746  4758  4745
  4746 C  4745  4747  4757  4746
  4747 U  4746  4748     0  4747
  4748 A  4747  4749     0  4748
  4749 A  4748  4750     0  4749
  4750 A  4749  4751     0  4750
  4751 A  4750  4752     0  4751
  4752 C  4751  4753     0  4752
  4753 A  4752  4754     0  4753
  4754 C  4753  4755     0  4754
  4755 C  4754  4756     0  4755
  4756 U  4755  4757     0  4756
  4757 G  4756  4758  4746  4757
  4758 A  4757  4759  4745  4758
  4759 A  4758  4760  4744  4759
  4760 G  4759  4761  4743  4760
  4761 A  4760  4762  4742  4761
  4762 A  4761  4763  4741  4762
  4763 C  4762  4764     0  4763
  4764 A  4763  4765     0  4764
  4765 U  4764  4766     0  4765
  4766 U  4765  4767     0  4766
  4767 U  4766  4768     0  4767
  4768 U  4767  4769     0  4768
  4769 A  4768  4770     0  4769
  4770 U  4769  4771     0  4770
  4771 U  4770  4772     0  4771
  4772 G  4771  4773     0  4772
  4773 A  4772  4774     0  4773
  4774 A  4773  4775  4730  4774
  4775 A  4774  4776  4729  4775
  4776 C  4775  4777  4728  4776
  4777 C  4776  4778  4727  4777
  4778 A  4777  4779  4726  4778
  4779 U  4778  4780  4725  4779
  4780 C  4779  4781     0  4780
  4781 U  4780  4782     0  4781
  4782 C  4781  4783     0  4782
  4783 A  4782  4784     0  4783
  4784 C  4783  4785     0  4784
  4785 U  4784  4786     0  4785
  4786 U  4785  4787  4720  4786
  4787 G  4786  4788  4719  4787
  4788 C  4787  4789  4718  4788
  4789 U  4788  4790  4717  4789
  4790 G  4789  4791  4716  4790
  4791 G  4790  4792     0  4791
  4792 U  4791  4793     0  4792
  4793 U  4792  4794     0  4793
  4794 C  4793  4795     0  4794
  4795 C  4794  4796     0  4795
  4796 U  4795  4797     0  4796
  4797 A  4796  4798     0  4797
  4798 U  4797  4799     0  4798
  4799 A  4798  4800     0  4799
  4800 A  4799  4801     0  4800
  4801 A  4800  4802  4825  4801
  4802 G  4801  4803  4824  4802
  4803 A  4802  4804  4823  4803
  4804 U  4803  4805  4822  4804
  4805 U  4804  4806  4821  4805
  4806 G  4805  4807  4820  4806
  4807 G  4806  4808     0  4807
  4808 U  4807  4809  4819  4808
  4809 C  4808  4810  4818  4809
  4810 C  4809  4811  4817  4810
  4811 U  4810  4812     0  4811
  4812 A  4811  4813     0  4812
  4813 U  4812  4814     0  4813
  4814 U  4813  4815     0  4814
  4815 C  4814  4816     0  4815
  4816 U  4815  4817     0  4816
  4817 G  4816  4818  4810  4817
  4818 G  4817  4819  4809  4818
  4819 A  4818  4820  4808  4819
  4820 C  4819  4821  4806  4820
  4821 A  4820  4822  4805  4821
  4822 A  4821  4823  4804  4822
  4823 U  4822  4824  4803  4823
  4824 C  4823  4825  4802  4824
  4825 U  4824  4826  4801  4825
  4826 A  4825  4827     0  4826
  4827 C  4826  4828     0  4827
  4828 A  4827  4829     0  4828
  4829 C  4828  4830     0  4829
  4830 A  4829  4831     0  4830
  4831 A  4830  4832     0  4831
  4832 C  4831  4833     0  4832
  4833 U  4832  4834     0  4833
  4834 A  4833  4835     0  4834
  4835 G  4834  4836     0  4835
  4836 G  4835  4837     0  4836
  4837 U  4836  4838     0  4837
  4838 A  4837  4839     0  4838
  4839 U  4838  4840     0  4839
  4840 A  4839  4841     0  4840
  4841 G  4840  4842     0  4841
  4842 A  4841  4843     0  4842
  4843 A  4842  4844     0  4843
  4844 U  4843  4845     0  4844
  4845 U  4844  4846     0  4845
  4846 U  4845  4847     0  4846
  4847 C  4846  4848  4936  4847
  4848 U  4847  4849  4935  4848
  4849 U  4848  4850  4934  4849
  4850 A  4849  4851  4933  4850
  4851 A  4850  4852  4932  4851
  4852 G  4851  4853  4931  4852
  4853 A  4852  4854  4930  4853
  4854 G  4853  4855  4923  4854
  4855 A  4854  4856  4922  4855
  4856 G  4855  4857  4921  4856
  4857 G  4856  4858  4920  4857
  4858 U  4857  4859  4919  4858
  4859 G  4858  4860  4918  4859
  4860 A  4859  4861  4917  4860
  4861 U  4860  4862  4916  4861
  4862 A  4861  4863  4915  4862
  4863 A  4862  4864  4914  4863
  4864 A  4863  4865     0  4864
  4865 A  4864  4866     0  4865
  4866 G  4865  4867  4876  4866
  4867 U  4866  4868  4875  4867
  4868 G  4867  4869  4874  4868
  4869 U  4868  4870     0  4869
  4870 A  4869  4871     0  4870
  4871 U  4870  4872     0  4871
  4872 A  4871  4873     0  4872
  4873 U  4872  4874     0  4873
  4874 U  4873  4875  4868  4874
  4875 A  4874  4876  4867  4875
  4876 C  4875  4877  4866  4876
  4877 A  4876  4878     0  4877
  4878 C  4877  4879     0  4878
  4879 U  4878  4880     0  4879
  4880 A  4879  4881     0  4880
  4881 G  4880  4882     0  4881
  4882 U  4881  4883     0  4882
  4883 A  4882  4884     0  4883
  4884 A  4883  4885     0  4884
  4885 U  4884  4886     0  4885
  4886 C  4885  4887     0  4886
  4887 C  4886  4888     0  4887
  4888 U  4887  4889     0  4888
  4889 A  4888  4890     0  4889
  4890 C  4889  4891     0  4890
  4891 C  4890  4892     0  4891
  4892 A  4891  4893     0  4892
  4893 C  4892  4894     0  4893
  4894 A  4893  4895     0  4894
  4895 U  4894  4896     0  4895
  4896 U  4895  4897     0  4896
  4897 C  4896  4898     0  4897
  4898 C  4897  4899  4910  4898
  4899 A  4898  4900  4909  4899
  4900 C  4899  4901  4908  4900
  4901 C  4900  4902  4907  4901
  4902 U  4901  4903     0  4902
  4903 A  4902  4904     0  4903
  4904 G  4903  4905     0  4904
  4905 A  4904  4906     0  4905
  4906 U  4905  4907     0  4906
  4907 G  4906  4908  4901  4907
  4908 G  4907  4909  4900  4908
  4909 U  4908  4910  4899  4909
  4910 G  4909  4911  4898  4910
  4911 A  4910  4912     0  4911
  4912 A  4911  4913     0  4912
  4913 G  4912  4914     0  4913
  4914 U  4913  4915  4863  4914
  4915 U  4914  4916  4862  4915
  4916 A  4915  4917  4861  4916
  4917 U  4916  4918  4860  4917
  4918 C  4917  4919  4859  4918
  4919 A  4918  4920  4858  4919
  4920 C  4919  4921  4857  4920
  4921 C  4920  4922  4856  4921
  4922 U  4921  4923  4855  4922
  4923 U  4922  4924  4854  4923
  4924 U  4923  4925     0  4924
  4925 G  4924  4926     0  4925
  4926 A  4925  4927     0  4926
  4927 C  4926  4928     0  4927
  4928 A  4927  4929     0  4928
  4929 A  4928  4930     0  4929
  4930 U  4929  4931  4853  4930
  4931 C  4930  4932  4852  4931
  4932 U  4931  4933  4851  4932
  4933 U  4932  4934  4850  4933
  4934 A  4933  4935  4849  4934
  4935 A  4934  4936  4848  4935
  4936 G  4935  4937  4847  4936
  4937 A  4936  4938     0  4937
  4938 C  4937  4939  4960  4938
  4939 A  4938  4940  4959  4939
  4940 C  4939  4941  4958  4940
  4941 U  4940  4942  4957  4941
  4942 U  4941  4943  4956  4942
  4943 C  4942  4944  4955  4943
  4944 U  4943  4945  4954  4944
  4945 U  4944  4946  4953  4945
  4946 U  4945  4947  4952  4946
  4947 C  4946  4948  4951  4947
  4948 U  4947  4949     0  4948
  4949 U  4948  4950     0  4949
  4950 U  4949  4951     0  4950
  4951 G  4950  4952  4947  4951
  4952 A  4951  4953  4946  4952
  4953 G  4952  4954  4945  4953
  4954 A  4953  4955  4944  4954
  4955 G  4954  4956  4943  4955
  4956 A  4955  4957  4942  4956
  4957 A  4956  4958  4941  4957
  4958 G  4957  4959  4940  4958
  4959 U  4958  4960  4939  4959
  4960 G  4959  4961  4938  4960
  4961 A  4960  4962     0  4961
  4962 G  4961  4963     0  4962
  4963 G  4962  4964     0  4963
  4964 A  4963  4965     0  4964
  4965 C  4964  4966     0  4965
  4966 U  4965  4967     0  4966
  4967 A  4966  4968     0  4967
  4968 U  4967  4969     0  4968
  4969 U  4968  4970     0  4969
  4970 A  4969  4971     0  4970
  4971 A  4970  4972     0  4971
  4972 G  4971  4973     0  4972
  4973 G  4972  4974  4993  4973
  4974 U  4973  4975  4991  4974
  4975 G  4974  4976  4990  4975
  4976 U  4975  4977  4989  4976
  4977 U  4976  4978  4988  4977
  4978 U  4977  4979  4987  4978
  4979 A  4978  4980  4986  4979
  4980 C  4979  4981  4985  4980
  4981 A  4980  4982     0  4981
  4982 A  4981  4983     0  4982
  4983 C  4982  4984     0  4983
  4984 A  4983  4985     0  4984
  4985 G  4984  4986  4980  4985
  4986 U  4985  4987  4979  4986
  4987 A  4986  4988  4978  4987
  4988 G  4987  4989  4977  4988
  4989 A  4988  4990  4976  4989
  4990 C  4989  4991  4975  4990
  4991 A  4990  4992  4974  4991
  4992 A  4991  4993     0  4992
  4993 C  4992  4994  4973  4993
  4994 A  4993  4995     0  4994
  4995 U  4994  4996     0  4995
  4996 U  4995  4997     0  4996
  4997 A  4996  4998     0  4997
  4998 A  4997  4999     0  4998
  4999 C  4998  5000     0  4999
  5000 C  4999  5001     0  5000
  5001 U  5000  5002  5019  5001
  5002 C  5001  5003  5018  5002
  5003 C  5002  5004  5017  5003
  5004 A  5003  5005  5016  5004
  5005 C  5004  5006  5015  5005
  5006 A  5005  5007  5014  5006
  5007 C  5006  5008  5012  5007
  5008 G  5007  5009     0  5008
  5009 C  5008  5010     0  5009
  5010 A  5009  5011     0  5010
  5011 A  5010  5012     0  5011
  5012 G  5011  5013  5007  5012
  5013 U  5012  5014     0  5013
  5014 U  5013  5015  5006  5014
  5015 G  5014  5016  5005  5015
  5016 U  5015  5017  5004  5016
  5017 G  5016  5018  5003  5017
  5018 G  5017  5019  5002  5018
  5019 A  5018  5020  5001  5019
  5020 C  5019  5021     0  5020
  5021 A  5020  5022     0  5021
  5022 U  5021  5023     0  5022
  5023 G  5022  5024     0  5023
  5024 U  5023  5025     0  5024
  5025 C  5024  5026     0  5025
  5026 A  5025  5027     0  5026
  5027 A  5026  5028     0  5027
  5028 U  5027  5029     0  5028
  5029 G  5028  5030     0  5029
  5030 A  5029  5031     0  5030
  5031 C  5030  5032     0  5031
  5032 A  5031  5033     0  5032
  5033 U  5032  5034     0  5033
  5034 A  5033  5035     0  5034
  5035 U  5034  5036     0  5035
  5036 G  5035  5037     0  5036
  5037 G  5036  5038  5077  5037
  5038 A  5037  5039  5076  5038
  5039 C  5038  5040  5075  5039
  5040 A  5039  5041  5074  5040
  5041 A  5040  5042     0  5041
  5042 C  5041  5043  5072  5042
  5043 A  5042  5044  5071  5043
  5044 G  5043  5045  5070  5044
  5045 U  5044  5046  5069  5045
  5046 U  5045  5047  5068  5046
  5047 U  5046  5048  5067  5047
  5048 G  5047  5049     0  5048
  5049 G  5048  5050  5065  5049
  5050 U  5049  5051  5064  5050
  5051 C  5050  5052  5063  5051
  5052 C  5051  5053  5062  5052
  5053 A  5052  5054  5061  5053
  5054 A  5053  5055  5060  5054
  5055 C  5054  5056     0  5055
  5056 U  5055  5057     0  5056
  5057 U  5056  5058     0  5057
  5058 A  5057  5059     0  5058
  5059 U  5058  5060     0  5059
  5060 U  5059  5061  5054  5060
  5061 U  5060  5062  5053  5061
  5062 G  5061  5063  5052  5062
  5063 G  5062  5064  5051  5063
  5064 A  5063  5065  5050  5064
  5065 U  5064  5066  5049  5065
  5066 G  5065  5067     0  5066
  5067 G  5066  5068  5047  5067
  5068 A  5067  5069  5046  5068
  5069 G  5068  5070  5045  5069
  5070 C  5069  5071  5044  5070
  5071 U  5070  5072  5043  5071
  5072 G  5071  5073  5042  5072
  5073 A  5072  5074     0  5073
  5074 U  5073  5075  5040  5074
  5075 G  5074  5076  5039  5075
  5076 U  5075  5077  5038  5076
  5077 U  5076  5078  5037  5077
  5078 A  5077  5079     0  5078
  5079 C  5078  5080     0  5079
  5080 U  5079  5081     0  5080
  5081 A  5080  5082     0  5081
  5082 A  5081  5083     0  5082
  5083 A  5082  5084     0  5083
  5084 A  5083  5085     0  5084
  5085 U  5084  5086  5162  5085
  5086 A  5085  5087  5161  5086
  5087 A  5086  5088  5160  5087
  5088 A  5087  5089  5159  5088
  5089 A  5088  5090  5158  5089
  5090 C  5089  5091  5156  5090
  5091 C  5090  5092  5155  5091
  5092 U  5091  5093  5154  5092
  5093 C  5092  5094  5153  5093
  5094 A  5093  5095  5152  5094
  5095 U  5094  5096     0  5095
  5096 A  5095  5097     0  5096
  5097 A  5096  5098     0  5097
  5098 U  5097  5099     0  5098
  5099 U  5098  5100     0  5099
  5100 C  5099  5101     0  5100
  5101 A  5100  5102     0  5101
  5102 C  5101  5103  5135  5102
  5103 A  5102  5104  5134  5103
  5104 U  5103  5105  5133  5104
  5105 G  5104  5106     0  5105
  5106 A  5105  5107     0  5106
  5107 A  5106  5108  5131  5107
  5108 G  5107  5109  5130  5108
  5109 G  5108  5110  5129  5109
  5110 U  5109  5111  5128  5110
  5111 A  5110  5112  5127  5111
  5112 A  5111  5113  5126  5112
  5113 A  5112  5114  5125  5113
  5114 A  5113  5115  5124  5114
  5115 C  5114  5116  5123  5115
  5116 A  5115  5117  5122  5116
  5117 U  5116  5118  5121  5117
  5118 U  5117  5119     0  5118
  5119 U  5118  5120     0  5119
  5120 U  5119  5121     0  5120
  5121 A  5120  5122  5117  5121
  5122 U  5121  5123  5116  5122
  5123 G  5122  5124  5115  5123
  5124 U  5123  5125  5114  5124
  5125 U  5124  5126  5113  5125
  5126 U  5125  5127  5112  5126
  5127 U  5126  5128  5111  5127
  5128 A  5127  5129  5110  5128
  5129 C  5128  5130  5109  5129
  5130 C  5129  5131  5108  5130
  5131 U  5130  5132  5107  5131
  5132 A  5131  5133     0  5132
  5133 A  5132  5134  5104  5133
  5134 U  5133  5135  5103  5134
  5135 G  5134  5136  5102  5135
  5136 A  5135  5137     0  5136
  5137 U  5136  5138     0  5137
  5138 G  5137  5139     0  5138
  5139 A  5138  5140     0  5139
  5140 C  5139  5141  5150  5140
  5141 A  5140  5142  5149  5141
  5142 C  5141  5143  5148  5142
  5143 U  5142  5144     0  5143
  5144 C  5143  5145     0  5144
  5145 U  5144  5146     0  5145
  5146 A  5145  5147     0  5146
  5147 C  5146  5148     0  5147
  5148 G  5147  5149  5142  5148
  5149 U  5148  5150  5141  5149
  5150 G  5149  5151  5140  5150
  5151 U  5150  5152     0  5151
  5152 U  5151  5153  5094  5152
  5153 G  5152  5154  5093  5153
  5154 A  5153  5155  5092  5154
  5155 G  5154  5156  5091  5155
  5156 G  5155  5157  5090  5156
  5157 C  5156  5158     0  5157
  5158 U  5157  5159  5089  5158
  5159 U  5158  5160  5088  5159
  5160 U  5159  5161  5087  5160
  5161 U  5160  5162  5086  5161
  5162 G  5161  5163  5085  5162
  5163 A  5162  5164     0  5163
  5164 G  5163  5165  5203  5164
  5165 U  5164  5166  5202  5165
  5166 A  5165  5167  5201  5166
  5167 C  5166  5168  5199  5167
  5168 U  5167  5169  5198  5168
  5169 A  5168  5170  5197  5169
  5170 C  5169  5171  5196  5170
  5171 C  5170  5172  5195  5171
  5172 A  5171  5173     0  5172
  5173 C  5172  5174     0  5173
  5174 A  5173  5175     0  5174
  5175 C  5174  5176     0  5175
  5176 A  5175  5177     0  5176
  5177 A  5176  5178  5188  5177
  5178 C  5177  5179  5187  5178
  5179 U  5178  5180  5186  5179
  5180 G  5179  5181  5185  5180
  5181 A  5180  5182     0  5181
  5182 U  5181  5183     0  5182
  5183 C  5182  5184     0  5183
  5184 C  5183  5185     0  5184
  5185 U  5184  5186  5180  5185
  5186 A  5185  5187  5179  5186
  5187 G  5186  5188  5178  5187
  5188 U  5187  5189  5177  5188
  5189 U  5188  5190     0  5189
  5190 U  5189  5191     0  5190
  5191 U  5190  5192     0  5191
  5192 C  5191  5193     0  5192
  5193 U  5192  5194     0  5193
  5194 G  5193  5195     0  5194
  5195 G  5194  5196  5171  5195
  5196 G  5195  5197  5170  5196
  5197 U  5196  5198  5169  5197
  5198 A  5197  5199  5168  5198
  5199 G  5198  5200  5167  5199
  5200 G  5199  5201     0  5200
  5201 U  5200  5202  5166  5201
  5202 A  5201  5203  5165  5202
  5203 C  5202  5204  5164  5203
  5204 A  5203  5205     0  5204
  5205 U  5204  5206     0  5205
  5206 G  5205  5207     0  5206
  5207 U  5206  5208     0  5207
  5208 C  5207  5209     0  5208
  5209 A  5208  5210     0  5209
  5210 G  5209  5211     0  5210
  5211 C  5210  5212     0  5211
  5212 A  5211  5213     0  5212
  5213 U  5212  5214  5258  5213
  5214 U  5213  5215  5257  5214
  5215 A  5214  5216  5256  5215
  5216 A  5215  5217  5255  5216
  5217 A  5216  5218  5254  5217
  5218 U  5217  5219  5253  5218
  5219 C  5218  5220  5252  5219
  5220 A  5219  5221  5251  5220
  5221 C  5220  5222     0  5221
  5222 A  5221  5223     0  5222
  5223 C  5222  5224     0  5223
  5224 U  5223  5225  5249  5224
  5225 A  5224  5226  5248  5225
  5226 A  5225  5227  5247  5226
  5227 A  5226  5228     0  5227
  5228 A  5227  5229     0  5228
  5229 A  5228  5230     0  5229
  5230 G  5229  5231  5243  5230
  5231 U  5230  5232  5242  5231
  5232 G  5231  5233  5241  5232
  5233 G  5232  5234  5240  5233
  5234 A  5233  5235     0  5234
  5235 A  5234  5236     0  5235
  5236 A  5235  5237     0  5236
  5237 U  5236  5238     0  5237
  5238 A  5237  5239     0  5238
  5239 C  5238  5240     0  5239
  5240 C  5239  5241  5233  5240
  5241 C  5240  5242  5232  5241
  5242 A  5241  5243  5231  5242
  5243 C  5242  5244  5230  5243
  5244 A  5243  5245     0  5244
  5245 A  5244  5246     0  5245
  5246 G  5245  5247     0  5246
  5247 U  5246  5248  5226  5247
  5248 U  5247  5249  5225  5248
  5249 A  5248  5250  5224  5249
  5250 A  5249  5251     0  5250
  5251 U  5250  5252  5220  5251
  5252 G  5251  5253  5219  5252
  5253 G  5252  5254  5218  5253
  5254 U  5253  5255  5217  5254
  5255 U  5254  5256  5216  5255
  5256 U  5255  5257  5215  5256
  5257 A  5256  5258  5214  5257
  5258 A  5257  5259  5213  5258
  5259 C  5258  5260     0  5259
  5260 U  5259  5261     0  5260
  5261 U  5260  5262     0  5261
  5262 C  5261  5263     0  5262
  5263 U  5262  5264     0  5263
  5264 A  5263  5265     0  5264
  5265 U  5264  5266     0  5265
  5266 U  5265  5267     0  5266
  5267 A  5266  5268     0  5267
  5268 A  5267  5269     0  5268
  5269 A  5268  5270     0  5269
  5270 U  5269  5271     0  5270
  5271 G  5270  5272     0  5271
  5272 G  5271  5273  5296  5272
  5273 G  5272  5274  5295  5273
  5274 C  5273  5275  5294  5274
  5275 A  5274  5276  5293  5275
  5276 G  5275  5277  5291  5276
  5277 A  5276  5278  5290  5277
  5278 U  5277  5279  5289  5278
  5279 A  5278  5280  5288  5279
  5280 A  5279  5281  5287  5280
  5281 C  5280  5282  5286  5281
  5282 A  5281  5283     0  5282
  5283 A  5282  5284     0  5283
  5284 C  5283  5285     0  5284
  5285 U  5284  5286     0  5285
  5286 G  5285  5287  5281  5286
  5287 U  5286  5288  5280  5287
  5288 U  5287  5289  5279  5288
  5289 A  5288  5290  5278  5289
  5290 U  5289  5291  5277  5290
  5291 C  5290  5292  5276  5291
  5292 U  5291  5293     0  5292
  5293 U  5292  5294  5275  5293
  5294 G  5293  5295  5274  5294
  5295 C  5294  5296  5273  5295
  5296 C  5295  5297  5272  5296
  5297 A  5296  5298     0  5297
  5298 C  5297  5299     0  5298
  5299 U  5298  5300     0  5299
  5300 G  5299  5301     0  5300
  5301 C  5300  5302     0  5301
  5302 A  5301  5303     0  5302
  5303 U  5302  5304     0  5303
  5304 U  5303  5305     0  5304
  5305 G  5304  5306     0  5305
  5306 U  5305  5307     0  5306
  5307 U  5306  5308     0  5307
  5308 A  5307  5309     0  5308
  5309 A  5308  5310     0  5309
  5310 C  5309  5311     0  5310
  5311 A  5310  5312     0  5311
  5312 C  5311  5313  5332  5312
  5313 U  5312  5314  5331  5313
  5314 C  5313  5315     0  5314
  5315 C  5314  5316  5329  5315
  5316 A  5315  5317  5328  5316
  5317 A  5316  5318  5327  5317
  5318 C  5317  5319  5326  5318
  5319 A  5318  5320     0  5319
  5320 A  5319  5321     0  5320
  5321 A  5320  5322     0  5321
  5322 U  5321  5323     0  5322
  5323 A  5322  5324     0  5323
  5324 G  5323  5325     0  5324
  5325 A  5324  5326     0  5325
  5326 G  5325  5327  5318  5326
  5327 U  5326  5328  5317  5327
  5328 U  5327  5329  5316  5328
  5329 G  5328  5330  5315  5329
  5330 A  5329  5331     0  5330
  5331 A  5330  5332  5313  5331
  5332 G  5331  5333  5312  5332
  5333 U  5332  5334     0  5333
  5334 U  5333  5335     0  5334
  5335 U  5334  5336     0  5335
  5336 A  5335  5337     0  5336
  5337 A  5336  5338     0  5337
  5338 U  5337  5339     0  5338
  5339 C  5338  5340     0  5339
  5340 C  5339  5341  5381  5340
  5341 A  5340  5342  5380  5341
  5342 C  5341  5343  5379  5342
  5343 C  5342  5344  5378  5343
  5344 U  5343  5345     0  5344
  5345 G  5344  5346  5376  5345
  5346 C  5345  5347  5375  5346
  5347 U  5346  5348  5374  5347
  5348 C  5347  5349  5373  5348
  5349 U  5348  5350  5372  5349
  5350 A  5349  5351     0  5350
  5351 C  5350  5352     0  5351
  5352 A  5351  5353     0  5352
  5353 A  5352  5354     0  5353
  5354 G  5353  5355     0  5354
  5355 A  5354  5356     0  5355
  5356 U  5355  5357  5371  5356
  5357 G  5356  5358  5370  5357
  5358 C  5357  5359  5369  5358
  5359 U  5358  5360  5368  5359
  5360 U  5359  5361  5367  5360
  5361 A  5360  5362     0  5361
  5362 U  5361  5363     0  5362
  5363 U  5362  5364     0  5363
  5364 A  5363  5365     0  5364
  5365 C  5364  5366     0  5365
  5366 A  5365  5367     0  5366
  5367 G  5366  5368  5360  5367
  5368 A  5367  5369  5359  5368
  5369 G  5368  5370  5358  5369
  5370 C  5369  5371  5357  5370
  5371 A  5370  5372  5356  5371
  5372 A  5371  5373  5349  5372
  5373 G  5372  5374  5348  5373
  5374 G  5373  5375  5347  5374
  5375 G  5374  5376  5346  5375
  5376 C  5375  5377  5345  5376
  5377 U  5376  5378     0  5377
  5378 G  5377  5379  5343  5378
  5379 G  5378  5380  5342  5379
  5380 U  5379  5381  5341  5380
  5381 G  5380  5382  5340  5381
  5382 A  5381  5383     0  5382
  5383 A  5382  5384     0  5383
  5384 G  5383  5385     0  5384
  5385 C  5384  5386     0  5385
  5386 U  5385  5387     0  5386
  5387 G  5386  5388     0  5387
  5388 C  5387  5389     0  5388
  5389 U  5388  5390     0  5389
  5390 A  5389  5391     0  5390
  5391 A  5390  5392     0  5391
  5392 C  5391  5393     0  5392
  5393 U  5392  5394     0  5393
  5394 U  5393  5395     0  5394
  5395 U  5394  5396     0  5395
  5396 U  5395  5397     0  5396
  5397 G  5396  5398     0  5397
  5398 U  5397  5399     0  5398
  5399 G  5398  5400     0  5399
  5400 C  5399  5401  5444  5400
  5401 A  5400  5402  5443  5401
  5402 C  5401  5403  5442  5402
  5403 U  5402  5404  5441  5403
  5404 U  5403  5405  5440  5404
  5405 A  5404  5406  5439  5405
  5406 U  5405  5407     0  5406
  5407 C  5406  5408  5437  5407
  5408 U  5407  5409  5436  5408
  5409 U  5408  5410     0  5409
  5410 A  5409  5411     0  5410
  5411 G  5410  5412  5434  5411
  5412 C  5411  5413  5433  5412
  5413 C  5412  5414  5432  5413
  5414 U  5413  5415  5431  5414
  5415 A  5414  5416  5430  5415
  5416 C  5415  5417  5429  5416
  5417 U  5416  5418  5428  5417
  5418 G  5417  5419  5427  5418
  5419 U  5418  5420  5426  5419
  5420 A  5419  5421     0  5420
  5421 A  5420  5422     0  5421
  5422 U  5421  5423     0  5422
  5423 A  5422  5424     0  5423
  5424 A  5423  5425     0  5424
  5425 G  5424  5426     0  5425
  5426 A  5425  5427  5419  5426
  5427 C  5426  5428  5418  5427
  5428 A  5427  5429  5417  5428
  5429 G  5428  5430  5416  5429
  5430 U  5429  5431  5415  5430
  5431 A  5430  5432  5414  5431
  5432 G  5431  5433  5413  5432
  5433 G  5432  5434  5412  5433
  5434 U  5433  5435  5411  5434
  5435 G  5434  5436     0  5435
  5436 A  5435  5437  5408  5436
  5437 G  5436  5438  5407  5437
  5438 U  5437  5439     0  5438
  5439 U  5438  5440  5405  5439
  5440 A  5439  5441  5404  5440
  5441 G  5440  5442  5403  5441
  5442 G  5441  5443  5402  5442
  5443 U  5442  5444  5401  5443
  5444 G  5443  5445  5400  5444
  5445 A  5444  5446     0  5445
  5446 U  5445  5447     0  5446
  5447 G  5446  5448     0  5447
  5448 U  5447  5449     0  5448
  5449 U  5448  5450     0  5449
  5450 A  5449  5451     0  5450
  5451 G  5450  5452     0  5451
  5452 A  5451  5453     0  5452
  5453 G  5452  5454  5474  5453
  5454 A  5453  5455     0  5454
  5455 A  5454  5456  5472  5455
  5456 A  5455  5457  5471  5456
  5457 C  5456  5458  5470  5457
  5458 A  5457  5459  5469  5458
  5459 A  5458  5460  5468  5459
  5460 U  5459  5461     0  5460
  5461 G  5460  5462     0  5461
  5462 A  5461  5463     0  5462
  5463 G  5462  5464     0  5463
  5464 U  5463  5465     0  5464
  5465 U  5464  5466     0  5465
  5466 A  5465  5467     0  5466
  5467 C  5466  5468     0  5467
  5468 U  5467  5469  5459  5468
  5469 U  5468  5470  5458  5469
  5470 G  5469  5471  5457  5470
  5471 U  5470  5472  5456  5471
  5472 U  5471  5473  5455  5472
  5473 U  5472  5474     0  5473
  5474 C  5473  5475  5453  5474
  5475 A  5474  5476     0  5475
  5476 A  5475  5477  5521  5476
  5477 C  5476  5478  5520  5477
  5478 A  5477  5479  5519  5478
  5479 U  5478  5480  5518  5479
  5480 G  5479  5481  5517  5480
  5481 C  5480  5482  5516  5481
  5482 C  5481  5483  5515  5482
  5483 A  5482  5484  5514  5483
  5484 A  5483  5485     0  5484
  5485 U  5484  5486     0  5485
  5486 U  5485  5487     0  5486
  5487 U  5486  5488     0  5487
  5488 A  5487  5489  5507  5488
  5489 G  5488  5490  5506  5489
  5490 A  5489  5491  5505  5490
  5491 U  5490  5492  5504  5491
  5492 U  5491  5493  5503  5492
  5493 C  5492  5494  5502  5493
  5494 U  5493  5495  5501  5494
  5495 U  5494  5496  5500  5495
  5496 G  5495  5497     0  5496
  5497 C  5496  5498     0  5497
  5498 A  5497  5499     0  5498
  5499 A  5498  5500     0  5499
  5500 A  5499  5501  5495  5500
  5501 A  5500  5502  5494  5501
  5502 G  5501  5503  5493  5502
  5503 A  5502  5504  5492  5503
  5504 G  5503  5505  5491  5504
  5505 U  5504  5506  5490  5505
  5506 C  5505  5507  5489  5506
  5507 U  5506  5508  5488  5507
  5508 U  5507  5509     0  5508
  5509 G  5508  5510     0  5509
  5510 A  5509  5511     0  5510
  5511 A  5510  5512     0  5511
  5512 C  5511  5513     0  5512
  5513 G  5512  5514     0  5513
  5514 U  5513  5515  5483  5514
  5515 G  5514  5516  5482  5515
  5516 G  5515  5517  5481  5516
  5517 U  5516  5518  5480  5517
  5518 G  5517  5519  5479  5518
  5519 U  5518  5520  5478  5519
  5520 G  5519  5521  5477  5520
  5521 U  5520  5522  5476  5521
  5522 A  5521  5523     0  5522
  5523 A  5522  5524     0  5523
  5524 A  5523  5525     0  5524
  5525 A  5524  5526     0  5525
  5526 C  5525  5527     0  5526
  5527 U  5526  5528     0  5527
  5528 U  5527  5529     0  5528
  5529 G  5528  5530     0  5529
  5530 U  5529  5531     0  5530
  5531 G  5530  5532     0  5531
  5532 G  5531  5533     0  5532
  5533 A  5532  5534     0  5533
  5534 C  5533  5535     0  5534
  5535 A  5534  5536     0  5535
  5536 A  5535  5537  5568  5536
  5537 C  5536  5538  5567  5537
  5538 A  5537  5539  5566  5538
  5539 G  5538  5540  5565  5539
  5540 C  5539  5541  5564  5540
  5541 A  5540  5542     0  5541
  5542 G  5541  5543     0  5542
  5543 A  5542  5544     0  5543
  5544 C  5543  5545     0  5544
  5545 A  5544  5546     0  5545
  5546 A  5545  5547  5557  5546
  5547 C  5546  5548  5556  5547
  5548 C  5547  5549  5555  5548
  5549 C  5548  5550  5554  5549
  5550 U  5549  5551     0  5550
  5551 U  5550  5552     0  5551
  5552 A  5551  5553     0  5552
  5553 A  5552  5554     0  5553
  5554 G  5553  5555  5549  5554
  5555 G  5554  5556  5548  5555
  5556 G  5555  5557  5547  5556
  5557 U  5556  5558  5546  5557
  5558 G  5557  5559     0  5558
  5559 U  5558  5560     0  5559
  5560 A  5559  5561     0  5560
  5561 G  5560  5562     0  5561
  5562 A  5561  5563     0  5562
  5563 A  5562  5564     0  5563
  5564 G  5563  5565  5540  5564
  5565 C  5564  5566  5539  5565
  5566 U  5565  5567  5538  5566
  5567 G  5566  5568  5537  5567
  5568 U  5567  5569  5536  5568
  5569 U  5568  5570     0  5569
  5570 A  5569  5571     0  5570
  5571 U  5570  5572     0  5571
  5572 G  5571  5573  5621  5572
  5573 U  5572  5574  5620  5573
  5574 A  5573  5575  5619  5574
  5575 C  5574  5576     0  5575
  5576 A  5575  5577     0  5576
  5577 U  5576  5578  5616  5577
  5578 G  5577  5579  5615  5578
  5579 G  5578  5580  5614  5579
  5580 G  5579  5581  5613  5580
  5581 C  5580  5582  5612  5581
  5582 A  5581  5583  5611  5582
  5583 C  5582  5584  5610  5583
  5584 A  5583  5585     0  5584
  5585 C  5584  5586  5609  5585
  5586 U  5585  5587  5608  5586
  5587 U  5586  5588  5607  5587
  5588 U  5587  5589  5606  5588
  5589 C  5588  5590  5605  5589
  5590 U  5589  5591  5604  5590
  5591 U  5590  5592  5603  5591
  5592 A  5591  5593  5602  5592
  5593 U  5592  5594     0  5593
  5594 G  5593  5595     0  5594
  5595 A  5594  5596     0  5595
  5596 A  5595  5597     0  5596
  5597 C  5596  5598     0  5597
  5598 A  5597  5599     0  5598
  5599 A  5598  5600     0  5599
  5600 U  5599  5601     0  5600
  5601 U  5600  5602     0  5601
  5602 U  5601  5603  5592  5602
  5603 A  5602  5604  5591  5603
  5604 A  5603  5605  5590  5604
  5605 G  5604  5606  5589  5605
  5606 A  5605  5607  5588  5606
  5607 A  5606  5608  5587  5607
  5608 A  5607  5609  5586  5608
  5609 G  5608  5610  5585  5609
  5610 G  5609  5611  5583  5610
  5611 U  5610  5612  5582  5611
  5612 G  5611  5613  5581  5612
  5613 U  5612  5614  5580  5613
  5614 U  5613  5615  5579  5614
  5615 C  5614  5616  5578  5615
  5616 A  5615  5617  5577  5616
  5617 G  5616  5618     0  5617
  5618 A  5617  5619     0  5618
  5619 U  5618  5620  5574  5619
  5620 A  5619  5621  5573  5620
  5621 C  5620  5622  5572  5621
  5622 C  5621  5623     0  5622
  5623 U  5622  5624     0  5623
  5624 U  5623  5625     0  5624
  5625 G  5624  5626     0  5625
  5626 U  5625  5627     0  5626
  5627 A  5626  5628     0  5627
  5628 C  5627  5629     0  5628
  5629 G  5628  5630     0  5629
  5630 U  5629  5631     0  5630
  5631 G  5630  5632  5646  5631
  5632 U  5631  5633  5645  5632
  5633 G  5632  5634  5644  5633
  5634 G  5633  5635  5643  5634
  5635 U  5634  5636  5642  5635
  5636 A  5635  5637     0  5636
  5637 A  5636  5638     0  5637
  5638 A  5637  5639     0  5638
  5639 C  5638  5640     0  5639
  5640 A  5639  5641     0  5640
  5641 A  5640  5642     0  5641
  5642 G  5641  5643  5635  5642
  5643 C  5642  5644  5634  5643
  5644 U  5643  5645  5633  5644
  5645 A  5644  5646  5632  5645
  5646 C  5645  5647  5631  5646
  5647 A  5646  5648     0  5647
  5648 A  5647  5649     0  5648
  5649 A  5648  5650     0  5649
  5650 A  5649  5651     0  5650
  5651 U  5650  5652     0  5651
  5652 A  5651  5653     0  5652
  5653 U  5652  5654     0  5653
  5654 C  5653  5655     0  5654
  5655 U  5654  5656     0  5655
  5656 A  5655  5657     0  5656
  5657 G  5656  5658     0  5657
  5658 U  5657  5659     0  5658
  5659 A  5658  5660     0  5659
  5660 C  5659  5661     0  5660
  5661 A  5660  5662     0  5661
  5662 A  5661  5663     0  5662
  5663 C  5662  5664  5678  5663
  5664 A  5663  5665  5677  5664
  5665 G  5664  5666  5676  5665
  5666 G  5665  5667  5675  5666
  5667 A  5666  5668  5674  5667
  5668 G  5667  5669  5673  5668
  5669 U  5668  5670     0  5669
  5670 C  5669  5671     0  5670
  5671 A  5670  5672     0  5671
  5672 C  5671  5673     0  5672
  5673 C  5672  5674  5668  5673
  5674 U  5673  5675  5667  5674
  5675 U  5674  5676  5666  5675
  5676 U  5675  5677  5665  5676
  5677 U  5676  5678  5664  5677
  5678 G  5677  5679  5663  5678
  5679 U  5678  5680     0  5679
  5680 U  5679  5681  5723  5680
  5681 A  5680  5682  5722  5681
  5682 U  5681  5683  5721  5682
  5683 G  5682  5684     0  5683
  5684 A  5683  5685  5719  5684
  5685 U  5684  5686  5718  5685
  5686 G  5685  5687  5717  5686
  5687 U  5686  5688  5716  5687
  5688 C  5687  5689     0  5688
  5689 A  5688  5690     0  5689
  5690 G  5689  5691     0  5690
  5691 C  5690  5692     0  5691
  5692 A  5691  5693     0  5692
  5693 C  5692  5694     0  5693
  5694 C  5693  5695     0  5694
  5695 A  5694  5696     0  5695
  5696 C  5695  5697     0  5696
  5697 C  5696  5698     0  5697
  5698 U  5697  5699     0  5698
  5699 G  5698  5700     0  5699
  5700 C  5699  5701     0  5700
  5701 U  5700  5702     0  5701
  5702 C  5701  5703     0  5702
  5703 A  5702  5704     0  5703
  5704 G  5703  5705     0  5704
  5705 U  5704  5706     0  5705
  5706 A  5705  5707     0  5706
  5707 U  5706  5708     0  5707
  5708 G  5707  5709     0  5708
  5709 A  5708  5710     0  5709
  5710 A  5709  5711     0  5710
  5711 C  5710  5712     0  5711
  5712 U  5711  5713     0  5712
  5713 U  5712  5714     0  5713
  5714 A  5713  5715     0  5714
  5715 A  5714  5716     0  5715
  5716 G  5715  5717  5687  5716
  5717 C  5716  5718  5686  5717
  5718 A  5717  5719  5685  5718
  5719 U  5718  5720  5684  5719
  5720 G  5719  5721     0  5720
  5721 G  5720  5722  5682  5721
  5722 U  5721  5723  5681  5722
  5723 A  5722  5724  5680  5723
  5724 C  5723  5725  5735  5724
  5725 A  5724  5726  5734  5725
  5726 U  5725  5727  5733  5726
  5727 U  5726  5728     0  5727
  5728 U  5727  5729     0  5728
  5729 A  5728  5730     0  5729
  5730 C  5729  5731     0  5730
  5731 U  5730  5732     0  5731
  5732 U  5731  5733     0  5732
  5733 G  5732  5734  5726  5733
  5734 U  5733  5735  5725  5734
  5735 G  5734  5736  5724  5735
  5736 C  5735  5737     0  5736
  5737 U  5736  5738  5772  5737
  5738 A  5737  5739  5771  5738
  5739 G  5738  5740  5770  5739
  5740 U  5739  5741  5769  5740
  5741 G  5740  5742  5768  5741
  5742 A  5741  5743  5767  5742
  5743 G  5742  5744     0  5743
  5744 U  5743  5745  5765  5744
  5745 A  5744  5746  5764  5745
  5746 C  5745  5747  5763  5746
  5747 A  5746  5748  5762  5747
  5748 C  5747  5749  5761  5748
  5749 U  5748  5750  5760  5749
  5750 G  5749  5751  5759  5750
  5751 G  5750  5752  5758  5751
  5752 U  5751  5753  5757  5752
  5753 A  5752  5754     0  5753
  5754 A  5753  5755     0  5754
  5755 U  5754  5756     0  5755
  5756 U  5755  5757     0  5756
  5757 A  5756  5758  5752  5757
  5758 C  5757  5759  5751  5758
  5759 C  5758  5760  5750  5759
  5760 A  5759  5761  5749  5760
  5761 G  5760  5762  5748  5761
  5762 U  5761  5763  5747  5762
  5763 G  5762  5764  5746  5763
  5764 U  5763  5765  5745  5764
  5765 G  5764  5766  5744  5765
  5766 G  5765  5767     0  5766
  5767 U  5766  5768  5742  5767
  5768 C  5767  5769  5741  5768
  5769 A  5768  5770  5740  5769
  5770 C  5769  5771  5739  5770
  5771 U  5770  5772  5738  5771
  5772 A  5771  5773  5737  5772
  5773 U  5772  5774     0  5773
  5774 A  5773  5775     0  5774
  5775 A  5774  5776     0  5775
  5776 A  5775  5777     0  5776
  5777 C  5776  5778     0  5777
  5778 A  5777  5779     0  5778
  5779 U  5778  5780     0  5779
  5780 A  5779  5781     0  5780
  5781 U  5780  5782     0  5781
  5782 A  5781  5783     0  5782
  5783 A  5782  5784     0  5783
  5784 C  5783  5785     0  5784
  5785 U  5784  5786     0  5785
  5786 U  5785  5787     0  5786
  5787 C  5786  5788     0  5787
  5788 U  5787  5789     0  5788
  5789 A  5788  5790     0  5789
  5790 A  5789  5791     0  5790
  5791 A  5790  5792     0  5791
  5792 G  5791  5793     0  5792
  5793 A  5792  5794     0  5793
  5794 A  5793  5795     0  5794
  5795 A  5794  5796     0  5795
  5796 C  5795  5797  5846  5796
  5797 U  5796  5798  5845  5797
  5798 U  5797  5799  5844  5798
  5799 U  5798  5800  5843  5799
  5800 G  5799  5801  5842  5800
  5801 U  5800  5802  5841  5801
  5802 A  5801  5803  5840  5802
  5803 U  5802  5804  5839  5803
  5804 U  5803  5805  5838  5804
  5805 G  5804  5806     0  5805
  5806 C  5805  5807     0  5806
  5807 A  5806  5808     0  5807
  5808 U  5807  5809     0  5808
  5809 A  5808  5810     0  5809
  5810 G  5809  5811  5835  5810
  5811 A  5810  5812  5834  5811
  5812 C  5811  5813     0  5812
  5813 G  5812  5814  5833  5813
  5814 G  5813  5815  5832  5814
  5815 U  5814  5816     0  5815
  5816 G  5815  5817  5831  5816
  5817 C  5816  5818  5830  5817
  5818 U  5817  5819  5829  5818
  5819 U  5818  5820  5828  5819
  5820 U  5819  5821  5827  5820
  5821 A  5820  5822     0  5821
  5822 C  5821  5823     0  5822
  5823 U  5822  5824     0  5823
  5824 U  5823  5825     0  5824
  5825 A  5824  5826     0  5825
  5826 C  5825  5827     0  5826
  5827 A  5826  5828  5820  5827
  5828 A  5827  5829  5819  5828
  5829 A  5828  5830  5818  5829
  5830 G  5829  5831  5817  5830
  5831 U  5830  5832  5816  5831
  5832 C  5831  5833  5814  5832
  5833 C  5832  5834  5813  5833
  5834 U  5833  5835  5811  5834
  5835 C  5834  5836  5810  5835
  5836 A  5835  5837     0  5836
  5837 G  5836  5838     0  5837
  5838 A  5837  5839  5804  5838
  5839 A  5838  5840  5803  5839
  5840 U  5839  5841  5802  5840
  5841 A  5840  5842  5801  5841
  5842 C  5841  5843  5800  5842
  5843 A  5842  5844  5799  5843
  5844 A  5843  5845  5798  5844
  5845 A  5844  5846  5797  5845
  5846 G  5845  5847  5796  5846
  5847 G  5846  5848     0  5847
  5848 U  5847  5849     0  5848
  5849 C  5848  5850  5858  5849
  5850 C  5849  5851  5857  5850
  5851 U  5850  5852     0  5851
  5852 A  5851  5853     0  5852
  5853 U  5852  5854     0  5853
  5854 U  5853  5855     0  5854
  5855 A  5854  5856     0  5855
  5856 C  5855  5857     0  5856
  5857 G  5856  5858  5850  5857
  5858 G  5857  5859  5849  5858
  5859 A  5858  5860     0  5859
  5860 U  5859  5861  5879  5860
  5861 G  5860  5862  5878  5861
  5862 U  5861  5863  5877  5862
  5863 U  5862  5864  5876  5863
  5864 U  5863  5865  5875  5864
  5865 U  5864  5866  5874  5865
  5866 C  5865  5867  5873  5866
  5867 U  5866  5868  5872  5867
  5868 A  5867  5869     0  5868
  5869 C  5868  5870     0  5869
  5870 A  5869  5871     0  5870
  5871 A  5870  5872     0  5871
  5872 A  5871  5873  5867  5872
  5873 G  5872  5874  5866  5873
  5874 A  5873  5875  5865  5874
  5875 A  5874  5876  5864  5875
  5876 A  5875  5877  5863  5876
  5877 A  5876  5878  5862  5877
  5878 C  5877  5879  5861  5878
  5879 A  5878  5880  5860  5879
  5880 G  5879  5881     0  5880
  5881 U  5880  5882     0  5881
  5882 U  5881  5883     0  5882
  5883 A  5882  5884     0  5883
  5884 C  5883  5885     0  5884
  5885 A  5884  5886  5932  5885
  5886 C  5885  5887  5931  5886
  5887 A  5886  5888  5929  5887
  5888 A  5887  5889  5928  5888
  5889 C  5888  5890  5927  5889
  5890 A  5889  5891  5926  5890
  5891 A  5890  5892  5925  5891
  5892 C  5891  5893  5924  5892
  5893 C  5892  5894     0  5893
  5894 A  5893  5895  5923  5894
  5895 U  5894  5896  5922  5895
  5896 A  5895  5897     0  5896
  5897 A  5896  5898     0  5897
  5898 A  5897  5899     0  5898
  5899 A  5898  5900     0  5899
  5900 C  5899  5901  5918  5900
  5901 C  5900  5902  5917  5901
  5902 A  5901  5903  5916  5902
  5903 G  5902  5904  5915  5903
  5904 U  5903  5905  5914  5904
  5905 U  5904  5906  5913  5905
  5906 A  5905  5907     0  5906
  5907 C  5906  5908     0  5907
  5908 U  5907  5909     0  5908
  5909 U  5908  5910     0  5909
  5910 A  5909  5911     0  5910
  5911 U  5910  5912     0  5911
  5912 A  5911  5913     0  5912
  5913 A  5912  5914  5905  5913
  5914 A  5913  5915  5904  5914
  5915 U  5914  5916  5903  5915
  5916 U  5915  5917  5902  5916
  5917 G  5916  5918  5901  5917
  5918 G  5917  5919  5900  5918
  5919 A  5918  5920     0  5919
  5920 U  5919  5921     0  5920
  5921 G  5920  5922     0  5921
  5922 G  5921  5923  5895  5922
  5923 U  5922  5924  5894  5923
  5924 G  5923  5925  5892  5924
  5925 U  5924  5926  5891  5925
  5926 U  5925  5927  5890  5926
  5927 G  5926  5928  5889  5927
  5928 U  5927  5929  5888  5928
  5929 U  5928  5930  5887  5929
  5930 U  5929  5931     0  5930
  5931 G  5930  5932  5886  5931
  5932 U  5931  5933  5885  5932
  5933 A  5932  5934     0  5933
  5934 C  5933  5935     0  5934
  5935 A  5934  5936     0  5935
  5936 G  5935  5937     0  5936
  5937 A  5936  5938     0  5937
  5938 A  5937  5939     0  5938
  5939 A  5938  5940     0  5939
  5940 U  5939  5941     0  5940
  5941 U  5940  5942     0  5941
  5942 G  5941  5943     0  5942
  5943 A  5942  5944     0  5943
  5944 C  5943  5945     0  5944
  5945 C  5944  5946     0  5945
  5946 C  5945  5947     0  5946
  5947 U  5946  5948     0  5947
  5948 A  5947  5949     0  5948
  5949 A  5948  5950     0  5949
  5950 G  5949  5951  6020  5950
  5951 U  5950  5952  6019  5951
  5952 U  5951  5953  6018  5952
  5953 G  5952  5954  6017  5953
  5954 G  5953  5955  6016  5954
  5955 A  5954  5956     0  5955
  5956 C  5955  5957     0  5956
  5957 A  5956  5958     0  5957
  5958 A  5957  5959     0  5958
  5959 U  5958  5960     0  5959
  5960 U  5959  5961     0  5960
  5961 A  5960  5962     0  5961
  5962 U  5961  5963     0  5962
  5963 U  5962  5964     0  5963
  5964 A  5963  5965     0  5964
  5965 U  5964  5966     0  5965
  5966 A  5965  5967     0  5966
  5967 A  5966  5968     0  5967
  5968 G  5967  5969     0  5968
  5969 A  5968  5970     0  5969
  5970 A  5969  5971  5981  5970
  5971 A  5970  5972  5980  5971
  5972 G  5971  5973  5979  5972
  5973 A  5972  5974  5978  5973
  5974 C  5973  5975     0  5974
  5975 A  5974  5976     0  5975
  5976 A  5975  5977     0  5976
  5977 U  5976  5978     0  5977
  5978 U  5977  5979  5973  5978
  5979 C  5978  5980  5972  5979
  5980 U  5979  5981  5971  5980
  5981 U  5980  5982  5970  5981
  5982 A  5981  5983     0  5982
  5983 U  5982  5984     0  5983
  5984 U  5983  5985     0  5984
  5985 U  5984  5986     0  5985
  5986 C  5985  5987     0  5986
  5987 A  5986  5988     0  5987
  5988 C  5987  5989     0  5988
  5989 A  5988  5990  6006  5989
  5990 G  5989  5991  6005  5990
  5991 A  5990  5992  6004  5991
  5992 G  5991  5993     0  5992
  5993 C  5992  5994  6002  5993
  5994 A  5993  5995  6001  5994
  5995 A  5994  5996  6000  5995
  5996 C  5995  5997     0  5996
  5997 C  5996  5998     0  5997
  5998 A  5997  5999     0  5998
  5999 A  5998  6000     0  5999
  6000 U  5999  6001  5995  6000
  6001 U  6000  6002  5994  6001
  6002 G  6001  6003  5993  6002
  6003 A  6002  6004     0  6003
  6004 U  6003  6005  5991  6004
  6005 C  6004  6006  5990  6005
  6006 U  6005  6007  5989  6006
  6007 U  6006  6008     0  6007
  6008 G  6007  6009     0  6008
  6009 U  6008  6010     0  6009
  6010 A  6009  6011     0  6010
  6011 C  6010  6012     0  6011
  6012 C  6011  6013     0  6012
  6013 A  6012  6014     0  6013
  6014 A  6013  6015     0  6014
  6015 A  6014  6016     0  6015
  6016 C  6015  6017  5954  6016
  6017 C  6016  6018  5953  6017
  6018 A  6017  6019  5952  6018
  6019 A  6018  6020  5951  6019
  6020 C  6019  6021  5950  6020
  6021 C  6020  6022     0  6021
  6022 A  6021  6023     0  6022
  6023 U  6022  6024     0  6023
  6024 A  6023  6025     0  6024
  6025 U  6024  6026     0  6025
  6026 C  6025  6027     0  6026
  6027 C  6026  6028     0  6027
  6028 A  6027  6029     0  6028
  6029 A  6028  6030     0  6029
  6030 A  6029  6031     0  6030
  6031 C  6030  6032     0  6031
  6032 G  6031  6033  6057  6032
  6033 C  6032  6034  6056  6033
  6034 A  6033  6035  6055  6034
  6035 A  6034  6036  6054  6035
  6036 G  6035  6037  6053  6036
  6037 C  6036  6038  6052  6037
  6038 U  6037  6039  6051  6038
  6039 U  6038  6040  6050  6039
  6040 C  6039  6041     0  6040
  6041 G  6040  6042  6048  6041
  6042 A  6041  6043  6047  6042
  6043 U  6042  6044     0  6043
  6044 A  6043  6045     0  6044
  6045 A  6044  6046     0  6045
  6046 U  6045  6047     0  6046
  6047 U  6046  6048  6042  6047
  6048 U  6047  6049  6041  6048
  6049 U  6048  6050     0  6049
  6050 A  6049  6051  6039  6050
  6051 A  6050  6052  6038  6051
  6052 G  6051  6053  6037  6052
  6053 U  6052  6054  6036  6053
  6054 U  6053  6055  6035  6054
  6055 U  6054  6056  6034  6055
  6056 G  6055  6057  6033  6056
  6057 U  6056  6058  6032  6057
  6058 A  6057  6059     0  6058
  6059 U  6058  6060     0  6059
  6060 G  6059  6061     0  6060
  6061 U  6060  6062     0  6061
  6062 G  6061  6063     0  6062
  6063 A  6062  6064     0  6063
  6064 U  6063  6065     0  6064
  6065 A  6064  6066     0  6065
  6066 A  6065  6067     0  6066
  6067 U  6066  6068     0  6067
  6068 A  6067  6069     0  6068
  6069 U  6068  6070     0  6069
  6070 C  6069  6071     0  6070
  6071 A  6070  6072     0  6071
  6072 A  6071  6073     0  6072
  6073 A  6072  6074     0  6073
  6074 U  6073  6075     0  6074
  6075 U  6074  6076     0  6075
  6076 U  6075  6077     0  6076
  6077 G  6076  6078     0  6077
  6078 C  6077  6079     0  6078
  6079 U  6078  6080     0  6079
  6080 G  6079  6081     0  6080
  6081 A  6080  6082     0  6081
  6082 U  6081  6083     0  6082
  6083 G  6082  6084     0  6083
  6084 A  6083  6085     0  6084
  6085 U  6084  6086     0  6085
  6086 U  6085  6087     0  6086
  6087 U  6086  6088     0  6087
  6088 A  6087  6089     0  6088
  6089 A  6088  6090     0  6089
  6090 A  6089  6091     0  6090
  6091 C  6090  6092  6102  6091
  6092 C  6091  6093  6101  6092
  6093 A  6092  6094  6100  6093
  6094 G  6093  6095  6099  6094
  6095 U  6094  6096     0  6095
  6096 U  6095  6097     0  6096
  6097 A  6096  6098     0  6097
  6098 A  6097  6099     0  6098
  6099 C  6098  6100  6094  6099
  6100 U  6099  6101  6093  6100
  6101 G  6100  6102  6092  6101
  6102 G  6101  6103  6091  6102
  6103 U  6102  6104     0  6103
  6104 U  6103  6105     0  6104
  6105 A  6104  6106     0  6105
  6106 U  6105  6107     0  6106
  6107 A  6106  6108     0  6107
  6108 A  6107  6109     0  6108
  6109 G  6108  6110     0  6109
  6110 A  6109  6111     0  6110
  6111 A  6110  6112     0  6111
  6112 A  6111  6113     0  6112
  6113 C  6112  6114     0  6113
  6114 C  6113  6115     0  6114
  6115 U  6114  6116     0  6115
  6116 G  6115  6117     0  6116
  6117 C  6116  6118     0  6117
  6118 U  6117  6119     0  6118
  6119 U  6118  6120     0  6119
  6120 C  6119  6121     0  6120
  6121 A  6120  6122     0  6121
  6122 A  6121  6123     0  6122
  6123 G  6122  6124     0  6123
  6124 A  6123  6125     0  6124
  6125 G  6124  6126     0  6125
  6126 A  6125  6127     0  6126
  6127 G  6126  6128     0  6127
  6128 C  6127  6129     0  6128
  6129 U  6128  6130     0  6129
  6130 U  6129  6131     0  6130
  6131 A  6130  6132     0  6131
  6132 A  6131  6133     0  6132
  6133 A  6132  6134     0  6133
  6134 G  6133  6135     0  6134
  6135 U  6134  6136     0  6135
  6136 U  6135  6137     0  6136
  6137 A  6136  6138     0  6137
  6138 C  6137  6139     0  6138
  6139 A  6138  6140     0  6139
  6140 U  6139  6141     0  6140
  6141 U  6140  6142     0  6141
  6142 U  6141  6143     0  6142
  6143 U  6142  6144     0  6143
  6144 U  6143  6145     0  6144
  6145 C  6144  6146     0  6145
  6146 C  6145  6147  6210  6146
  6147 C  6146  6148  6209  6147
  6148 U  6147  6149  6208  6148
  6149 G  6148  6150     0  6149
  6150 A  6149  6151     0  6150
  6151 C  6150  6152  6205  6151
  6152 U  6151  6153  6204  6152
  6153 U  6152  6154  6203  6153
  6154 A  6153  6155  6202  6154
  6155 A  6154  6156  6201  6155
  6156 A  6155  6157  6200  6156
  6157 U  6156  6158     0  6157
  6158 G  6157  6159  6195  6158
  6159 G  6158  6160  6194  6159
  6160 U  6159  6161  6193  6160
  6161 G  6160  6162  6192  6161
  6162 A  6161  6163     0  6162
  6163 U  6162  6164  6191  6163
  6164 G  6163  6165  6190  6164
  6165 U  6164  6166  6189  6165
  6166 G  6165  6167  6188  6166
  6167 G  6166  6168  6187  6167
  6168 U  6167  6169  6186  6168
  6169 G  6168  6170  6185  6169
  6170 G  6169  6171     0  6170
  6171 C  6170  6172     0  6171
  6172 U  6171  6173  6182  6172
  6173 A  6172  6174  6181  6173
  6174 U  6173  6175  6180  6174
  6175 U  6174  6176     0  6175
  6176 G  6175  6177     0  6176
  6177 A  6176  6178     0  6177
  6178 U  6177  6179     0  6178
  6179 U  6178  6180     0  6179
  6180 A  6179  6181  6174  6180
  6181 U  6180  6182  6173  6181
  6182 A  6181  6183  6172  6182
  6183 A  6182  6184     0  6183
  6184 A  6183  6185     0  6184
  6185 C  6184  6186  6169  6185
  6186 A  6185  6187  6168  6186
  6187 C  6186  6188  6167  6187
  6188 U  6187  6189  6166  6188
  6189 A  6188  6190  6165  6189
  6190 C  6189  6191  6164  6190
  6191 A  6190  6192  6163  6191
  6192 C  6191  6193  6161  6192
  6193 A  6192  6194  6160  6193
  6194 C  6193  6195  6159  6194
  6195 C  6194  6196  6158  6195
  6196 C  6195  6197     0  6196
  6197 U  6196  6198     0  6197
  6198 C  6197  6199     0  6198
  6199 U  6198  6200     0  6199
  6200 U  6199  6201  6156  6200
  6201 U  6200  6202  6155  6201
  6202 U  6201  6203  6154  6202
  6203 A  6202  6204  6153  6203
  6204 A  6203  6205  6152  6204
  6205 G  6204  6206  6151  6205
  6206 A  6205  6207     0  6206
  6207 A  6206  6208     0  6207
  6208 A  6207  6209  6148  6208
  6209 G  6208  6210  6147  6209
  6210 G  6209  6211  6146  6210
  6211 A  6210  6212     0  6211
  6212 G  6211  6213     0  6212
  6213 C  6212  6214     0  6213
  6214 U  6213  6215     0  6214
  6215 A  6214  6216     0  6215
  6216 A  6215  6217     0  6216
  6217 A  6216  6218  6253  6217
  6218 U  6217  6219  6252  6218
  6219 U  6218  6220  6251  6219
  6220 G  6219  6221  6250  6220
  6221 U  6220  6222  6249  6221
  6222 U  6221  6223  6248  6222
  6223 A  6222  6224  6247  6223
  6224 C  6223  6225  6245  6224
  6225 A  6224  6226  6244  6225
  6226 U  6225  6227  6243  6226
  6227 A  6226  6228     0  6227
  6228 A  6227  6229     0  6228
  6229 A  6228  6230     0  6229
  6230 C  6229  6231  6241  6230
  6231 C  6230  6232  6240  6231
  6232 U  6231  6233     0  6232
  6233 A  6232  6234     0  6233
  6234 U  6233  6235     0  6234
  6235 U  6234  6236     0  6235
  6236 G  6235  6237     0  6236
  6237 U  6236  6238     0  6237
  6238 U  6237  6239     0  6238
  6239 U  6238  6240     0  6239
  6240 G  6239  6241  6231  6240
  6241 G  6240  6242  6230  6241
  6242 C  6241  6243     0  6242
  6243 A  6242  6244  6226  6243
  6244 U  6243  6245  6225  6244
  6245 G  6244  6246  6224  6245
  6246 U  6245  6247     0  6246
  6247 U  6246  6248  6223  6247
  6248 A  6247  6249  6222  6248
  6249 A  6248  6250  6221  6249
  6250 C  6249  6251  6220  6250
  6251 A  6250  6252  6219  6251
  6252 A  6251  6253  6218  6252
  6253 U  6252  6254  6217  6253
  6254 G  6253  6255     0  6254
  6255 C  6254  6256     0  6255
  6256 A  6255  6257     0  6256
  6257 A  6256  6258     0  6257
  6258 C  6257  6259     0  6258
  6259 U  6258  6260     0  6259
  6260 A  6259  6261     0  6260
  6261 A  6260  6262     0  6261
  6262 U  6261  6263  6306  6262
  6263 A  6262  6264  6305  6263
  6264 A  6263  6265  6304  6264
  6265 A  6264  6266  6303  6265
  6266 G  6265  6267  6302  6266
  6267 C  6266  6268  6300  6267
  6268 C  6267  6269     0  6268
  6269 A  6268  6270  6298  6269
  6270 C  6269  6271  6297  6270
  6271 G  6270  6272  6296  6271
  6272 U  6271  6273  6295  6272
  6273 A  6272  6274  6294  6273
  6274 U  6273  6275  6293  6274
  6275 A  6274  6276  6292  6275
  6276 A  6275  6277     0  6276
  6277 A  6276  6278  6290  6277
  6278 C  6277  6279  6289  6278
  6279 C  6278  6280  6288  6279
  6280 A  6279  6281  6287  6280
  6281 A  6280  6282     0  6281
  6282 A  6281  6283     0  6282
  6283 U  6282  6284     0  6283
  6284 A  6283  6285     0  6284
  6285 C  6284  6286     0  6285
  6286 C  6285  6287     0  6286
  6287 U  6286  6288  6280  6287
  6288 G  6287  6289  6279  6288
  6289 G  6288  6290  6278  6289
  6290 U  6289  6291  6277  6290
  6291 G  6290  6292     0  6291
  6292 U  6291  6293  6275  6292
  6293 A  6292  6294  6274  6293
  6294 U  6293  6295  6273  6294
  6295 A  6294  6296  6272  6295
  6296 C  6295  6297  6271  6296
  6297 G  6296  6298  6270  6297
  6298 U  6297  6299  6269  6298
  6299 U  6298  6300     0  6299
  6300 G  6299  6301  6267  6300
  6301 U  6300  6302     0  6301
  6302 C  6301  6303  6266  6302
  6303 U  6302  6304  6265  6303
  6304 U  6303  6305  6264  6304
  6305 U  6304  6306  6263  6305
  6306 G  6305  6307  6262  6306
  6307 G  6306  6308     0  6307
  6308 A  6307  6309     0  6308
  6309 G  6308  6310     0  6309
  6310 C  6309  6311     0  6310
  6311 A  6310  6312     0  6311
  6312 C  6311  6313     0  6312
  6313 A  6312  6314     0  6313
  6314 A  6313  6315     0  6314
  6315 A  6314  6316     0  6315
  6316 A  6315  6317     0  6316
  6317 C  6316  6318     0  6317
  6318 C  6317  6319     0  6318
  6319 A  6318  6320     0  6319
  6320 G  6319  6321     0  6320
  6321 U  6320  6322     0  6321
  6322 U  6321  6323     0  6322
  6323 G  6322  6324     0  6323
  6324 A  6323  6325     0  6324
  6325 A  6324  6326     0  6325
  6326 A  6325  6327  6345  6326
  6327 C  6326  6328  6344  6327
  6328 A  6327  6329  6343  6328
  6329 U  6328  6330  6342  6329
  6330 C  6329  6331  6341  6330
  6331 A  6330  6332  6340  6331
  6332 A  6331  6333  6339  6332
  6333 A  6332  6334  6338  6333
  6334 U  6333  6335     0  6334
  6335 U  6334  6336     0  6335
  6336 C  6335  6337     0  6336
  6337 G  6336  6338     0  6337
  6338 U  6337  6339  6333  6338
  6339 U  6338  6340  6332  6339
  6340 U  6339  6341  6331  6340
  6341 G  6340  6342  6330  6341
  6342 A  6341  6343  6329  6342
  6343 U  6342  6344  6328  6343
  6344 G  6343  6345  6327  6344
  6345 U  6344  6346  6326  6345
  6346 A  6345  6347     0  6346
  6347 C  6346  6348     0  6347
  6348 U  6347  6349     0  6348
  6349 G  6348  6350     0  6349
  6350 A  6349  6351     0  6350
  6351 A  6350  6352     0  6351
  6352 G  6351  6353     0  6352
  6353 U  6352  6354     0  6353
  6354 C  6353  6355     0  6354
  6355 A  6354  6356     0  6355
  6356 G  6355  6357     0  6356
  6357 A  6356  6358     0  6357
  6358 G  6357  6359     0  6358
  6359 G  6358  6360     0  6359
  6360 A  6359  6361     0  6360
  6361 C  6360  6362     0  6361
  6362 G  6361  6363     0  6362
  6363 C  6362  6364  6389  6363
  6364 G  6363  6365  6388  6364
  6365 C  6364  6366  6387  6365
  6366 A  6365  6367  6386  6366
  6367 G  6366  6368  6385  6367
  6368 G  6367  6369  6384  6368
  6369 G  6368  6370     0  6369
  6370 A  6369  6371  6382  6370
  6371 A  6370  6372  6381  6371
  6372 U  6371  6373     0  6372
  6373 G  6372  6374  6380  6373
  6374 G  6373  6375     0  6374
  6375 A  6374  6376     0  6375
  6376 U  6375  6377     0  6376
  6377 A  6376  6378     0  6377
  6378 A  6377  6379     0  6378
  6379 U  6378  6380     0  6379
  6380 C  6379  6381  6373  6380
  6381 U  6380  6382  6371  6381
  6382 U  6381  6383  6370  6382
  6383 G  6382  6384     0  6383
  6384 C  6383  6385  6368  6384
  6385 C  6384  6386  6367  6385
  6386 U  6385  6387  6366  6386
  6387 G  6386  6388  6365  6387
  6388 C  6387  6389  6364  6388
  6389 G  6388  6390  6363  6389
  6390 A  6389  6391     0  6390
  6391 A  6390  6392     0  6391
  6392 G  6391  6393     0  6392
  6393 A  6392  6394     0  6393
  6394 U  6393  6395     0  6394
  6395 C  6394  6396     0  6395
  6396 U  6395  6397     0  6396
  6397 A  6396  6398     0  6397
  6398 A  6397  6399     0  6398
  6399 A  6398  6400     0  6399
  6400 A  6399  6401     0  6400
  6401 C  6400  6402     0  6401
  6402 C  6401  6403     0  6402
  6403 A  6402  6404     0  6403
  6404 G  6403  6405  6445  6404
  6405 U  6404  6406  6444  6405
  6406 C  6405  6407  6443  6406
  6407 U  6406  6408     0  6407
  6408 C  6407  6409  6439  6408
  6409 U  6408  6410  6438  6409
  6410 G  6409  6411  6437  6410
  6411 A  6410  6412     0  6411
  6412 A  6411  6413     0  6412
  6413 G  6412  6414     0  6413
  6414 A  6413  6415     0  6414
  6415 A  6414  6416     0  6415
  6416 G  6415  6417  6432  6416
  6417 U  6416  6418  6431  6417
  6418 A  6417  6419  6430  6418
  6419 G  6418  6420  6429  6419
  6420 U  6419  6421     0  6420
  6421 G  6420  6422  6428  6421
  6422 G  6421  6423     0  6422
  6423 A  6422  6424     0  6423
  6424 A  6423  6425     0  6424
  6425 A  6424  6426     0  6425
  6426 A  6425  6427     0  6426
  6427 U  6426  6428     0  6427
  6428 C  6427  6429  6421  6428
  6429 C  6428  6430  6419  6429
  6430 U  6429  6431  6418  6430
  6431 A  6430  6432  6417  6431
  6432 C  6431  6433  6416  6432
  6433 C  6432  6434     0  6433
  6434 A  6433  6435     0  6434
  6435 U  6434  6436     0  6435
  6436 A  6435  6437     0  6436
  6437 C  6436  6438  6410  6437
  6438 A  6437  6439  6409  6438
  6439 G  6438  6440  6408  6439
  6440 A  6439  6441     0  6440
  6441 A  6440  6442     0  6441
  6442 A  6441  6443     0  6442
  6443 G  6442  6444  6406  6443
  6444 A  6443  6445  6405  6444
  6445 C  6444  6446  6404  6445
  6446 G  6445  6447     0  6446
  6447 U  6446  6448     0  6447
  6448 U  6447  6449     0  6448
  6449 C  6448  6450     0  6449
  6450 U  6449  6451  6498  6450
  6451 U  6450  6452  6497  6451
  6452 G  6451  6453  6496  6452
  6453 A  6452  6454  6495  6453
  6454 G  6453  6455  6494  6454
  6455 U  6454  6456  6493  6455
  6456 G  6455  6457  6492  6456
  6457 U  6456  6458  6491  6457
  6458 A  6457  6459  6490  6458
  6459 A  6458  6460  6489  6459
  6460 U  6459  6461  6488  6460
  6461 G  6460  6462  6487  6461
  6462 U  6461  6463  6486  6462
  6463 G  6462  6464     0  6463
  6464 A  6463  6465     0  6464
  6465 A  6464  6466     0  6465
  6466 A  6465  6467     0  6466
  6467 A  6466  6468     0  6467
  6468 C  6467  6469  6482  6468
  6469 U  6468  6470  6481  6469
  6470 A  6469  6471  6480  6470
  6471 C  6470  6472  6479  6471
  6472 C  6471  6473     0  6472
  6473 G  6472  6474     0  6473
  6474 A  6473  6475     0  6474
  6475 A  6474  6476     0  6475
  6476 G  6475  6477     0  6476
  6477 U  6476  6478     0  6477
  6478 U  6477  6479     0  6478
  6479 G  6478  6480  6471  6479
  6480 U  6479  6481  6470  6480
  6481 A  6480  6482  6469  6481
  6482 G  6481  6483  6468  6482
  6483 G  6482  6484     0  6483
  6484 A  6483  6485     0  6484
  6485 G  6484  6486     0  6485
  6486 A  6485  6487  6462  6486
  6487 C  6486  6488  6461  6487
  6488 A  6487  6489  6460  6488
  6489 U  6488  6490  6459  6489
  6490 U  6489  6491  6458  6490
  6491 A  6490  6492  6457  6491
  6492 U  6491  6493  6456  6492
  6493 A  6492  6494  6455  6493
  6494 C  6493  6495  6454  6494
  6495 U  6494  6496  6453  6495
  6496 U  6495  6497  6452  6496
  6497 A  6496  6498  6451  6497
  6498 A  6497  6499  6450  6498
  6499 A  6498  6500     0  6499
  6500 C  6499  6501  6537  6500
  6501 C  6500  6502  6536  6501
  6502 A  6501  6503  6535  6502
  6503 G  6502  6504  6534  6503
  6504 C  6503  6505  6533  6504
  6505 A  6504  6506     0  6505
  6506 A  6505  6507     0  6506
  6507 A  6506  6508     0  6507
  6508 U  6507  6509     0  6508
  6509 A  6508  6510     0  6509
  6510 A  6509  6511     0  6510
  6511 U  6510  6512     0  6511
  6512 A  6511  6513     0  6512
  6513 G  6512  6514     0  6513
  6514 U  6513  6515     0  6514
  6515 U  6514  6516     0  6515
  6516 U  6515  6517     0  6516
  6517 A  6516  6518     0  6517
  6518 A  6517  6519     0  6518
  6519 A  6518  6520     0  6519
  6520 A  6519  6521     0  6520
  6521 A  6520  6522     0  6521
  6522 U  6521  6523     0  6522
  6523 U  6522  6524     0  6523
  6524 A  6523  6525     0  6524
  6525 C  6524  6526     0  6525
  6526 A  6525  6527     0  6526
  6527 G  6526  6528     0  6527
  6528 A  6527  6529     0  6528
  6529 A  6528  6530     0  6529
  6530 G  6529  6531     0  6530
  6531 A  6530  6532     0  6531
  6532 G  6531  6533     0  6532
  6533 G  6532  6534  6504  6533
  6534 U  6533  6535  6503  6534
  6535 U  6534  6536  6502  6535
  6536 G  6535  6537  6501  6536
  6537 G  6536  6538  6500  6537
  6538 C  6537  6539     0  6538
  6539 C  6538  6540     0  6539
  6540 A  6539  6541     0  6540
  6541 C  6540  6542     0  6541
  6542 A  6541  6543     0  6542
  6543 C  6542  6544     0  6543
  6544 A  6543  6545     0  6544
  6545 G  6544  6546     0  6545
  6546 A  6545  6547     0  6546
  6547 U  6546  6548     0  6547
  6548 C  6547  6549     0  6548
  6549 U  6548  6550     0  6549
  6550 A  6549  6551     0  6550
  6551 A  6550  6552     0  6551
  6552 U  6551  6553     0  6552
  6553 G  6552  6554     0  6553
  6554 G  6553  6555     0  6554
  6555 C  6554  6556  6566  6555
  6556 U  6555  6557  6565  6556
  6557 G  6556  6558  6564  6557
  6558 C  6557  6559  6563  6558
  6559 U  6558  6560     0  6559
  6560 U  6559  6561     0  6560
  6561 A  6560  6562     0  6561
  6562 U  6561  6563     0  6562
  6563 G  6562  6564  6558  6563
  6564 U  6563  6565  6557  6564
  6565 A  6564  6566  6556  6565
  6566 G  6565  6567  6555  6566
  6567 A  6566  6568     0  6567
  6568 C  6567  6569     0  6568
  6569 A  6568  6570     0  6569
  6570 A  6569  6571     0  6570
  6571 U  6570  6572     0  6571
  6572 U  6571  6573     0  6572
  6573 C  6572  6574     0  6573
  6574 U  6573  6575     0  6574
  6575 A  6574  6576     0  6575
  6576 G  6575  6577     0  6576
  6577 U  6576  6578     0  6577
  6578 C  6577  6579     0  6578
  6579 U  6578  6580     0  6579
  6580 U  6579  6581     0  6580
  6581 A  6580  6582     0  6581
  6582 C  6581  6583     0  6582
  6583 U  6582  6584     0  6583
  6584 A  6583  6585     0  6584
  6585 U  6584  6586     0  6585
  6586 U  6585  6587     0  6586
  6587 A  6586  6588     0  6587
  6588 A  6587  6589     0  6588
  6589 G  6588  6590     0  6589
  6590 A  6589  6591  6621  6590
  6591 A  6590  6592  6620  6591
  6592 A  6591  6593  6619  6592
  6593 C  6592  6594  6618  6593
  6594 C  6593  6595  6617  6594
  6595 U  6594  6596  6616  6595
  6596 A  6595  6597  6615  6596
  6597 A  6596  6598  6614  6597
  6598 U  6597  6599  6613  6598
  6599 G  6598  6600  6612  6599
  6600 A  6599  6601     0  6600
  6601 A  6600  6602     0  6601
  6602 U  6601  6603     0  6602
  6603 U  6602  6604     0  6603
  6604 A  6603  6605     0  6604
  6605 U  6604  6606     0  6605
  6606 C  6605  6607     0  6606
  6607 U  6606  6608     0  6607
  6608 A  6607  6609     0  6608
  6609 G  6608  6610     0  6609
  6610 A  6609  6611     0  6610
  6611 G  6610  6612     0  6611
  6612 U  6611  6613  6599  6612
  6613 A  6612  6614  6598  6613
  6614 U  6613  6615  6597  6614
  6615 U  6614  6616  6596  6615
  6616 A  6615  6617  6595  6616
  6617 G  6616  6618  6594  6617
  6618 G  6617  6619  6593  6618
  6619 U  6618  6620  6592  6619
  6620 U  6619  6621  6591  6620
  6621 U  6620  6622  6590  6621
  6622 G  6621  6623     0  6622
  6623 A  6622  6624     0  6623
  6624 A  6623  6625     0  6624
  6625 A  6624  6626     0  6625
  6626 A  6625  6627     0  6626
  6627 C  6626  6628     0  6627
  6628 C  6627  6629     0  6628
  6629 C  6628  6630     0  6629
  6630 U  6629  6631     0  6630
  6631 U  6630  6632     0  6631
  6632 G  6631  6633     0  6632
  6633 C  6632  6634     0  6633
  6634 U  6633  6635     0  6634
  6635 A  6634  6636     0  6635
  6636 C  6635  6637     0  6636
  6637 U  6636  6638     0  6637
  6638 C  6637  6639     0  6638
  6639 A  6638  6640     0  6639
  6640 U  6639  6641     0  6640
  6641 G  6640  6642  6696  6641
  6642 G  6641  6643  6695  6642
  6643 U  6642  6644  6694  6643
  6644 U  6643  6645  6693  6644
  6645 U  6644  6646  6692  6645
  6646 A  6645  6647  6691  6646
  6647 G  6646  6648  6690  6647
  6648 C  6647  6649  6689  6648
  6649 U  6648  6650     0  6649
  6650 G  6649  6651     0  6650
  6651 C  6650  6652     0  6651
  6652 U  6651  6653     0  6652
  6653 G  6652  6654  6681  6653
  6654 U  6653  6655  6680  6654
  6655 U  6654  6656  6679  6655
  6656 A  6655  6657     0  6656
  6657 A  6656  6658  6678  6657
  6658 U  6657  6659  6677  6658
  6659 A  6658  6660  6676  6659
  6660 G  6659  6661  6675  6660
  6661 U  6660  6662  6674  6661
  6662 G  6661  6663  6673  6662
  6663 U  6662  6664  6672  6663
  6664 C  6663  6665  6671  6664
  6665 C  6664  6666  6670  6665
  6666 C  6665  6667     0  6666
  6667 U  6666  6668     0  6667
  6668 U  6667  6669     0  6668
  6669 G  6668  6670     0  6669
  6670 G  6669  6671  6665  6670
  6671 G  6670  6672  6664  6671
  6672 A  6671  6673  6663  6672
  6673 U  6672  6674  6662  6673
  6674 A  6673  6675  6661  6674
  6675 C  6674  6676  6660  6675
  6676 U  6675  6677  6659  6676
  6677 A  6676  6678  6658  6677
  6678 U  6677  6679  6657  6678
  6679 A  6678  6680  6655  6679
  6680 G  6679  6681  6654  6680
  6681 C  6680  6682  6653  6681
  6682 U  6681  6683     0  6682
  6683 A  6682  6684     0  6683
  6684 A  6683  6685     0  6684
  6685 U  6684  6686     0  6685
  6686 U  6685  6687     0  6686
  6687 A  6686  6688     0  6687
  6688 U  6687  6689     0  6688
  6689 G  6688  6690  6648  6689
  6690 C  6689  6691  6647  6690
  6691 U  6690  6692  6646  6691
  6692 A  6691  6693  6645  6692
  6693 A  6692  6694  6644  6693
  6694 G  6693  6695  6643  6694
  6695 C  6694  6696  6642  6695
  6696 C  6695  6697  6641  6696
  6697 U  6696  6698     0  6697
  6698 U  6697  6699     0  6698
  6699 U  6698  6700     0  6699
  6700 U  6699  6701     0  6700
  6701 C  6700  6702     0  6701
  6702 U  6701  6703     0  6702
  6703 U  6702  6704     0  6703
  6704 A  6703  6705     0  6704
  6705 A  6704  6706     0  6705
  6706 C  6705  6707     0  6706
  6707 A  6706  6708     0  6707
  6708 A  6707  6709     0  6708
  6709 A  6708  6710     0  6709
  6710 G  6709  6711     0  6710
  6711 U  6710  6712     0  6711
  6712 U  6711  6713     0  6712
  6713 G  6712  6714     0  6713
  6714 U  6713  6715     0  6714
  6715 U  6714  6716     0  6715
  6716 A  6715  6717     0  6716
  6717 G  6716  6718     0  6717
  6718 U  6717  6719     0  6718
  6719 A  6718  6720     0  6719
  6720 C  6719  6721     0  6720
  6721 A  6720  6722     0  6721
  6722 A  6721  6723     0  6722
  6723 C  6722  6724     0  6723
  6724 U  6723  6725     0  6724
  6725 A  6724  6726     0  6725
  6726 C  6725  6727     0  6726
  6727 U  6726  6728     0  6727
  6728 A  6727  6729     0  6728
  6729 A  6728  6730     0  6729
  6730 C  6729  6731     0  6730
  6731 A  6730  6732     0  6731
  6732 U  6731  6733     0  6732
  6733 A  6732  6734     0  6733
  6734 G  6733  6735     0  6734
  6735 U  6734  6736     0  6735
  6736 U  6735  6737     0  6736
  6737 A  6736  6738  6756  6737
  6738 C  6737  6739  6755  6738
  6739 A  6738  6740  6754  6739
  6740 C  6739  6741  6753  6740
  6741 G  6740  6742  6752  6741
  6742 G  6741  6743  6751  6742
  6743 U  6742  6744  6750  6743
  6744 G  6743  6745     0  6744
  6745 U  6744  6746     0  6745
  6746 U  6745  6747     0  6746
  6747 U  6746  6748     0  6747
  6748 A  6747  6749     0  6748
  6749 A  6748  6750     0  6749
  6750 A  6749  6751  6743  6750
  6751 C  6750  6752  6742  6751
  6752 C  6751  6753  6741  6752
  6753 G  6752  6754  6740  6753
  6754 U  6753  6755  6739  6754
  6755 G  6754  6756  6738  6755
  6756 U  6755  6757  6737  6756
  6757 U  6756  6758     0  6757
  6758 U  6757  6759  6770  6758
  6759 G  6758  6760  6769  6759
  6760 U  6759  6761  6768  6760
  6761 A  6760  6762  6767  6761
  6762 C  6761  6763     0  6762
  6763 U  6762  6764     0  6763
  6764 A  6763  6765     0  6764
  6765 A  6764  6766     0  6765
  6766 U  6765  6767     0  6766
  6767 U  6766  6768  6761  6767
  6768 A  6767  6769  6760  6768
  6769 U  6768  6770  6759  6769
  6770 A  6769  6771  6758  6770
  6771 U  6770  6772     0  6771
  6772 G  6771  6773     0  6772
  6773 C  6772  6774     0  6773
  6774 C  6773  6775     0  6774
  6775 U  6774  6776     0  6775
  6776 U  6775  6777     0  6776
  6777 A  6776  6778     0  6777
  6778 U  6777  6779     0  6778
  6779 U  6778  6780     0  6779
  6780 U  6779  6781     0  6780
  6781 C  6780  6782     0  6781
  6782 U  6781  6783     0  6782
  6783 U  6782  6784     0  6783
  6784 U  6783  6785     0  6784
  6785 A  6784  6786     0  6785
  6786 C  6785  6787  6839  6786
  6787 U  6786  6788  6838  6787
  6788 U  6787  6789  6837  6788
  6789 U  6788  6790  6836  6789
  6790 A  6789  6791  6835  6790
  6791 U  6790  6792     0  6791
  6792 U  6791  6793     0  6792
  6793 G  6792  6794     0  6793
  6794 C  6793  6795  6831  6794
  6795 U  6794  6796  6830  6795
  6796 A  6795  6797  6829  6796
  6797 C  6796  6798     0  6797
  6798 A  6797  6799  6827  6798
  6799 A  6798  6800  6826  6799
  6800 U  6799  6801  6825  6800
  6801 U  6800  6802  6824  6801
  6802 G  6801  6803     0  6802
  6803 U  6802  6804  6823  6803
  6804 G  6803  6805  6822  6804
  6805 U  6804  6806  6821  6805
  6806 A  6805  6807  6820  6806
  6807 C  6806  6808  6819  6807
  6808 U  6807  6809  6818  6808
  6809 U  6808  6810  6817  6809
  6810 U  6809  6811  6816  6810
  6811 U  6810  6812     0  6811
  6812 A  6811  6813     0  6812
  6813 C  6812  6814     0  6813
  6814 U  6813  6815     0  6814
  6815 A  6814  6816     0  6815
  6816 G  6815  6817  6810  6816
  6817 A  6816  6818  6809  6817
  6818 A  6817  6819  6808  6818
  6819 G  6818  6820  6807  6819
  6820 U  6819  6821  6806  6820
  6821 A  6820  6822  6805  6821
  6822 C  6821  6823  6804  6822
  6823 A  6822  6824  6803  6823
  6824 A  6823  6825  6801  6824
  6825 A  6824  6826  6800  6825
  6826 U  6825  6827  6799  6826
  6827 U  6826  6828  6798  6827
  6828 C  6827  6829     0  6828
  6829 U  6828  6830  6796  6829
  6830 A  6829  6831  6795  6830
  6831 G  6830  6832  6794  6831
  6832 A  6831  6833     0  6832
  6833 A  6832  6834     0  6833
  6834 U  6833  6835     0  6834
  6835 U  6834  6836  6790  6835
  6836 A  6835  6837  6789  6836
  6837 A  6836  6838  6788  6837
  6838 A  6837  6839  6787  6838
  6839 G  6838  6840  6786  6839
  6840 C  6839  6841     0  6840
  6841 A  6840  6842     0  6841
  6842 U  6841  6843     0  6842
  6843 C  6842  6844     0  6843
  6844 U  6843  6845     0  6844
  6845 A  6844  6846     0  6845
  6846 U  6845  6847  6887  6846
  6847 G  6846  6848  6886  6847
  6848 C  6847  6849  6885  6848
  6849 C  6848  6850  6884  6849
  6850 G  6849  6851  6883  6850
  6851 A  6850  6852  6882  6851
  6852 C  6851  6853     0  6852
  6853 U  6852  6854  6881  6853
  6854 A  6853  6855  6880  6854
  6855 C  6854  6856  6879  6855
  6856 U  6855  6857  6878  6856
  6857 A  6856  6858     0  6857
  6858 U  6857  6859  6875  6858
  6859 A  6858  6860  6874  6859
  6860 G  6859  6861  6873  6860
  6861 C  6860  6862  6872  6861
  6862 A  6861  6863  6871  6862
  6863 A  6862  6864     0  6863
  6864 A  6863  6865     0  6864
  6865 G  6864  6866     0  6865
  6866 A  6865  6867     0  6866
  6867 A  6866  6868     0  6867
  6868 U  6867  6869     0  6868
  6869 A  6868  6870     0  6869
  6870 C  6869  6871     0  6870
  6871 U  6870  6872  6862  6871
  6872 G  6871  6873  6861  6872
  6873 U  6872  6874  6860  6873
  6874 U  6873  6875  6859  6874
  6875 A  6874  6876  6858  6875
  6876 A  6875  6877     0  6876
  6877 G  6876  6878     0  6877
  6878 A  6877  6879  6856  6878
  6879 G  6878  6880  6855  6879
  6880 U  6879  6881  6854  6880
  6881 G  6880  6882  6853  6881
  6882 U  6881  6883  6851  6882
  6883 C  6882  6884  6850  6883
  6884 G  6883  6885  6849  6884
  6885 G  6884  6886  6848  6885
  6886 U  6885  6887  6847  6886
  6887 A  6886  6888  6846  6887
  6888 A  6887  6889     0  6888
  6889 A  6888  6890     0  6889
  6890 U  6889  6891     0  6890
  6891 U  6890  6892     0  6891
  6892 U  6891  6893     0  6892
  6893 U  6892  6894     0  6893
  6894 G  6893  6895     0  6894
  6895 U  6894  6896     0  6895
  6896 C  6895  6897     0  6896
  6897 U  6896  6898     0  6897
  6898 A  6897  6899     0  6898
  6899 G  6898  6900     0  6899
  6900 A  6899  6901     0  6900
  6901 G  6900  6902  6924  6901
  6902 G  6901  6903  6923  6902
  6903 C  6902  6904  6922  6903
  6904 U  6903  6905  6921  6904
  6905 U  6904  6906  6920  6905
  6906 C  6905  6907  6919  6906
  6907 A  6906  6908  6918  6907
  6908 U  6907  6909     0  6908
  6909 U  6908  6910     0  6909
  6910 U  6909  6911     0  6910
  6911 A  6910  6912     0  6911
  6912 A  6911  6913     0  6912
  6913 U  6912  6914     0  6913
  6914 U  6913  6915     0  6914
  6915 A  6914  6916     0  6915
  6916 U  6915  6917     0  6916
  6917 U  6916  6918     0  6917
  6918 U  6917  6919  6907  6918
  6919 G  6918  6920  6906  6919
  6920 A  6919  6921  6905  6920
  6921 A  6920  6922  6904  6921
  6922 G  6921  6923  6903  6922
  6923 U  6922  6924  6902  6923
  6924 C  6923  6925  6901  6924
  6925 A  6924  6926     0  6925
  6926 C  6925  6927     0  6926
  6927 C  6926  6928     0  6927
  6928 U  6927  6929     0  6928
  6929 A  6928  6930     0  6929
  6930 A  6929  6931     0  6930
  6931 U  6930  6932     0  6931
  6932 U  6931  6933     0  6932
  6933 U  6932  6934     0  6933
  6934 U  6933  6935     0  6934
  6935 U  6934  6936     0  6935
  6936 C  6935  6937     0  6936
  6937 U  6936  6938     0  6937
  6938 A  6937  6939     0  6938
  6939 A  6938  6940     0  6939
  6940 A  6939  6941     0  6940
  6941 C  6940  6942     0  6941
  6942 U  6941  6943     0  6942
  6943 G  6942  6944     0  6943
  6944 A  6943  6945     0  6944
  6945 U  6944  6946     0  6945
  6946 A  6945  6947     0  6946
  6947 A  6946  6948     0  6947
  6948 A  6947  6949     0  6948
  6949 U  6948  6950     0  6949
  6950 A  6949  6951     0  6950
  6951 U  6950  6952     0  6951
  6952 U  6951  6953     0  6952
  6953 A  6952  6954     0  6953
  6954 U  6953  6955     0  6954
  6955 A  6954  6956     0  6955
  6956 A  6955  6957     0  6956
  6957 U  6956  6958     0  6957
  6958 U  6957  6959     0  6958
  6959 U  6958  6960     0  6959
  6960 G  6959  6961     0  6960
  6961 G  6960  6962     0  6961
  6962 U  6961  6963     0  6962
  6963 U  6962  6964     0  6963
  6964 U  6963  6965     0  6964
  6965 U  6964  6966     0  6965
  6966 U  6965  6967     0  6966
  6967 A  6966  6968     0  6967
  6968 C  6967  6969     0  6968
  6969 U  6968  6970     0  6969
  6970 A  6969  6971     0  6970
  6971 U  6970  6972     0  6971
  6972 U  6971  6973     0  6972
  6973 A  6972  6974     0  6973
  6974 A  6973  6975  7009  6974
  6975 G  6974  6976  7008  6975
  6976 U  6975  6977  7007  6976
  6977 G  6976  6978  7006  6977
  6978 U  6977  6979     0  6978
  6979 U  6978  6980  7004  6979
  6980 U  6979  6981  7003  6980
  6981 G  6980  6982  7002  6981
  6982 C  6981  6983     0  6982
  6983 C  6982  6984     0  6983
  6984 U  6983  6985  6999  6984
  6985 A  6984  6986  6998  6985
  6986 G  6985  6987  6997  6986
  6987 G  6986  6988  6996  6987
  6988 U  6987  6989  6995  6988
  6989 U  6988  6990  6994  6989
  6990 C  6989  6991     0  6990
  6991 U  6990  6992     0  6991
  6992 U  6991  6993     0  6992
  6993 U  6992  6994     0  6993
  6994 A  6993  6995  6989  6994
  6995 A  6994  6996  6988  6995
  6996 U  6995  6997  6987  6996
  6997 C  6996  6998  6986  6997
  6998 U  6997  6999  6985  6998
  6999 A  6998  7000  6984  6999
  7000 C  6999  7001     0  7000
  7001 U  7000  7002     0  7001
  7002 C  7001  7003  6981  7002
  7003 A  7002  7004  6980  7003
  7004 A  7003  7005  6979  7004
  7005 C  7004  7006     0  7005
  7006 C  7005  7007  6977  7006
  7007 G  7006  7008  6976  7007
  7008 C  7007  7009  6975  7008
  7009 U  7008  7010  6974  7009
  7010 G  7009  7011     0  7010
  7011 C  7010  7012     0  7011
  7012 U  7011  7013     0  7012
  7013 U  7012  7014     0  7013
  7014 U  7013  7015     0  7014
  7015 A  7014  7016     0  7015
  7016 G  7015  7017     0  7016
  7017 G  7016  7018     0  7017
  7018 U  7017  7019     0  7018
  7019 G  7018  7020     0  7019
  7020 U  7019  7021     0  7020
  7021 U  7020  7022     0  7021
  7022 U  7021  7023     0  7022
  7023 U  7022  7024     0  7023
  7024 A  7023  7025     0  7024
  7025 A  7024  7026     0  7025
  7026 U  7025  7027  7040  7026
  7027 G  7026  7028  7039  7027
  7028 U  7027  7029  7038  7028
  7029 C  7028  7030  7037  7029
  7030 U  7029  7031  7036  7030
  7031 A  7030  7032  7035  7031
  7032 A  7031  7033     0  7032
  7033 U  7032  7034     0  7033
  7034 U  7033  7035     0  7034
  7035 U  7034  7036  7031  7035
  7036 A  7035  7037  7030  7036
  7037 G  7036  7038  7029  7037
  7038 G  7037  7039  7028  7038
  7039 C  7038  7040  7027  7039
  7040 A  7039  7041  7026  7040
  7041 U  7040  7042     0  7041
  7042 G  7041  7043  7072  7042
  7043 C  7042  7044  7071  7043
  7044 C  7043  7045  7070  7044
  7045 U  7044  7046  7069  7045
  7046 U  7045  7047  7068  7046
  7047 C  7046  7048  7067  7047
  7048 U  7047  7049  7066  7048
  7049 U  7048  7050     0  7049
  7050 A  7049  7051     0  7050
  7051 C  7050  7052  7065  7051
  7052 U  7051  7053  7064  7052
  7053 G  7052  7054  7063  7053
  7054 U  7053  7055  7062  7054
  7055 A  7054  7056  7061  7055
  7056 C  7055  7057     0  7056
  7057 U  7056  7058     0  7057
  7058 G  7057  7059     0  7058
  7059 G  7058  7060     0  7059
  7060 U  7059  7061     0  7060
  7061 U  7060  7062  7055  7061
  7062 A  7061  7063  7054  7062
  7063 C  7062  7064  7053  7063
  7064 A  7063  7065  7052  7064
  7065 G  7064  7066  7051  7065
  7066 A  7065  7067  7048  7066
  7067 G  7066  7068  7047  7067
  7068 A  7067  7069  7046  7068
  7069 A  7068  7070  7045  7069
  7070 G  7069  7071  7044  7070
  7071 G  7070  7072  7043  7071
  7072 C  7071  7073  7042  7072
  7073 U  7072  7074     0  7073
  7074 A  7073  7075     0  7074
  7075 U  7074  7076     0  7075
  7076 U  7075  7077     0  7076
  7077 U  7076  7078     0  7077
  7078 G  7077  7079     0  7078
  7079 A  7078  7080     0  7079
  7080 A  7079  7081     0  7080
  7081 C  7080  7082     0  7081
  7082 U  7081  7083     0  7082
  7083 C  7082  7084     0  7083
  7084 U  7083  7085     0  7084
  7085 A  7084  7086     0  7085
  7086 C  7085  7087     0  7086
  7087 U  7086  7088     0  7087
  7088 A  7087  7089     0  7088
  7089 A  7088  7090     0  7089
  7090 U  7089  7091     0  7090
  7091 G  7090  7092     0  7091
  7092 U  7091  7093     0  7092
  7093 C  7092  7094  7145  7093
  7094 A  7093  7095  7144  7094
  7095 C  7094  7096  7143  7095
  7096 U  7095  7097  7142  7096
  7097 A  7096  7098  7141  7097
  7098 U  7097  7099     0  7098
  7099 U  7098  7100     0  7099
  7100 G  7099  7101  7138  7100
  7101 C  7100  7102  7137  7101
  7102 A  7101  7103  7136  7102
  7103 A  7102  7104  7135  7103
  7104 C  7103  7105  7133  7104
  7105 C  7104  7106  7131  7105
  7106 U  7105  7107  7130  7106
  7107 A  7106  7108  7129  7107
  7108 C  7107  7109  7128  7108
  7109 U  7108  7110     0  7109
  7110 G  7109  7111     0  7110
  7111 U  7110  7112     0  7111
  7112 A  7111  7113     0  7112
  7113 C  7112  7114     0  7113
  7114 U  7113  7115     0  7114
  7115 G  7114  7116  7125  7115
  7116 G  7115  7117  7124  7116
  7117 U  7116  7118  7123  7117
  7118 U  7117  7119     0  7118
  7119 C  7118  7120     0  7119
  7120 U  7119  7121     0  7120
  7121 A  7120  7122     0  7121
  7122 U  7121  7123     0  7122
  7123 A  7122  7124  7117  7123
  7124 C  7123  7125  7116  7124
  7125 C  7124  7126  7115  7125
  7126 U  7125  7127     0  7126
  7127 U  7126  7128     0  7127
  7128 G  7127  7129  7108  7128
  7129 U  7128  7130  7107  7129
  7130 A  7129  7131  7106  7130
  7131 G  7130  7132  7105  7131
  7132 U  7131  7133     0  7132
  7133 G  7132  7134  7104  7133
  7134 U  7133  7135     0  7134
  7135 U  7134  7136  7103  7135
  7136 U  7135  7137  7102  7136
  7137 G  7136  7138  7101  7137
  7138 U  7137  7139  7100  7138
  7139 C  7138  7140     0  7139
  7140 U  7139  7141     0  7140
  7141 U  7140  7142  7097  7141
  7142 A  7141  7143  7096  7142
  7143 G  7142  7144  7095  7143
  7144 U  7143  7145  7094  7144
  7145 G  7144  7146  7093  7145
  7146 G  7145  7147     0  7146
  7147 U  7146  7148     0  7147
  7148 U  7147  7149     0  7148
  7149 U  7148  7150     0  7149
  7150 A  7149  7151     0  7150
  7151 G  7150  7152     0  7151
  7152 A  7151  7153     0  7152
  7153 U  7152  7154     0  7153
  7154 U  7153  7155     0  7154
  7155 C  7154  7156     0  7155
  7156 U  7155  7157     0  7156
  7157 U  7156  7158     0  7157
  7158 U  7157  7159     0  7158
  7159 A  7158  7160     0  7159
  7160 G  7159  7161     0  7160
  7161 A  7160  7162     0  7161
  7162 C  7161  7163     0  7162
  7163 A  7162  7164     0  7163
  7164 C  7163  7165     0  7164
  7165 C  7164  7166     0  7165
  7166 U  7165  7167     0  7166
  7167 A  7166  7168     0  7167
  7168 U  7167  7169     0  7168
  7169 C  7168  7170     0  7169
  7170 C  7169  7171     0  7170
  7171 U  7170  7172     0  7171
  7172 U  7171  7173     0  7172
  7173 C  7172  7174     0  7173
  7174 U  7173  7175     0  7174
  7175 U  7174  7176     0  7175
  7176 U  7175  7177     0  7176
  7177 A  7176  7178     0  7177
  7178 G  7177  7179     0  7178
  7179 A  7178  7180     0  7179
  7180 A  7179  7181     0  7180
  7181 A  7180  7182     0  7181
  7182 C  7181  7183     0  7182
  7183 U  7182  7184     0  7183
  7184 A  7183  7185     0  7184
  7185 U  7184  7186     0  7185
  7186 A  7185  7187     0  7186
  7187 C  7186  7188     0  7187
  7188 A  7187  7189     0  7188
  7189 A  7188  7190     0  7189
  7190 A  7189  7191     0  7190
  7191 U  7190  7192     0  7191
  7192 U  7191  7193     0  7192
  7193 A  7192  7194     0  7193
  7194 C  7193  7195  7213  7194
  7195 C  7194  7196  7212  7195
  7196 A  7195  7197  7211  7196
  7197 U  7196  7198  7210  7197
  7198 U  7197  7199  7209  7198
  7199 U  7198  7200  7208  7199
  7200 C  7199  7201     0  7200
  7201 A  7200  7202     0  7201
  7202 U  7201  7203     0  7202
  7203 C  7202  7204     0  7203
  7204 U  7203  7205     0  7204
  7205 U  7204  7206     0  7205
  7206 U  7205  7207     0  7206
  7207 U  7206  7208     0  7207
  7208 A  7207  7209  7199  7208
  7209 A  7208  7210  7198  7209
  7210 A  7209  7211  7197  7210
  7211 U  7210  7212  7196  7211
  7212 G  7211  7213  7195  7212
  7213 G  7212  7214  7194  7213
  7214 G  7213  7215     0  7214
  7215 A  7214  7216     0  7215
  7216 U  7215  7217     0  7216
  7217 U  7216  7218     0  7217
  7218 U  7217  7219     0  7218
  7219 A  7218  7220     0  7219
  7220 A  7219  7221     0  7220
  7221 C  7220  7222     0  7221
  7222 U  7221  7223     0  7222
  7223 G  7222  7224     0  7223
  7224 C  7223  7225     0  7224
  7225 U  7224  7226     0  7225
  7226 U  7225  7227     0  7226
  7227 U  7226  7228     0  7227
  7228 U  7227  7229     0  7228
  7229 G  7228  7230     0  7229
  7230 G  7229  7231  7239  7230
  7231 C  7230  7232  7238  7231
  7232 U  7231  7233     0  7232
  7233 U  7232  7234     0  7233
  7234 A  7233  7235     0  7234
  7235 G  7234  7236     0  7235
  7236 U  7235  7237     0  7236
  7237 U  7236  7238     0  7237
  7238 G  7237  7239  7231  7238
  7239 C  7238  7240  7230  7239
  7240 A  7239  7241     0  7240
  7241 G  7240  7242     0  7241
  7242 A  7241  7243     0  7242
  7243 G  7242  7244     0  7243
  7244 U  7243  7245     0  7244
  7245 G  7244  7246     0  7245
  7246 G  7245  7247     0  7246
  7247 U  7246  7248     0  7247
  7248 U  7247  7249     0  7248
  7249 U  7248  7250     0  7249
  7250 U  7249  7251     0  7250
  7251 U  7250  7252     0  7251
  7252 G  7251  7253     0  7252
  7253 G  7252  7254  7460  7253
  7254 C  7253  7255  7459  7254
  7255 A  7254  7256  7458  7255
  7256 U  7255  7257  7457  7256
  7257 A  7256  7258  7456  7257
  7258 U  7257  7259  7455  7258
  7259 A  7258  7260  7454  7259
  7260 U  7259  7261     0  7260
  7261 U  7260  7262     0  7261
  7262 C  7261  7263     0  7262
  7263 U  7262  7264     0  7263
  7264 U  7263  7265     0  7264
  7265 U  7264  7266     0  7265
  7266 U  7265  7267     0  7266
  7267 C  7266  7268     0  7267
  7268 A  7267  7269     0  7268
  7269 C  7268  7270     0  7269
  7270 U  7269  7271     0  7270
  7271 A  7270  7272     0  7271
  7272 G  7271  7273     0  7272
  7273 G  7272  7274     0  7273
  7274 U  7273  7275     0  7274
  7275 U  7274  7276     0  7275
  7276 U  7275  7277     0  7276
  7277 U  7276  7278     0  7277
  7278 U  7277  7279     0  7278
  7279 C  7278  7280     0  7279
  7280 U  7279  7281     0  7280
  7281 A  7280  7282  7336  7281
  7282 U  7281  7283  7335  7282
  7283 G  7282  7284  7334  7283
  7284 U  7283  7285  7333  7284
  7285 A  7284  7286  7332  7285
  7286 C  7285  7287  7331  7286
  7287 U  7286  7288  7330  7287
  7288 U  7287  7289  7328  7288
  7289 G  7288  7290  7327  7289
  7290 G  7289  7291  7326  7290
  7291 A  7290  7292  7325  7291
  7292 U  7291  7293     0  7292
  7293 U  7292  7294  7323  7293
  7294 G  7293  7295  7322  7294
  7295 G  7294  7296  7321  7295
  7296 C  7295  7297  7320  7296
  7297 U  7296  7298  7319  7297
  7298 G  7297  7299  7318  7298
  7299 C  7298  7300     0  7299
  7300 A  7299  7301     0  7300
  7301 A  7300  7302     0  7301
  7302 U  7301  7303     0  7302
  7303 C  7302  7304  7312  7303
  7304 A  7303  7305  7311  7304
  7305 U  7304  7306     0  7305
  7306 G  7305  7307     0  7306
  7307 C  7306  7308     0  7307
  7308 A  7307  7309     0  7308
  7309 A  7308  7310     0  7309
  7310 U  7309  7311     0  7310
  7311 U  7310  7312  7304  7311
  7312 G  7311  7313  7303  7312
  7313 U  7312  7314     0  7313
  7314 U  7313  7315     0  7314
  7315 U  7314  7316     0  7315
  7316 U  7315  7317     0  7316
  7317 U  7316  7318     0  7317
  7318 C  7317  7319  7298  7318
  7319 A  7318  7320  7297  7319
  7320 G  7319  7321  7296  7320
  7321 C  7320  7322  7295  7321
  7322 U  7321  7323  7294  7322
  7323 A  7322  7324  7293  7323
  7324 U  7323  7325     0  7324
  7325 U  7324  7326  7291  7325
  7326 U  7325  7327  7290  7326
  7327 U  7326  7328  7289  7327
  7328 G  7327  7329  7288  7328
  7329 C  7328  7330     0  7329
  7330 A  7329  7331  7287  7330
  7331 G  7330  7332  7286  7331
  7332 U  7331  7333  7285  7332
  7333 A  7332  7334  7284  7333
  7334 C  7333  7335  7283  7334
  7335 A  7334  7336  7282  7335
  7336 U  7335  7337  7281  7336
  7337 U  7336  7338     0  7337
  7338 U  7337  7339     0  7338
  7339 U  7338  7340     0  7339
  7340 A  7339  7341     0  7340
  7341 U  7340  7342     0  7341
  7342 U  7341  7343     0  7342
  7343 A  7342  7344     0  7343
  7344 G  7343  7345     0  7344
  7345 U  7344  7346  7373  7345
  7346 A  7345  7347  7372  7346
  7347 A  7346  7348  7371  7347
  7348 U  7347  7349  7370  7348
  7349 U  7348  7350     0  7349
  7350 C  7349  7351     0  7350
  7351 U  7350  7352  7367  7351
  7352 U  7351  7353  7366  7352
  7353 G  7352  7354  7365  7353
  7354 G  7353  7355  7364  7354
  7355 C  7354  7356  7363  7355
  7356 U  7355  7357  7362  7356
  7357 U  7356  7358     0  7357
  7358 A  7357  7359     0  7358
  7359 U  7358  7360     0  7359
  7360 G  7359  7361     0  7360
  7361 U  7360  7362     0  7361
  7362 G  7361  7363  7356  7362
  7363 G  7362  7364  7355  7363
  7364 U  7363  7365  7354  7364
  7365 U  7364  7366  7353  7365
  7366 A  7365  7367  7352  7366
  7367 A  7366  7368  7351  7367
  7368 U  7367  7369     0  7368
  7369 A  7368  7370     0  7369
  7370 A  7369  7371  7348  7370
  7371 U  7370  7372  7347  7371
  7372 U  7371  7373  7346  7372
  7373 A  7372  7374  7345  7373
  7374 A  7373  7375     0  7374
  7375 U  7374  7376     0  7375
  7376 C  7375  7377     0  7376
  7377 U  7376  7378     0  7377
  7378 U  7377  7379  7418  7378
  7379 G  7378  7380  7417  7379
  7380 U  7379  7381  7416  7380
  7381 A  7380  7382  7415  7381
  7382 C  7381  7383  7414  7382
  7383 A  7382  7384  7413  7383
  7384 A  7383  7385     0  7384
  7385 A  7384  7386     0  7385
  7386 U  7385  7387  7409  7386
  7387 G  7386  7388  7408  7387
  7388 G  7387  7389  7407  7388
  7389 C  7388  7390  7406  7389
  7390 C  7389  7391  7405  7390
  7391 C  7390  7392     0  7391
  7392 C  7391  7393     0  7392
  7393 G  7392  7394     0  7393
  7394 A  7393  7395     0  7394
  7395 U  7394  7396     0  7395
  7396 U  7395  7397     0  7396
  7397 U  7396  7398     0  7397
  7398 C  7397  7399     0  7398
  7399 A  7398  7400     0  7399
  7400 G  7399  7401     0  7400
  7401 C  7400  7402     0  7401
  7402 U  7401  7403     0  7402
  7403 A  7402  7404     0  7403
  7404 U  7403  7405     0  7404
  7405 G  7404  7406  7390  7405
  7406 G  7405  7407  7389  7406
  7407 U  7406  7408  7388  7407
  7408 U  7407  7409  7387  7408
  7409 A  7408  7410  7386  7409
  7410 G  7409  7411     0  7410
  7411 A  7410  7412     0  7411
  7412 A  7411  7413     0  7412
  7413 U  7412  7414  7383  7413
  7414 G  7413  7415  7382  7414
  7415 U  7414  7416  7381  7415
  7416 A  7415  7417  7380  7416
  7417 C  7416  7418  7379  7417
  7418 A  7417  7419  7378  7418
  7419 U  7418  7420     0  7419
  7420 C  7419  7421     0  7420
  7421 U  7420  7422     0  7421
  7422 U  7421  7423     0  7422
  7423 C  7422  7424  7452  7423
  7424 U  7423  7425  7450  7424
  7425 U  7424  7426  7449  7425
  7426 U  7425  7427  7448  7426
  7427 G  7426  7428     0  7427
  7428 C  7427  7429  7446  7428
  7429 A  7428  7430  7445  7429
  7430 U  7429  7431  7444  7430
  7431 C  7430  7432  7442  7431
  7432 A  7431  7433  7441  7432
  7433 U  7432  7434  7440  7433
  7434 U  7433  7435     0  7434
  7435 U  7434  7436     0  7435
  7436 U  7435  7437     0  7436
  7437 A  7436  7438     0  7437
  7438 U  7437  7439     0  7438
  7439 U  7438  7440     0  7439
  7440 A  7439  7441  7433  7440
  7441 U  7440  7442  7432  7441
  7442 G  7441  7443  7431  7442
  7443 U  7442  7444     0  7443
  7444 A  7443  7445  7430  7444
  7445 U  7444  7446  7429  7445
  7446 G  7445  7447  7428  7446
  7447 G  7446  7448     0  7447
  7448 A  7447  7449  7426  7448
  7449 A  7448  7450  7425  7449
  7450 A  7449  7451  7424  7450
  7451 A  7450  7452     0  7451
  7452 G  7451  7453  7423  7452
  7453 U  7452  7454     0  7453
  7454 U  7453  7455  7259  7454
  7455 A  7454  7456  7258  7455
  7456 U  7455  7457  7257  7456
  7457 G  7456  7458  7256  7457
  7458 U  7457  7459  7255  7458
  7459 G  7458  7460  7254  7459
  7460 C  7459  7461  7253  7460
  7461 A  7460  7462     0  7461
  7462 U  7461  7463     0  7462
  7463 G  7462  7464     0  7463
  7464 U  7463  7465     0  7464
  7465 U  7464  7466     0  7465
  7466 G  7465  7467     0  7466
  7467 U  7466  7468     0  7467
  7468 A  7467  7469     0  7468
  7469 G  7468  7470     0  7469
  7470 A  7469  7471  7510  7470
  7471 C  7470  7472  7509  7471
  7472 G  7471  7473  7508  7472
  7473 G  7472  7474     0  7473
  7474 U  7473  7475     0  7474
  7475 U  7474  7476  7505  7475
  7476 G  7475  7477  7504  7476
  7477 U  7476  7478  7503  7477
  7478 A  7477  7479  7502  7478
  7479 A  7478  7480  7501  7479
  7480 U  7479  7481  7500  7480
  7481 U  7480  7482     0  7481
  7482 C  7481  7483  7498  7482
  7483 A  7482  7484  7497  7483
  7484 U  7483  7485  7496  7484
  7485 C  7484  7486  7495  7485
  7486 A  7485  7487  7494  7486
  7487 A  7486  7488     0  7487
  7488 C  7487  7489     0  7488
  7489 U  7488  7490     0  7489
  7490 U  7489  7491     0  7490
  7491 G  7490  7492     0  7491
  7492 U  7491  7493     0  7492
  7493 A  7492  7494     0  7493
  7494 U  7493  7495  7486  7494
  7495 G  7494  7496  7485  7495
  7496 A  7495  7497  7484  7496
  7497 U  7496  7498  7483  7497
  7498 G  7497  7499  7482  7498
  7499 U  7498  7500     0  7499
  7500 G  7499  7501  7480  7500
  7501 U  7500  7502  7479  7501
  7502 U  7501  7503  7478  7502
  7503 A  7502  7504  7477  7503
  7504 C  7503  7505  7476  7504
  7505 A  7504  7506  7475  7505
  7506 A  7505  7507     0  7506
  7507 A  7506  7508     0  7507
  7508 C  7507  7509  7472  7508
  7509 G  7508  7510  7471  7509
  7510 U  7509  7511  7470  7510
  7511 A  7510  7512     0  7511
  7512 A  7511  7513     0  7512
  7513 U  7512  7514     0  7513
  7514 A  7513  7515     0  7514
  7515 G  7514  7516     0  7515
  7516 A  7515  7517     0  7516
  7517 G  7516  7518     0  7517
  7518 C  7517  7519     0  7518
  7519 A  7518  7520     0  7519
  7520 A  7519  7521     0  7520
  7521 C  7520  7522     0  7521
  7522 A  7521  7523     0  7522
  7523 A  7522  7524     0  7523
  7524 G  7523  7525     0  7524
  7525 A  7524  7526     0  7525
  7526 G  7525  7527     0  7526
  7527 U  7526  7528     0  7527
  7528 C  7527  7529     0  7528
  7529 G  7528  7530     0  7529
  7530 A  7529  7531     0  7530
  7531 A  7530  7532     0  7531
  7532 U  7531  7533     0  7532
  7533 G  7532  7534     0  7533
  7534 U  7533  7535     0  7534
  7535 A  7534  7536     0  7535
  7536 C  7535  7537     0  7536
  7537 A  7536  7538  7546  7537
  7538 A  7537  7539  7545  7538
  7539 C  7538  7540  7544  7539
  7540 U  7539  7541     0  7540
  7541 A  7540  7542     0  7541
  7542 U  7541  7543     0  7542
  7543 U  7542  7544     0  7543
  7544 G  7543  7545  7539  7544
  7545 U  7544  7546  7538  7545
  7546 U  7545  7547  7537  7546
  7547 A  7546  7548     0  7547
  7548 A  7547  7549     0  7548
  7549 U  7548  7550     0  7549
  7550 G  7549  7551     0  7550
  7551 G  7550  7552     0  7551
  7552 U  7551  7553     0  7552
  7553 G  7552  7554     0  7553
  7554 U  7553  7555     0  7554
  7555 U  7554  7556     0  7555
  7556 A  7555  7557     0  7556
  7557 G  7556  7558     0  7557
  7558 A  7557  7559     0  7558
  7559 A  7558  7560     0  7559
  7560 G  7559  7561     0  7560
  7561 G  7560  7562     0  7561
  7562 U  7561  7563     0  7562
  7563 C  7562  7564     0  7563
  7564 C  7563  7565     0  7564
  7565 U  7564  7566     0  7565
  7566 U  7565  7567     0  7566
  7567 U  7566  7568     0  7567
  7568 U  7567  7569  7589  7568
  7569 A  7568  7570  7588  7569
  7570 U  7569  7571  7587  7570
  7571 G  7570  7572     0  7571
  7572 U  7571  7573  7585  7572
  7573 C  7572  7574  7584  7573
  7574 U  7573  7575  7583  7574
  7575 A  7574  7576  7582  7575
  7576 U  7575  7577  7581  7576
  7577 G  7576  7578     0  7577
  7578 C  7577  7579     0  7578
  7579 U  7578  7580     0  7579
  7580 A  7579  7581     0  7580
  7581 A  7580  7582  7576  7581
  7582 U  7581  7583  7575  7582
  7583 G  7582  7584  7574  7583
  7584 G  7583  7585  7573  7584
  7585 A  7584  7586  7572  7585
  7586 G  7585  7587     0  7586
  7587 G  7586  7588  7570  7587
  7588 U  7587  7589  7569  7588
  7589 A  7588  7590  7568  7589
  7590 A  7589  7591     0  7590
  7591 A  7590  7592     0  7591
  7592 G  7591  7593     0  7592
  7593 G  7592  7594     0  7593
  7594 C  7593  7595     0  7594
  7595 U  7594  7596     0  7595
  7596 U  7595  7597     0  7596
  7597 U  7596  7598     0  7597
  7598 U  7597  7599     0  7598
  7599 G  7598  7600     0  7599
  7600 C  7599  7601     0  7600
  7601 A  7600  7602     0  7601
  7602 A  7601  7603     0  7602
  7603 A  7602  7604     0  7603
  7604 C  7603  7605  7650  7604
  7605 U  7604  7606  7649  7605
  7606 A  7605  7607  7648  7606
  7607 C  7606  7608  7647  7607
  7608 A  7607  7609     0  7608
  7609 C  7608  7610     0  7609
  7610 A  7609  7611     0  7610
  7611 A  7610  7612     0  7611
  7612 U  7611  7613     0  7612
  7613 U  7612  7614  7641  7613
  7614 G  7613  7615  7640  7614
  7615 G  7614  7616  7639  7615
  7616 A  7615  7617  7638  7616
  7617 A  7616  7618  7637  7617
  7618 U  7617  7619  7636  7618
  7619 U  7618  7620     0  7619
  7620 G  7619  7621  7635  7620
  7621 U  7620  7622  7634  7621
  7622 G  7621  7623  7633  7622
  7623 U  7622  7624  7632  7623
  7624 U  7623  7625  7631  7624
  7625 A  7624  7626  7630  7625
  7626 A  7625  7627     0  7626
  7627 U  7626  7628     0  7627
  7628 U  7627  7629     0  7628
  7629 G  7628  7630     0  7629
  7630 U  7629  7631  7625  7630
  7631 G  7630  7632  7624  7631
  7632 A  7631  7633  7623  7632
  7633 U  7632  7634  7622  7633
  7634 A  7633  7635  7621  7634
  7635 C  7634  7636  7620  7635
  7636 A  7635  7637  7618  7636
  7637 U  7636  7638  7617  7637
  7638 U  7637  7639  7616  7638
  7639 C  7638  7640  7615  7639
  7640 U  7639  7641  7614  7640
  7641 G  7640  7642  7613  7641
  7642 U  7641  7643     0  7642
  7643 G  7642  7644     0  7643
  7644 C  7643  7645     0  7644
  7645 U  7644  7646     0  7645
  7646 G  7645  7647     0  7646
  7647 G  7646  7648  7607  7647
  7648 U  7647  7649  7606  7648
  7649 A  7648  7650  7605  7649
  7650 G  7649  7651  7604  7650
  7651 U  7650  7652     0  7651
  7652 A  7651  7653     0  7652
  7653 C  7652  7654     0  7653
  7654 A  7653  7655     0  7654
  7655 U  7654  7656     0  7655
  7656 U  7655  7657     0  7656
  7657 U  7656  7658     0  7657
  7658 A  7657  7659     0  7658
  7659 U  7658  7660     0  7659
  7660 U  7659  7661     0  7660
  7661 A  7660  7662  7689  7661
  7662 G  7661  7663  7688  7662
  7663 U  7662  7664  7687  7663
  7664 G  7663  7665  7686  7664
  7665 A  7664  7666  7685  7665
  7666 U  7665  7667  7684  7666
  7667 G  7666  7668     0  7667
  7668 A  7667  7669  7683  7668
  7669 A  7668  7670  7682  7669
  7670 G  7669  7671  7681  7670
  7671 U  7670  7672  7680  7671
  7672 U  7671  7673  7679  7672
  7673 G  7672  7674     0  7673
  7674 C  7673  7675     0  7674
  7675 G  7674  7676     0  7675
  7676 A  7675  7677     0  7676
  7677 G  7676  7678     0  7677
  7678 A  7677  7679     0  7678
  7679 G  7678  7680  7672  7679
  7680 A  7679  7681  7671  7680
  7681 C  7680  7682  7670  7681
  7682 U  7681  7683  7669  7682
  7683 U  7682  7684  7668  7683
  7684 G  7683  7685  7666  7684
  7685 U  7684  7686  7665  7685
  7686 C  7685  7687  7664  7686
  7687 A  7686  7688  7663  7687
  7688 C  7687  7689  7662  7688
  7689 U  7688  7690  7661  7689
  7690 A  7689  7691     0  7690
  7691 C  7690  7692     0  7691
  7692 A  7691  7693     0  7692
  7693 G  7692  7694     0  7693
  7694 U  7693  7695     0  7694
  7695 U  7694  7696     0  7695
  7696 U  7695  7697     0  7696
  7697 A  7696  7698     0  7697
  7698 A  7697  7699     0  7698
  7699 A  7698  7700     0  7699
  7700 A  7699  7701     0  7700
  7701 G  7700  7702     0  7701
  7702 A  7701  7703     0  7702
  7703 C  7702  7704     0  7703
  7704 C  7703  7705     0  7704
  7705 A  7704  7706     0  7705
  7706 A  7705  7707     0  7706
  7707 U  7706  7708     0  7707
  7708 A  7707  7709     0  7708
  7709 A  7708  7710     0  7709
  7710 A  7709  7711     0  7710
  7711 U  7710  7712     0  7711
  7712 C  7711  7713     0  7712
  7713 C  7712  7714     0  7713
  7714 U  7713  7715     0  7714
  7715 A  7714  7716     0  7715
  7716 C  7715  7717     0  7716
  7717 U  7716  7718  7794  7717
  7718 G  7717  7719  7793  7718
  7719 A  7718  7720  7792  7719
  7720 C  7719  7721  7791  7720
  7721 C  7720  7722  7790  7721
  7722 A  7721  7723  7789  7722
  7723 G  7722  7724  7788  7723
  7724 U  7723  7725  7787  7724
  7725 C  7724  7726     0  7725
  7726 U  7725  7727     0  7726
  7727 U  7726  7728     0  7727
  7728 C  7727  7729     0  7728
  7729 U  7728  7730     0  7729
  7730 U  7729  7731     0  7730
  7731 A  7730  7732     0  7731
  7732 C  7731  7733     0  7732
  7733 A  7732  7734     0  7733
  7734 U  7733  7735     0  7734
  7735 C  7734  7736     0  7735
  7736 G  7735  7737     0  7736
  7737 U  7736  7738     0  7737
  7738 U  7737  7739     0  7738
  7739 G  7738  7740     0  7739
  7740 A  7739  7741     0  7740
  7741 U  7740  7742     0  7741
  7742 A  7741  7743     0  7742
  7743 G  7742  7744     0  7743
  7744 U  7743  7745  7784  7744
  7745 G  7744  7746  7783  7745
  7746 U  7745  7747  7782  7746
  7747 U  7746  7748  7781  7747
  7748 A  7747  7749  7780  7748
  7749 C  7748  7750     0  7749
  7750 A  7749  7751  7778  7750
  7751 G  7750  7752  7777  7751
  7752 U  7751  7753  7776  7752
  7753 G  7752  7754  7775  7753
  7754 A  7753  7755  7774  7754
  7755 A  7754  7756  7773  7755
  7756 G  7755  7757  7772  7756
  7757 A  7756  7758     0  7757
  7758 A  7757  7759  7771  7758
  7759 U  7758  7760  7770  7759
  7760 G  7759  7761  7769  7760
  7761 G  7760  7762  7768  7761
  7762 U  7761  7763     0  7762
  7763 U  7762  7764     0  7763
  7764 C  7763  7765     0  7764
  7765 C  7764  7766     0  7765
  7766 A  7765  7767     0  7766
  7767 U  7766  7768     0  7767
  7768 C  7767  7769  7761  7768
  7769 C  7768  7770  7760  7769
  7770 A  7769  7771  7759  7770
  7771 U  7770  7772  7758  7771
  7772 C  7771  7773  7756  7772
  7773 U  7772  7774  7755  7773
  7774 U  7773  7775  7754  7774
  7775 U  7774  7776  7753  7775
  7776 A  7775  7777  7752  7776
  7777 C  7776  7778  7751  7777
  7778 U  7777  7779  7750  7778
  7779 U  7778  7780     0  7779
  7780 U  7779  7781  7748  7780
  7781 G  7780  7782  7747  7781
  7782 A  7781  7783  7746  7782
  7783 U  7782  7784  7745  7783
  7784 A  7783  7785  7744  7784
  7785 A  7784  7786     0  7785
  7786 A  7785  7787     0  7786
  7787 G  7786  7788  7724  7787
  7788 C  7787  7789  7723  7788
  7789 U  7788  7790  7722  7789
  7790 G  7789  7791  7721  7790
  7791 G  7790  7792  7720  7791
  7792 U  7791  7793  7719  7792
  7793 C  7792  7794  7718  7793
  7794 A  7793  7795  7717  7794
  7795 A  7794  7796     0  7795
  7796 A  7795  7797     0  7796
  7797 A  7796  7798     0  7797
  7798 G  7797  7799     0  7798
  7799 A  7798  7800     0  7799
  7800 C  7799  7801     0  7800
  7801 U  7800  7802     0  7801
  7802 U  7801  7803     0  7802
  7803 A  7802  7804     0  7803
  7804 U  7803  7805     0  7804
  7805 G  7804  7806     0  7805
  7806 A  7805  7807     0  7806
  7807 A  7806  7808  8154  7807
  7808 A  7807  7809  8153  7808
  7809 G  7808  7810  8152  7809
  7810 A  7809  7811  8151  7810
  7811 C  7810  7812  8150  7811
  7812 A  7811  7813  8149  7812
  7813 U  7812  7814  8148  7813
  7814 U  7813  7815  8147  7814
  7815 C  7814  7816     0  7815
  7816 U  7815  7817     0  7816
  7817 C  7816  7818  8144  7817
  7818 U  7817  7819     0  7818
  7819 C  7818  7820  7850  7819
  7820 U  7819  7821  7849  7820
  7821 C  7820  7822  7848  7821
  7822 U  7821  7823  7847  7822
  7823 C  7822  7824  7846  7823
  7824 A  7823  7825  7845  7824
  7825 U  7824  7826     0  7825
  7826 U  7825  7827     0  7826
  7827 U  7826  7828  7842  7827
  7828 U  7827  7829  7841  7828
  7829 G  7828  7830  7840  7829
  7830 U  7829  7831  7839  7830
  7831 U  7830  7832  7838  7831
  7832 A  7831  7833     0  7832
  7833 A  7832  7834     0  7833
  7834 C  7833  7835     0  7834
  7835 U  7834  7836     0  7835
  7836 U  7835  7837     0  7836
  7837 A  7836  7838     0  7837
  7838 G  7837  7839  7831  7838
  7839 A  7838  7840  7830  7839
  7840 C  7839  7841  7829  7840
  7841 A  7840  7842  7828  7841
  7842 A  7841  7843  7827  7842
  7843 C  7842  7844     0  7843
  7844 C  7843  7845     0  7844
  7845 U  7844  7846  7824  7845
  7846 G  7845  7847  7823  7846
  7847 A  7846  7848  7822  7847
  7848 G  7847  7849  7821  7848
  7849 A  7848  7850  7820  7849
  7850 G  7849  7851  7819  7850
  7851 C  7850  7852     0  7851
  7852 U  7851  7853     0  7852
  7853 A  7852  7854     0  7853
  7854 A  7853  7855     0  7854
  7855 U  7854  7856     0  7855
  7856 A  7855  7857     0  7856
  7857 A  7856  7858  7884  7857
  7858 C  7857  7859  7883  7858
  7859 A  7858  7860  7882  7859
  7860 C  7859  7861     0  7860
  7861 U  7860  7862  7880  7861
  7862 A  7861  7863  7879  7862
  7863 A  7862  7864  7878  7863
  7864 A  7863  7865  7876  7864
  7865 G  7864  7866  7875  7865
  7866 G  7865  7867  7874  7866
  7867 U  7866  7868  7873  7867
  7868 U  7867  7869     0  7868
  7869 C  7868  7870     0  7869
  7870 A  7869  7871     0  7870
  7871 U  7870  7872     0  7871
  7872 U  7871  7873     0  7872
  7873 G  7872  7874  7867  7873
  7874 C  7873  7875  7866  7874
  7875 C  7874  7876  7865  7875
  7876 U  7875  7877  7864  7876
  7877 A  7876  7878     0  7877
  7878 U  7877  7879  7863  7878
  7879 U  7878  7880  7862  7879
  7880 A  7879  7881  7861  7880
  7881 A  7880  7882     0  7881
  7882 U  7881  7883  7859  7882
  7883 G  7882  7884  7858  7883
  7884 U  7883  7885  7857  7884
  7885 U  7884  7886     0  7885
  7886 A  7885  7887     0  7886
  7887 U  7886  7888     0  7887
  7888 A  7887  7889     0  7888
  7889 G  7888  7890     0  7889
  7890 U  7889  7891     0  7890
  7891 U  7890  7892     0  7891
  7892 U  7891  7893     0  7892
  7893 U  7892  7894     0  7893
  7894 U  7893  7895     0  7894
  7895 G  7894  7896  7923  7895
  7896 A  7895  7897  7922  7896
  7897 U  7896  7898  7921  7897
  7898 G  7897  7899  7920  7898
  7899 G  7898  7900  7919  7899
  7900 U  7899  7901  7918  7900
  7901 A  7900  7902     0  7901
  7902 A  7901  7903     0  7902
  7903 A  7902  7904     0  7903
  7904 U  7903  7905  7914  7904
  7905 C  7904  7906  7913  7905
  7906 A  7905  7907  7912  7906
  7907 A  7906  7908     0  7907
  7908 A  7907  7909     0  7908
  7909 A  7908  7910     0  7909
  7910 U  7909  7911     0  7910
  7911 G  7910  7912     0  7911
  7912 U  7911  7913  7906  7912
  7913 G  7912  7914  7905  7913
  7914 A  7913  7915  7904  7914
  7915 A  7914  7916     0  7915
  7916 G  7915  7917     0  7916
  7917 A  7916  7918     0  7917
  7918 A  7917  7919  7900  7918
  7919 U  7918  7920  7899  7919
  7920 C  7919  7921  7898  7920
  7921 A  7920  7922  7897  7921
  7922 U  7921  7923  7896  7922
  7923 C  7922  7924  7895  7923
  7924 U  7923  7925     0  7924
  7925 G  7924  7926  8127  7925
  7926 C  7925  7927  8126  7926
  7927 A  7926  7928  8125  7927
  7928 A  7927  7929  8124  7928
  7929 A  7928  7930     0  7929
  7930 A  7929  7931     0  7930
  7931 U  7930  7932  8121  7931
  7932 C  7931  7933  8120  7932
  7933 A  7932  7934  8119  7933
  7934 G  7933  7935  8118  7934
  7935 C  7934  7936  8117  7935
  7936 G  7935  7937     0  7936
  7937 U  7936  7938  8115  7937
  7938 C  7937  7939  8114  7938
  7939 U  7938  7940  8113  7939
  7940 G  7939  7941  8112  7940
  7941 U  7940  7942  8111  7941
  7942 U  7941  7943     0  7942
  7943 U  7942  7944     0  7943
  7944 A  7943  7945     0  7944
  7945 C  7944  7946     0  7945
  7946 U  7945  7947     0  7946
  7947 A  7946  7948     0  7947
  7948 C  7947  7949     0  7948
  7949 A  7948  7950     0  7949
  7950 G  7949  7951  8106  7950
  7951 U  7950  7952     0  7951
  7952 C  7951  7953  8105  7952
  7953 A  7952  7954  8104  7953
  7954 G  7953  7955  8103  7954
  7955 C  7954  7956  8102  7955
  7956 U  7955  7957  8101  7956
  7957 U  7956  7958     0  7957
  7958 A  7957  7959     0  7958
  7959 U  7958  7960  8098  7959
  7960 G  7959  7961  8097  7960
  7961 U  7960  7962  8096  7961
  7962 G  7961  7963     0  7962
  7963 U  7962  7964     0  7963
  7964 C  7963  7965     0  7964
  7965 A  7964  7966     0  7965
  7966 A  7965  7967     0  7966
  7967 C  7966  7968     0  7967
  7968 C  7967  7969  8018  7968
  7969 U  7968  7970  8017  7969
  7970 A  7969  7971     0  7970
  7971 U  7970  7972  8015  7971
  7972 A  7971  7973  8014  7972
  7973 C  7972  7974  8013  7973
  7974 U  7973  7975  8012  7974
  7975 G  7974  7976  8011  7975
  7976 U  7975  7977  8010  7976
  7977 U  7976  7978  8009  7977
  7978 A  7977  7979  8008  7978
  7979 C  7978  7980  8007  7979
  7980 U  7979  7981  8006  7980
  7981 A  7980  7982  8005  7981
  7982 G  7981  7983  8004  7982
  7983 A  7982  7984  8002  7983
  7984 U  7983  7985  8001  7984
  7985 C  7984  7986  8000  7985
  7986 A  7985  7987  7999  7986
  7987 G  7986  7988  7998  7987
  7988 G  7987  7989  7997  7988
  7989 C  7988  7990  7996  7989
  7990 A  7989  7991  7995  7990
  7991 U  7990  7992     0  7991
  7992 U  7991  7993     0  7992
  7993 A  7992  7994     0  7993
  7994 G  7993  7995     0  7994
  7995 U  7994  7996  7990  7995
  7996 G  7995  7997  7989  7996
  7997 U  7996  7998  7988  7997
  7998 C  7997  7999  7987  7998
  7999 U  7998  8000  7986  7999
  8000 G  7999  8001  7985  8000
  8001 A  8000  8002  7984  8001
  8002 U  8001  8003  7983  8002
  8003 G  8002  8004     0  8003
  8004 U  8003  8005  7982  8004
  8005 U  8004  8006  7981  8005
  8006 G  8005  8007  7980  8006
  8007 G  8006  8008  7979  8007
  8008 U  8007  8009  7978  8008
  8009 G  8008  8010  7977  8009
  8010 A  8009  8011  7976  8010
  8011 U  8010  8012  7975  8011
  8012 A  8011  8013  7974  8012
  8013 G  8012  8014  7973  8013
  8014 U  8013  8015  7972  8014
  8015 G  8014  8016  7971  8015
  8016 C  8015  8017     0  8016
  8017 G  8016  8018  7969  8017
  8018 G  8017  8019  7968  8018
  8019 A  8018  8020     0  8019
  8020 A  8019  8021     0  8020
  8021 G  8020  8022     0  8021
  8022 U  8021  8023     0  8022
  8023 U  8022  8024     0  8023
  8024 G  8023  8025     0  8024
  8025 C  8024  8026     0  8025
  8026 A  8025  8027     0  8026
  8027 G  8026  8028  8074  8027
  8028 U  8027  8029  8073  8028
  8029 U  8028  8030  8072  8029
  8030 A  8029  8031  8071  8030
  8031 A  8030  8032  8070  8031
  8032 A  8031  8033  8069  8032
  8033 A  8032  8034  8068  8033
  8034 U  8033  8035     0  8034
  8035 G  8034  8036  8067  8035
  8036 U  8035  8037     0  8036
  8037 U  8036  8038  8066  8037
  8038 U  8037  8039  8065  8038
  8039 G  8038  8040  8064  8039
  8040 A  8039  8041  8063  8040
  8041 U  8040  8042  8062  8041
  8042 G  8041  8043  8061  8042
  8043 C  8042  8044     0  8043
  8044 U  8043  8045     0  8044
  8045 U  8044  8046     0  8045
  8046 A  8045  8047  8057  8046
  8047 C  8046  8048  8056  8047
  8048 G  8047  8049  8055  8048
  8049 U  8048  8050  8054  8049
  8050 U  8049  8051     0  8050
  8051 A  8050  8052     0  8051
  8052 A  8051  8053     0  8052
  8053 U  8052  8054     0  8053
  8054 A  8053  8055  8049  8054
  8055 C  8054  8056  8048  8055
  8056 G  8055  8057  8047  8056
  8057 U  8056  8058  8046  8057
  8058 U  8057  8059     0  8058
  8059 U  8058  8060     0  8059
  8060 U  8059  8061     0  8060
  8061 C  8060  8062  8042  8061
  8062 A  8061  8063  8041  8062
  8063 U  8062  8064  8040  8063
  8064 C  8063  8065  8039  8064
  8065 A  8064  8066  8038  8065
  8066 A  8065  8067  8037  8066
  8067 C  8066  8068  8035  8067
  8068 U  8067  8069  8033  8068
  8069 U  8068  8070  8032  8069
  8070 U  8069  8071  8031  8070
  8071 U  8070  8072  8030  8071
  8072 A  8071  8073  8029  8072
  8073 A  8072  8074  8028  8073
  8074 C  8073  8075  8027  8074
  8075 G  8074  8076     0  8075
  8076 U  8075  8077     0  8076
  8077 A  8076  8078     0  8077
  8078 C  8077  8079     0  8078
  8079 C  8078  8080     0  8079
  8080 A  8079  8081     0  8080
  8081 A  8080  8082     0  8081
  8082 U  8081  8083     0  8082
  8083 G  8082  8084     0  8083
  8084 G  8083  8085     0  8084
  8085 A  8084  8086     0  8085
  8086 A  8085  8087     0  8086
  8087 A  8086  8088     0  8087
  8088 A  8087  8089     0  8088
  8089 A  8088  8090     0  8089
  8090 C  8089  8091     0  8090
  8091 U  8090  8092     0  8091
  8092 C  8091  8093     0  8092
  8093 A  8092  8094     0  8093
  8094 A  8093  8095     0  8094
  8095 A  8094  8096     0  8095
  8096 A  8095  8097  7961  8096
  8097 C  8096  8098  7960  8097
  8098 A  8097  8099  7959  8098
  8099 C  8098  8100     0  8099
  8100 U  8099  8101     0  8100
  8101 A  8100  8102  7956  8101
  8102 G  8101  8103  7955  8102
  8103 U  8102  8104  7954  8103
  8104 U  8103  8105  7953  8104
  8105 G  8104  8106  7952  8105
  8106 C  8105  8107  7950  8106
  8107 A  8106  8108     0  8107
  8108 A  8107  8109     0  8108
  8109 C  8108  8110     0  8109
  8110 U  8109  8111     0  8110
  8111 G  8110  8112  7941  8111
  8112 C  8111  8113  7940  8112
  8113 A  8112  8114  7939  8113
  8114 G  8113  8115  7938  8114
  8115 A  8114  8116  7937  8115
  8116 A  8115  8117     0  8116
  8117 G  8116  8118  7935  8117
  8118 C  8117  8119  7934  8118
  8119 U  8118  8120  7933  8119
  8120 G  8119  8121  7932  8120
  8121 A  8120  8122  7931  8121
  8122 A  8121  8123     0  8122
  8123 C  8122  8124     0  8123
  8124 U  8123  8125  7928  8124
  8125 U  8124  8126  7927  8125
  8126 G  8125  8127  7926  8126
  8127 C  8126  8128  7925  8127
  8128 A  8127  8129     0  8128
  8129 A  8128  8130     0  8129
  8130 A  8129  8131     0  8130
  8131 G  8130  8132     0  8131
  8132 A  8131  8133     0  8132
  8133 A  8132  8134     0  8133
  8134 U  8133  8135     0  8134
  8135 G  8134  8136     0  8135
  8136 U  8135  8137     0  8136
  8137 G  8136  8138     0  8137
  8138 U  8137  8139     0  8138
  8139 C  8138  8140     0  8139
  8140 C  8139  8141     0  8140
  8141 U  8140  8142     0  8141
  8142 U  8141  8143     0  8142
  8143 A  8142  8144     0  8143
  8144 G  8143  8145  7817  8144
  8145 A  8144  8146     0  8145
  8146 C  8145  8147     0  8146
  8147 A  8146  8148  7814  8147
  8148 A  8147  8149  7813  8148
  8149 U  8148  8150  7812  8149
  8150 G  8149  8151  7811  8150
  8151 U  8150  8152  7810  8151
  8152 C  8151  8153  7809  8152
  8153 U  8152  8154  7808  8153
  8154 U  8153  8155  7807  8154
  8155 A  8154  8156     0  8155
  8156 U  8155  8157  8205  8156
  8157 C  8156  8158  8204  8157
  8158 U  8157  8159  8203  8158
  8159 A  8158  8160  8202  8159
  8160 C  8159  8161  8201  8160
  8161 U  8160  8162     0  8161
  8162 U  8161  8163  8199  8162
  8163 U  8162  8164  8198  8163
  8164 U  8163  8165  8197  8164
  8165 A  8164  8166     0  8165
  8166 U  8165  8167     0  8166
  8167 U  8166  8168     0  8167
  8168 U  8167  8169  8193  8168
  8169 C  8168  8170  8192  8169
  8170 A  8169  8171  8191  8170
  8171 G  8170  8172  8190  8171
  8172 C  8171  8173  8189  8172
  8173 A  8172  8174  8187  8173
  8174 G  8173  8175  8186  8174
  8175 C  8174  8176  8185  8175
  8176 U  8175  8177  8184  8176
  8177 C  8176  8178  8183  8177
  8178 G  8177  8179     0  8178
  8179 G  8178  8180     0  8179
  8180 C  8179  8181     0  8180
  8181 A  8180  8182     0  8181
  8182 A  8181  8183     0  8182
  8183 G  8182  8184  8177  8183
  8184 G  8183  8185  8176  8184
  8185 G  8184  8186  8175  8185
  8186 U  8185  8187  8174  8186
  8187 U  8186  8188  8173  8187
  8188 U  8187  8189     0  8188
  8189 G  8188  8190  8172  8189
  8190 U  8189  8191  8171  8190
  8191 U  8190  8192  8170  8191
  8192 G  8191  8193  8169  8192
  8193 A  8192  8194  8168  8193
  8194 U  8193  8195     0  8194
  8195 U  8194  8196     0  8195
  8196 C  8195  8197     0  8196
  8197 A  8196  8198  8164  8197
  8198 G  8197  8199  8163  8198
  8199 A  8198  8200  8162  8199
  8200 U  8199  8201     0  8200
  8201 G  8200  8202  8160  8201
  8202 U  8201  8203  8159  8202
  8203 A  8202  8204  8158  8203
  8204 G  8203  8205  8157  8204
  8205 A  8204  8206  8156  8205
  8206 A  8205  8207     0  8206
  8207 A  8206  8208     0  8207
  8208 C  8207  8209     0  8208
  8209 U  8208  8210     0  8209
  8210 A  8209  8211     0  8210
  8211 A  8210  8212  8230  8211
  8212 A  8211  8213  8229  8212
  8213 G  8212  8214  8228  8213
  8214 A  8213  8215  8227  8214
  8215 U  8214  8216  8226  8215
  8216 G  8215  8217  8225  8216
  8217 U  8216  8218  8224  8217
  8218 U  8217  8219  8223  8218
  8219 G  8218  8220     0  8219
  8220 U  8219  8221     0  8220
  8221 U  8220  8222     0  8221
  8222 G  8221  8223     0  8222
  8223 A  8222  8224  8218  8223
  8224 A  8223  8225  8217  8224
  8225 U  8224  8226  8216  8225
  8226 G  8225  8227  8215  8226
  8227 U  8226  8228  8214  8227
  8228 C  8227  8229  8213  8228
  8229 U  8228  8230  8212  8229
  8230 U  8229  8231  8211  8230
  8231 A  8230  8232     0  8231
  8232 A  8231  8233     0  8232
  8233 A  8232  8234     0  8233
  8234 U  8233  8235     0  8234
  8235 U  8234  8236  8252  8235
  8236 G  8235  8237  8251  8236
  8237 U  8236  8238  8250  8237
  8238 C  8237  8239  8249  8238
  8239 A  8238  8240     0  8239
  8240 C  8239  8241     0  8240
  8241 A  8240  8242     0  8241
  8242 U  8241  8243     0  8242
  8243 C  8242  8244     0  8243
  8244 A  8243  8245     0  8244
  8245 A  8244  8246     0  8245
  8246 U  8245  8247     0  8246
  8247 C  8246  8248     0  8247
  8248 U  8247  8249     0  8248
  8249 G  8248  8250  8238  8249
  8250 A  8249  8251  8237  8250
  8251 C  8250  8252  8236  8251
  8252 A  8251  8253  8235  8252
  8253 U  8252  8254     0  8253
  8254 A  8253  8255     0  8254
  8255 G  8254  8256     0  8255
  8256 A  8255  8257     0  8256
  8257 A  8256  8258     0  8257
  8258 G  8257  8259     0  8258
  8259 U  8258  8260     0  8259
  8260 U  8259  8261     0  8260
  8261 A  8260  8262     0  8261
  8262 C  8261  8263     0  8262
  8263 U  8262  8264     0  8263
  8264 G  8263  8265  8289  8264
  8265 G  8264  8266  8288  8265
  8266 C  8265  8267  8287  8266
  8267 G  8266  8268  8286  8267
  8268 A  8267  8269  8284  8268
  8269 U  8268  8270  8283  8269
  8270 A  8269  8271  8282  8270
  8271 G  8270  8272  8281  8271
  8272 U  8271  8273  8280  8272
  8273 U  8272  8274  8279  8273
  8274 G  8273  8275  8278  8274
  8275 U  8274  8276     0  8275
  8276 A  8275  8277     0  8276
  8277 A  8276  8278     0  8277
  8278 U  8277  8279  8274  8278
  8279 A  8278  8280  8273  8279
  8280 A  8279  8281  8272  8280
  8281 C  8280  8282  8271  8281
  8282 U  8281  8283  8270  8282
  8283 A  8282  8284  8269  8283
  8284 U  8283  8285  8268  8284
  8285 A  8284  8286     0  8285
  8286 U  8285  8287  8267  8286
  8287 G  8286  8288  8266  8287
  8288 C  8287  8289  8265  8288
  8289 U  8288  8290  8264  8289
  8290 C  8289  8291     0  8290
  8291 A  8290  8292     0  8291
  8292 C  8291  8293     0  8292
  8293 C  8292  8294     0  8293
  8294 U  8293  8295     0  8294
  8295 A  8294  8296     0  8295
  8296 U  8295  8297     0  8296
  8297 A  8296  8298     0  8297
  8298 A  8297  8299     0  8298
  8299 C  8298  8300     0  8299
  8300 A  8299  8301     0  8300
  8301 A  8300  8302     0  8301
  8302 A  8301  8303     0  8302
  8303 G  8302  8304     0  8303
  8304 U  8303  8305     0  8304
  8305 U  8304  8306     0  8305
  8306 G  8305  8307     0  8306
  8307 A  8306  8308     0  8307
  8308 A  8307  8309     0  8308
  8309 A  8308  8310     0  8309
  8310 A  8309  8311     0  8310
  8311 C  8310  8312     0  8311
  8312 A  8311  8313     0  8312
  8313 U  8312  8314     0  8313
  8314 G  8313  8315     0  8314
  8315 A  8314  8316     0  8315
  8316 C  8315  8317     0  8316
  8317 A  8316  8318     0  8317
  8318 C  8317  8319     0  8318
  8319 C  8318  8320     0  8319
  8320 C  8319  8321     0  8320
  8321 C  8320  8322     0  8321
  8322 G  8321  8323     0  8322
  8323 U  8322  8324     0  8323
  8324 G  8323  8325     0  8324
  8325 A  8324  8326     0  8325
  8326 C  8325  8327     0  8326
  8327 C  8326  8328     0  8327
  8328 U  8327  8329  8378  8328
  8329 U  8328  8330  8377  8329
  8330 G  8329  8331  8376  8330
  8331 G  8330  8332     0  8331
  8332 U  8331  8333  8374  8332
  8333 G  8332  8334  8373  8333
  8334 C  8333  8335  8372  8334
  8335 U  8334  8336  8371  8335
  8336 U  8335  8337     0  8336
  8337 G  8336  8338     0  8337
  8338 U  8337  8339     0  8338
  8339 A  8338  8340     0  8339
  8340 U  8339  8341     0  8340
  8341 U  8340  8342     0  8341
  8342 G  8341  8343     0  8342
  8343 A  8342  8344     0  8343
  8344 C  8343  8345     0  8344
  8345 U  8344  8346     0  8345
  8346 G  8345  8347     0  8346
  8347 U  8346  8348     0  8347
  8348 A  8347  8349     0  8348
  8349 G  8348  8350     0  8349
  8350 U  8349  8351  8370  8350
  8351 G  8350  8352  8369  8351
  8352 C  8351  8353  8368  8352
  8353 G  8352  8354  8367  8353
  8354 C  8353  8355  8366  8354
  8355 G  8354  8356  8365  8355
  8356 U  8355  8357  8364  8356
  8357 C  8356  8358     0  8357
  8358 A  8357  8359     0  8358
  8359 U  8358  8360     0  8359
  8360 A  8359  8361     0  8360
  8361 U  8360  8362     0  8361
  8362 U  8361  8363     0  8362
  8363 A  8362  8364     0  8363
  8364 A  8363  8365  8356  8364
  8365 U  8364  8366  8355  8365
  8366 G  8365  8367  8354  8366
  8367 C  8366  8368  8353  8367
  8368 G  8367  8369  8352  8368
  8369 C  8368  8370  8351  8369
  8370 A  8369  8371  8350  8370
  8371 G  8370  8372  8335  8371
  8372 G  8371  8373  8334  8372
  8373 U  8372  8374  8333  8373
  8374 A  8373  8375  8332  8374
  8375 G  8374  8376     0  8375
  8376 C  8375  8377  8330  8376
  8377 A  8376  8378  8329  8377
  8378 A  8377  8379  8328  8378
  8379 A  8378  8380     0  8379
  8380 A  8379  8381     0  8380
  8381 A  8380  8382     0  8381
  8382 G  8381  8383     0  8382
  8383 U  8382  8384     0  8383
  8384 C  8383  8385     0  8384
  8385 A  8384  8386     0  8385
  8386 C  8385  8387     0  8386
  8387 A  8386  8388     0  8387
  8388 A  8387  8389     0  8388
  8389 C  8388  8390     0  8389
  8390 A  8389  8391     0  8390
  8391 U  8390  8392     0  8391
  8392 U  8391  8393     0  8392
  8393 G  8392  8394  8429  8393
  8394 C  8393  8395  8428  8394
  8395 U  8394  8396     0  8395
  8396 U  8395  8397     0  8396
  8397 U  8396  8398  8425  8397
  8398 G  8397  8399  8424  8398
  8399 A  8398  8400  8423  8399
  8400 U  8399  8401  8422  8400
  8401 A  8400  8402  8421  8401
  8402 U  8401  8403  8420  8402
  8403 G  8402  8404  8419  8403
  8404 G  8403  8405  8418  8404
  8405 A  8404  8406  8417  8405
  8406 A  8405  8407  8416  8406
  8407 C  8406  8408     0  8407
  8408 G  8407  8409     0  8408
  8409 U  8408  8410     0  8409
  8410 U  8409  8411     0  8410
  8411 A  8410  8412     0  8411
  8412 A  8411  8413     0  8412
  8413 A  8412  8414     0  8413
  8414 G  8413  8415     0  8414
  8415 A  8414  8416     0  8415
  8416 U  8415  8417  8406  8416
  8417 U  8416  8418  8405  8417
  8418 U  8417  8419  8404  8418
  8419 C  8418  8420  8403  8419
  8420 A  8419  8421  8402  8420
  8421 U  8420  8422  8401  8421
  8422 G  8421  8423  8400  8422
  8423 U  8422  8424  8399  8423
  8424 C  8423  8425  8398  8424
  8425 A  8424  8426  8397  8425
  8426 U  8425  8427     0  8426
  8427 U  8426  8428     0  8427
  8428 G  8427  8429  8394  8428
  8429 U  8428  8430  8393  8429
  8430 C  8429  8431     0  8430
  8431 U  8430  8432     0  8431
  8432 G  8431  8433     0  8432
  8433 A  8432  8434     0  8433
  8434 A  8433  8435     0  8434
  8435 C  8434  8436     0  8435
  8436 A  8435  8437     0  8436
  8437 A  8436  8438  8458  8437
  8438 C  8437  8439  8457  8438
  8439 U  8438  8440  8456  8439
  8440 A  8439  8441  8455  8440
  8441 C  8440  8442  8454  8441
  8442 G  8441  8443  8453  8442
  8443 A  8442  8444     0  8443
  8444 A  8443  8445     0  8444
  8445 A  8444  8446     0  8445
  8446 A  8445  8447     0  8446
  8447 C  8446  8448     0  8447
  8448 A  8447  8449     0  8448
  8449 A  8448  8450     0  8449
  8450 A  8449  8451     0  8450
  8451 U  8450  8452     0  8451
  8452 A  8451  8453     0  8452
  8453 C  8452  8454  8442  8453
  8454 G  8453  8455  8441  8454
  8455 U  8454  8456  8440  8455
  8456 A  8455  8457  8439  8456
  8457 G  8456  8458  8438  8457
  8458 U  8457  8459  8437  8458
  8459 G  8458  8460     0  8459
  8460 C  8459  8461     0  8460
  8461 U  8460  8462     0  8461
  8462 G  8461  8463     0  8462
  8463 C  8462  8464     0  8463
  8464 U  8463  8465     0  8464
  8465 A  8464  8466     0  8465
  8466 A  8465  8467     0  8466
  8467 A  8466  8468     0  8467
  8468 A  8467  8469     0  8468
  8469 A  8468  8470     0  8469
  8470 G  8469  8471     0  8470
  8471 A  8470  8472     0  8471
  8472 A  8471  8473     0  8472
  8473 U  8472  8474  8491  8473
  8474 A  8473  8475  8490  8474
  8475 A  8474  8476  8489  8475
  8476 C  8475  8477  8488  8476
  8477 U  8476  8478  8487  8477
  8478 U  8477  8479  8486  8478
  8479 A  8478  8480  8485  8479
  8480 C  8479  8481     0  8480
  8481 C  8480  8482     0  8481
  8482 U  8481  8483     0  8482
  8483 U  8482  8484     0  8483
  8484 U  8483  8485     0  8484
  8485 U  8484  8486  8479  8485
  8486 A  8485  8487  8478  8486
  8487 A  8486  8488  8477  8487
  8488 G  8487  8489  8476  8488
  8489 U  8488  8490  8475  8489
  8490 U  8489  8491  8474  8490
  8491 G  8490  8492  8473  8491
  8492 A  8491  8493     0  8492
  8493 C  8492  8494  8522  8493
  8494 A  8493  8495  8521  8494
  8495 U  8494  8496  8520  8495
  8496 G  8495  8497     0  8496
  8497 U  8496  8498     0  8497
  8498 G  8497  8499  8517  8498
  8499 C  8498  8500  8516  8499
  8500 A  8499  8501  8515  8500
  8501 A  8500  8502  8514  8501
  8502 C  8501  8503  8513  8502
  8503 U  8502  8504  8512  8503
  8504 A  8503  8505     0  8504
  8505 C  8504  8506     0  8505
  8506 U  8505  8507     0  8506
  8507 A  8506  8508     0  8507
  8508 G  8507  8509     0  8508
  8509 A  8508  8510     0  8509
  8510 C  8509  8511     0  8510
  8511 A  8510  8512     0  8511
  8512 A  8511  8513  8503  8512
  8513 G  8512  8514  8502  8513
  8514 U  8513  8515  8501  8514
  8515 U  8514  8516  8500  8515
  8516 G  8515  8517  8499  8516
  8517 U  8516  8518  8498  8517
  8518 U  8517  8519     0  8518
  8519 A  8518  8520     0  8519
  8520 A  8519  8521  8495  8520
  8521 U  8520  8522  8494  8521
  8522 G  8521  8523  8493  8522
  8523 U  8522  8524     0  8523
  8524 U  8523  8525     0  8524
  8525 G  8524  8526     0  8525
  8526 U  8525  8527     0  8526
  8527 A  8526  8528     0  8527
  8528 A  8527  8529     0  8528
  8529 C  8528  8530     0  8529
  8530 A  8529  8531     0  8530
  8531 A  8530  8532     0  8531
  8532 C  8531  8533     0  8532
  8533 A  8532  8534     0  8533
  8534 A  8533  8535     0  8534
  8535 A  8534  8536     0  8535
  8536 G  8535  8537     0  8536
  8537 A  8536  8538     0  8537
  8538 U  8537  8539  8555  8538
  8539 A  8538  8540  8554  8539
  8540 G  8539  8541     0  8540
  8541 C  8540  8542  8552  8541
  8542 A  8541  8543  8551  8542
  8543 C  8542  8544  8550  8543
  8544 U  8543  8545  8549  8544
  8545 U  8544  8546     0  8545
  8546 A  8545  8547     0  8546
  8547 A  8546  8548     0  8547
  8548 G  8547  8549     0  8548
  8549 G  8548  8550  8544  8549
  8550 G  8549  8551  8543  8550
  8551 U  8550  8552  8542  8551
  8552 G  8551  8553  8541  8552
  8553 G  8552  8554     0  8553
  8554 U  8553  8555  8539  8554
  8555 A  8554  8556  8538  8555
  8556 A  8555  8557     0  8556
  8557 A  8556  8558     0  8557
  8558 A  8557  8559     0  8558
  8559 U  8558  8560     0  8559
  8560 U  8559  8561     0  8560
  8561 G  8560  8562     0  8561
  8562 U  8561  8563     0  8562
  8563 U  8562  8564     0  8563
  8564 A  8563  8565     0  8564
  8565 A  8564  8566     0  8565
  8566 U  8565  8567     0  8566
  8567 A  8566  8568     0  8567
  8568 A  8567  8569     0  8568
  8569 U  8568  8570     0  8569
  8570 U  8569  8571     0  8570
  8571 G  8570  8572     0  8571
  8572 G  8571  8573     0  8572
  8573 U  8572  8574     0  8573
  8574 U  8573  8575     0  8574
  8575 G  8574  8576     0  8575
  8576 A  8575  8577     0  8576
  8577 A  8576  8578  8620  8577
  8578 G  8577  8579  8619  8578
  8579 C  8578  8580  8618  8579
  8580 A  8579  8581  8617  8580
  8581 G  8580  8582  8616  8581
  8582 U  8581  8583  8615  8582
  8583 U  8582  8584     0  8583
  8584 A  8583  8585     0  8584
  8585 A  8584  8586     0  8585
  8586 U  8585  8587     0  8586
  8587 U  8586  8588     0  8587
  8588 A  8587  8589  8609  8588
  8589 A  8588  8590  8608  8589
  8590 A  8589  8591  8607  8590
  8591 G  8590  8592  8606  8591
  8592 U  8591  8593     0  8592
  8593 U  8592  8594     0  8593
  8594 A  8593  8595  8603  8594
  8595 C  8594  8596  8602  8595
  8596 A  8595  8597  8601  8596
  8597 C  8596  8598     0  8597
  8598 U  8597  8599     0  8598
  8599 U  8598  8600     0  8599
  8600 G  8599  8601     0  8600
  8601 U  8600  8602  8596  8601
  8602 G  8601  8603  8595  8602
  8603 U  8602  8604  8594  8603
  8604 U  8603  8605     0  8604
  8605 C  8604  8606     0  8605
  8606 C  8605  8607  8591  8606
  8607 U  8606  8608  8590  8607
  8608 U  8607  8609  8589  8608
  8609 U  8608  8610  8588  8609
  8610 U  8609  8611     0  8610
  8611 U  8610  8612     0  8611
  8612 G  8611  8613     0  8612
  8613 U  8612  8614     0  8613
  8614 U  8613  8615     0  8614
  8615 G  8614  8616  8582  8615
  8616 C  8615  8617  8581  8616
  8617 U  8616  8618  8580  8617
  8618 G  8617  8619  8579  8618
  8619 C  8618  8620  8578  8619
  8620 U  8619  8621  8577  8620
  8621 A  8620  8622     0  8621
  8622 U  8621  8623     0  8622
  8623 U  8622  8624     0  8623
  8624 U  8623  8625     0  8624
  8625 U  8624  8626     0  8625
  8626 C  8625  8627     0  8626
  8627 U  8626  8628     0  8627
  8628 A  8627  8629     0  8628
  8629 U  8628  8630     0  8629
  8630 U  8629  8631     0  8630
  8631 U  8630  8632     0  8631
  8632 A  8631  8633     0  8632
  8633 A  8632  8634     0  8633
  8634 U  8633  8635     0  8634
  8635 A  8634  8636     0  8635
  8636 A  8635  8637     0  8636
  8637 C  8636  8638     0  8637
  8638 A  8637  8639     0  8638
  8639 C  8638  8640     0  8639
  8640 C  8639  8641     0  8640
  8641 U  8640  8642     0  8641
  8642 G  8641  8643     0  8642
  8643 U  8642  8644     0  8643
  8644 U  8643  8645     0  8644
  8645 C  8644  8646     0  8645
  8646 A  8645  8647     0  8646
  8647 U  8646  8648     0  8647
  8648 G  8647  8649  8668  8648
  8649 U  8648  8650  8667  8649
  8650 C  8649  8651  8666  8650
  8651 A  8650  8652  8665  8651
  8652 U  8651  8653     0  8652
  8653 G  8652  8654     0  8653
  8654 U  8653  8655     0  8654
  8655 C  8654  8656     0  8655
  8656 U  8655  8657     0  8656
  8657 A  8656  8658     0  8657
  8658 A  8657  8659     0  8658
  8659 A  8658  8660     0  8659
  8660 C  8659  8661     0  8660
  8661 A  8660  8662     0  8661
  8662 U  8661  8663     0  8662
  8663 A  8662  8664     0  8663
  8664 C  8663  8665     0  8664
  8665 U  8664  8666  8651  8665
  8666 G  8665  8667  8650  8666
  8667 A  8666  8668  8649  8667
  8668 C  8667  8669  8648  8668
  8669 U  8668  8670     0  8669
  8670 U  8669  8671     0  8670
  8671 U  8670  8672     0  8671
  8672 U  8671  8673     0  8672
  8673 C  8672  8674     0  8673
  8674 A  8673  8675     0  8674
  8675 A  8674  8676     0  8675
  8676 G  8675  8677     0  8676
  8677 U  8676  8678     0  8677
  8678 G  8677  8679     0  8678
  8679 A  8678  8680     0  8679
  8680 A  8679  8681     0  8680
  8681 A  8680  8682     0  8681
  8682 U  8681  8683     0  8682
  8683 C  8682  8684     0  8683
  8684 A  8683  8685     0  8684
  8685 U  8684  8686     0  8685
  8686 A  8685  8687     0  8686
  8687 G  8686  8688     0  8687
  8688 G  8687  8689     0  8688
  8689 A  8688  8690     0  8689
  8690 U  8689  8691     0  8690
  8691 A  8690  8692  8743  8691
  8692 C  8691  8693  8742  8692
  8693 A  8692  8694  8741  8693
  8694 A  8693  8695  8740  8694
  8695 G  8694  8696  8739  8695
  8696 G  8695  8697     0  8696
  8697 C  8696  8698     0  8697
  8698 U  8697  8699     0  8698
  8699 A  8698  8700     0  8699
  8700 U  8699  8701     0  8700
  8701 U  8700  8702     0  8701
  8702 G  8701  8703  8730  8702
  8703 A  8702  8704  8729  8703
  8704 U  8703  8705  8728  8704
  8705 G  8704  8706  8727  8705
  8706 G  8705  8707     0  8706
  8707 U  8706  8708  8725  8707
  8708 G  8707  8709     0  8708
  8709 G  8708  8710  8724  8709
  8710 U  8709  8711  8723  8710
  8711 G  8710  8712  8722  8711
  8712 U  8711  8713  8721  8712
  8713 C  8712  8714  8720  8713
  8714 A  8713  8715  8719  8714
  8715 C  8714  8716     0  8715
  8716 U  8715  8717     0  8716
  8717 C  8716  8718     0  8717
  8718 G  8717  8719     0  8718
  8719 U  8718  8720  8714  8719
  8720 G  8719  8721  8713  8720
  8721 A  8720  8722  8712  8721
  8722 C  8721  8723  8711  8722
  8723 A  8722  8724  8710  8723
  8724 U  8723  8725  8709  8724
  8725 A  8724  8726  8707  8725
  8726 G  8725  8727     0  8726
  8727 C  8726  8728  8705  8727
  8728 A  8727  8729  8704  8728
  8729 U  8728  8730  8703  8729
  8730 C  8729  8731  8702  8730
  8731 U  8730  8732     0  8731
  8732 A  8731  8733     0  8732
  8733 C  8732  8734     0  8733
  8734 A  8733  8735     0  8734
  8735 G  8734  8736     0  8735
  8736 A  8735  8737     0  8736
  8737 U  8736  8738     0  8737
  8738 A  8737  8739     0  8738
  8739 C  8738  8740  8695  8739
  8740 U  8739  8741  8694  8740
  8741 U  8740  8742  8693  8741
  8742 G  8741  8743  8692  8742
  8743 U  8742  8744  8691  8743
  8744 U  8743  8745     0  8744
  8745 U  8744  8746     0  8745
  8746 U  8745  8747     0  8746
  8747 G  8746  8748     0  8747
  8748 C  8747  8749     0  8748
  8749 U  8748  8750     0  8749
  8750 A  8749  8751     0  8750
  8751 A  8750  8752     0  8751
  8752 C  8751  8753     0  8752
  8753 A  8752  8754     0  8753
  8754 A  8753  8755     0  8754
  8755 A  8754  8756     0  8755
  8756 C  8755  8757  8789  8756
  8757 A  8756  8758  8788  8757
  8758 U  8757  8759  8787  8758
  8759 G  8758  8760  8786  8759
  8760 C  8759  8761  8785  8760
  8761 U  8760  8762  8784  8761
  8762 G  8761  8763  8783  8762
  8763 A  8762  8764  8782  8763
  8764 U  8763  8765  8781  8764
  8765 U  8764  8766  8780  8765
  8766 U  8765  8767     0  8766
  8767 U  8766  8768     0  8767
  8768 G  8767  8769     0  8768
  8769 A  8768  8770     0  8769
  8770 C  8769  8771     0  8770
  8771 A  8770  8772     0  8771
  8772 C  8771  8773     0  8772
  8773 A  8772  8774     0  8773
  8774 U  8773  8775     0  8774
  8775 G  8774  8776     0  8775
  8776 G  8775  8777     0  8776
  8777 U  8776  8778     0  8777
  8778 U  8777  8779     0  8778
  8779 U  8778  8780     0  8779
  8780 A  8779  8781  8765  8780
  8781 G  8780  8782  8764  8781
  8782 U  8781  8783  8763  8782
  8783 C  8782  8784  8762  8783
  8784 A  8783  8785  8761  8784
  8785 G  8784  8786  8760  8785
  8786 C  8785  8787  8759  8786
  8787 G  8786  8788  8758  8787
  8788 U  8787  8789  8757  8788
  8789 G  8788  8790  8756  8789
  8790 G  8789  8791  8832  8790
  8791 U  8790  8792  8831  8791
  8792 G  8791  8793  8830  8792
  8793 G  8792  8794  8829  8793
  8794 U  8793  8795  8828  8794
  8795 A  8794  8796  8827  8795
  8796 G  8795  8797  8826  8796
  8797 U  8796  8798  8825  8797
  8798 U  8797  8799  8824  8798
  8799 A  8798  8800  8823  8799
  8800 U  8799  8801     0  8800
  8801 A  8800  8802     0  8801
  8802 C  8801  8803     0  8802
  8803 U  8802  8804     0  8803
  8804 A  8803  8805     0  8804
  8805 A  8804  8806     0  8805
  8806 U  8805  8807     0  8806
  8807 G  8806  8808     0  8807
  8808 A  8807  8809     0  8808
  8809 C  8808  8810     0  8809
  8810 A  8809  8811     0  8810
  8811 A  8810  8812     0  8811
  8812 A  8811  8813     0  8812
  8813 G  8812  8814     0  8813
  8814 C  8813  8815     0  8814
  8815 U  8814  8816     0  8815
  8816 U  8815  8817     0  8816
  8817 G  8816  8818     0  8817
  8818 C  8817  8819     0  8818
  8819 C  8818  8820     0  8819
  8820 C  8819  8821     0  8820
  8821 A  8820  8822     0  8821
  8822 U  8821  8823     0  8822
  8823 U  8822  8824  8799  8823
  8824 G  8823  8825  8798  8824
  8825 A  8824  8826  8797  8825
  8826 U  8825  8827  8796  8826
  8827 U  8826  8828  8795  8827
  8828 G  8827  8829  8794  8828
  8829 C  8828  8830  8793  8829
  8830 U  8829  8831  8792  8830
  8831 G  8830  8832  8791  8831
  8832 C  8831  8833  8790  8832
  8833 A  8832  8834     0  8833
  8834 G  8833  8835  8905  8834
  8835 U  8834  8836  8904  8835
  8836 C  8835  8837  8903  8836
  8837 A  8836  8838  8902  8837
  8838 U  8837  8839  8901  8838
  8839 A  8838  8840     0  8839
  8840 A  8839  8841     0  8840
  8841 C  8840  8842     0  8841
  8842 A  8841  8843     0  8842
  8843 A  8842  8844     0  8843
  8844 G  8843  8845     0  8844
  8845 A  8844  8846     0  8845
  8846 G  8845  8847     0  8846
  8847 A  8846  8848     0  8847
  8848 A  8847  8849     0  8848
  8849 G  8848  8850  8892  8849
  8850 U  8849  8851  8891  8850
  8851 G  8850  8852  8890  8851
  8852 G  8851  8853     0  8852
  8853 G  8852  8854  8888  8853
  8854 U  8853  8855  8887  8854
  8855 U  8854  8856     0  8855
  8856 U  8855  8857     0  8856
  8857 U  8856  8858  8884  8857
  8858 G  8857  8859  8883  8858
  8859 U  8858  8860  8882  8859
  8860 C  8859  8861  8881  8860
  8861 G  8860  8862  8880  8861
  8862 U  8861  8863  8879  8862
  8863 G  8862  8864  8878  8863
  8864 C  8863  8865  8877  8864
  8865 C  8864  8866  8876  8865
  8866 U  8865  8867     0  8866
  8867 G  8866  8868  8874  8867
  8868 G  8867  8869  8873  8868
  8869 U  8868  8870     0  8869
  8870 U  8869  8871     0  8870
  8871 U  8870  8872     0  8871
  8872 G  8871  8873     0  8872
  8873 C  8872  8874  8868  8873
  8874 C  8873  8875  8867  8874
  8875 U  8874  8876     0  8875
  8876 G  8875  8877  8865  8876
  8877 G  8876  8878  8864  8877
  8878 C  8877  8879  8863  8878
  8879 A  8878  8880  8862  8879
  8880 C  8879  8881  8861  8880
  8881 G  8880  8882  8860  8881
  8882 A  8881  8883  8859  8882
  8883 U  8882  8884  8858  8883
  8884 A  8883  8885  8857  8884
  8885 U  8884  8886     0  8885
  8886 U  8885  8887     0  8886
  8887 A  8886  8888  8854  8887
  8888 C  8887  8889  8853  8888
  8889 G  8888  8890     0  8889
  8890 C  8889  8891  8851  8890
  8891 A  8890  8892  8850  8891
  8892 C  8891  8893  8849  8892
  8893 A  8892  8894     0  8893
  8894 A  8893  8895     0  8894
  8895 C  8894  8896     0  8895
  8896 U  8895  8897     0  8896
  8897 A  8896  8898     0  8897
  8898 A  8897  8899     0  8898
  8899 U  8898  8900     0  8899
  8900 G  8899  8901     0  8900
  8901 G  8900  8902  8838  8901
  8902 U  8901  8903  8837  8902
  8903 G  8902  8904  8836  8903
  8904 A  8903  8905  8835  8904
  8905 C  8904  8906  8834  8905
  8906 U  8905  8907     0  8906
  8907 U  8906  8908     0  8907
  8908 U  8907  8909     0  8908
  8909 U  8908  8910     0  8909
  8910 U  8909  8911     0  8910
  8911 G  8910  8912     0  8911
  8912 C  8911  8913     0  8912
  8913 A  8912  8914     0  8913
  8914 U  8913  8915     0  8914
  8915 U  8914  8916     0  8915
  8916 U  8915  8917     0  8916
  8917 C  8916  8918     0  8917
  8918 U  8917  8919     0  8918
  8919 U  8918  8920     0  8919
  8920 A  8919  8921     0  8920
  8921 C  8920  8922     0  8921
  8922 C  8921  8923     0  8922
  8923 U  8922  8924     0  8923
  8924 A  8923  8925     0  8924
  8925 G  8924  8926     0  8925
  8926 A  8925  8927     0  8926
  8927 G  8926  8928     0  8927
  8928 U  8927  8929     0  8928
  8929 U  8928  8930     0  8929
  8930 U  8929  8931     0  8930
  8931 U  8930  8932     0  8931
  8932 U  8931  8933     0  8932
  8933 A  8932  8934     0  8933
  8934 G  8933  8935     0  8934
  8935 U  8934  8936     0  8935
  8936 G  8935  8937     0  8936
  8937 C  8936  8938     0  8937
  8938 A  8937  8939     0  8938
  8939 G  8938  8940     0  8939
  8940 U  8939  8941     0  8940
  8941 U  8940  8942     0  8941
  8942 G  8941  8943     0  8942
  8943 G  8942  8944  8956  8943
  8944 U  8943  8945  8955  8944
  8945 A  8944  8946  8954  8945
  8946 A  8945  8947  8953  8946
  8947 C  8946  8948  8952  8947
  8948 A  8947  8949     0  8948
  8949 U  8948  8950     0  8949
  8950 C  8949  8951     0  8950
  8951 U  8950  8952     0  8951
  8952 G  8951  8953  8947  8952
  8953 U  8952  8954  8946  8953
  8954 U  8953  8955  8945  8954
  8955 A  8954  8956  8944  8955
  8956 C  8955  8957  8943  8956
  8957 A  8956  8958     0  8957
  8958 C  8957  8959     0  8958
  8959 A  8958  8960     0  8959
  8960 C  8959  8961     0  8960
  8961 C  8960  8962     0  8961
  8962 A  8961  8963     0  8962
  8963 U  8962  8964     0  8963
  8964 C  8963  8965     0  8964
  8965 A  8964  8966     0  8965
  8966 A  8965  8967     0  8966
  8967 A  8966  8968     0  8967
  8968 A  8967  8969     0  8968
  8969 C  8968  8970     0  8969
  8970 U  8969  8971     0  8970
  8971 U  8970  8972     0  8971
  8972 A  8971  8973     0  8972
  8973 U  8972  8974     0  8973
  8974 A  8973  8975     0  8974
  8975 G  8974  8976     0  8975
  8976 A  8975  8977     0  8976
  8977 G  8976  8978     0  8977
  8978 U  8977  8979     0  8978
  8979 A  8978  8980     0  8979
  8980 C  8979  8981     0  8980
  8981 A  8980  8982     0  8981
  8982 C  8981  8983     0  8982
  8983 U  8982  8984     0  8983
  8984 G  8983  8985     0  8984
  8985 A  8984  8986     0  8985
  8986 C  8985  8987     0  8986
  8987 U  8986  8988     0  8987
  8988 U  8987  8989     0  8988
  8989 U  8988  8990     0  8989
  8990 G  8989  8991     0  8990
  8991 C  8990  8992     0  8991
  8992 A  8991  8993     0  8992
  8993 A  8992  8994  9022  8993
  8994 C  8993  8995  9021  8994
  8995 A  8994  8996  9020  8995
  8996 U  8995  8997  9019  8996
  8997 C  8996  8998  9017  8997
  8998 A  8997  8999  9016  8998
  8999 G  8998  9000  9015  8999
  9000 C  8999  9001  9014  9000
  9001 U  9000  9002     0  9001
  9002 U  9001  9003     0  9002
  9003 G  9002  9004  9012  9003
  9004 U  9003  9005  9011  9004
  9005 G  9004  9006     0  9005
  9006 U  9005  9007     0  9006
  9007 U  9006  9008     0  9007
  9008 U  9007  9009     0  9008
  9009 U  9008  9010     0  9009
  9010 G  9009  9011     0  9010
  9011 G  9010  9012  9004  9011
  9012 C  9011  9013  9003  9012
  9013 U  9012  9014     0  9013
  9014 G  9013  9015  9000  9014
  9015 C  9014  9016  8999  9015
  9016 U  9015  9017  8998  9016
  9017 G  9016  9018  8997  9017
  9018 A  9017  9019     0  9018
  9019 A  9018  9020  8996  9019
  9020 U  9019  9021  8995  9020
  9021 G  9020  9022  8994  9021
  9022 U  9021  9023  8993  9022
  9023 A  9022  9024     0  9023
  9024 C  9023  9025  9095  9024
  9025 A  9024  9026  9094  9025
  9026 A  9025  9027  9093  9026
  9027 U  9026  9028  9092  9027
  9028 U  9027  9029     0  9028
  9029 U  9028  9030     0  9029
  9030 U  9029  9031     0  9030
  9031 U  9030  9032     0  9031
  9032 A  9031  9033     0  9032
  9033 A  9032  9034     0  9033
  9034 A  9033  9035  9091  9034
  9035 G  9034  9036  9090  9035
  9036 A  9035  9037  9089  9036
  9037 U  9036  9038     0  9037
  9038 G  9037  9039     0  9038
  9039 C  9038  9040  9086  9039
  9040 U  9039  9041  9085  9040
  9041 U  9040  9042  9084  9041
  9042 C  9041  9043  9083  9042
  9043 U  9042  9044  9082  9043
  9044 G  9043  9045  9081  9044
  9045 G  9044  9046  9080  9045
  9046 U  9045  9047  9079  9046
  9047 A  9046  9048  9078  9047
  9048 A  9047  9049     0  9048
  9049 G  9048  9050     0  9049
  9050 C  9049  9051     0  9050
  9051 C  9050  9052     0  9051
  9052 A  9051  9053     0  9052
  9053 G  9052  9054  9072  9053
  9054 U  9053  9055  9071  9054
  9055 A  9054  9056  9070  9055
  9056 C  9055  9057     0  9056
  9057 C  9056  9058  9068  9057
  9058 A  9057  9059  9067  9058
  9059 U  9058  9060  9066  9059
  9060 A  9059  9061  9065  9060
  9061 U  9060  9062     0  9061
  9062 U  9061  9063     0  9062
  9063 G  9062  9064     0  9063
  9064 U  9063  9065     0  9064
  9065 U  9064  9066  9060  9065
  9066 A  9065  9067  9059  9066
  9067 U  9066  9068  9058  9067
  9068 G  9067  9069  9057  9068
  9069 A  9068  9070     0  9069
  9070 U  9069  9071  9055  9070
  9071 A  9070  9072  9054  9071
  9072 C  9071  9073  9053  9072
  9073 C  9072  9074     0  9073
  9074 A  9073  9075     0  9074
  9075 A  9074  9076     0  9075
  9076 U  9075  9077     0  9076
  9077 G  9076  9078     0  9077
  9078 U  9077  9079  9047  9078
  9079 A  9078  9080  9046  9079
  9080 C  9079  9081  9045  9080
  9081 U  9080  9082  9044  9081
  9082 A  9081  9083  9043  9082
  9083 G  9082  9084  9042  9083
  9084 A  9083  9085  9041  9084
  9085 A  9084  9086  9040  9085
  9086 G  9085  9087  9039  9086
  9087 G  9086  9088     0  9087
  9088 U  9087  9089     0  9088
  9089 U  9088  9090  9036  9089
  9090 C  9089  9091  9035  9090
  9091 U  9090  9092  9034  9091
  9092 G  9091  9093  9027  9092
  9093 U  9092  9094  9026  9093
  9094 U  9093  9095  9025  9094
  9095 G  9094  9096  9024  9095
  9096 C  9095  9097     0  9096
  9097 U  9096  9098     0  9097
  9098 U  9097  9099     0  9098
  9099 A  9098  9100     0  9099
  9100 U  9099  9101     0  9100
  9101 G  9100  9102     0  9101
  9102 A  9101  9103     0  9102
  9103 A  9102  9104     0  9103
  9104 A  9103  9105     0  9104
  9105 G  9104  9106     0  9105
  9106 U  9105  9107     0  9106
  9107 U  9106  9108     0  9107
  9108 U  9107  9109     0  9108
  9109 A  9108  9110     0  9109
  9110 C  9109  9111     0  9110
  9111 G  9110  9112     0  9111
  9112 C  9111  9113     0  9112
  9113 C  9112  9114     0  9113
  9114 C  9113  9115     0  9114
  9115 U  9114  9116     0  9115
  9116 G  9115  9117     0  9116
  9117 A  9116  9118     0  9117
  9118 C  9117  9119  9130  9118
  9119 A  9118  9120  9129  9119
  9120 C  9119  9121  9128  9120
  9121 A  9120  9122  9127  9121
  9122 C  9121  9123     0  9122
  9123 G  9122  9124     0  9123
  9124 U  9123  9125     0  9124
  9125 U  9124  9126     0  9125
  9126 A  9125  9127     0  9126
  9127 U  9126  9128  9121  9127
  9128 G  9127  9129  9120  9128
  9129 U  9128  9130  9119  9129
  9130 G  9129  9131  9118  9130
  9131 C  9130  9132     0  9131
  9132 U  9131  9133     0  9132
  9133 C  9132  9134     0  9133
  9134 A  9133  9135     0  9134
  9135 U  9134  9136     0  9135
  9136 G  9135  9137     0  9136
  9137 G  9136  9138     0  9137
  9138 A  9137  9139     0  9138
  9139 U  9138  9140     0  9139
  9140 G  9139  9141     0  9140
  9141 G  9140  9142     0  9141
  9142 C  9141  9143     0  9142
  9143 U  9142  9144     0  9143
  9144 C  9143  9145     0  9144
  9145 U  9144  9146     0  9145
  9146 A  9145  9147     0  9146
  9147 U  9146  9148     0  9147
  9148 U  9147  9149     0  9148
  9149 A  9148  9150     0  9149
  9150 U  9149  9151     0  9150
  9151 U  9150  9152     0  9151
  9152 C  9151  9153     0  9152
  9153 A  9152  9154     0  9153
  9154 A  9153  9155     0  9154
  9155 U  9154  9156     0  9155
  9156 U  9155  9157     0  9156
  9157 U  9156  9158     0  9157
  9158 C  9157  9159     0  9158
  9159 C  9158  9160  9186  9159
  9160 U  9159  9161  9185  9160
  9161 A  9160  9162  9184  9161
  9162 A  9161  9163  9183  9162
  9163 C  9162  9164  9182  9163
  9164 A  9163  9165  9181  9164
  9165 C  9164  9166     0  9165
  9166 C  9165  9167     0  9166
  9167 U  9166  9168     0  9167
  9168 A  9167  9169  9178  9168
  9169 C  9168  9170  9177  9169
  9170 C  9169  9171  9176  9170
  9171 U  9170  9172     0  9171
  9172 U  9171  9173     0  9172
  9173 G  9172  9174     0  9173
  9174 A  9173  9175     0  9174
  9175 A  9174  9176     0  9175
  9176 G  9175  9177  9170  9176
  9177 G  9176  9178  9169  9177
  9178 U  9177  9179  9168  9178
  9179 U  9178  9180     0  9179
  9180 C  9179  9181     0  9180
  9181 U  9180  9182  9164  9181
  9182 G  9181  9183  9163  9182
  9183 U  9182  9184  9162  9183
  9184 U  9183  9185  9161  9184
  9185 A  9184  9186  9160  9185
  9186 G  9185  9187  9159  9186
  9187 A  9186  9188     0  9187
  9188 G  9187  9189     0  9188
  9189 U  9188  9190     0  9189
  9190 G  9189  9191     0  9190
  9191 G  9190  9192     0  9191
  9192 U  9191  9193     0  9192
  9193 A  9192  9194     0  9193
  9194 A  9193  9195     0  9194
  9195 C  9194  9196     0  9195
  9196 A  9195  9197     0  9196
  9197 A  9196  9198     0  9197
  9198 C  9197  9199     0  9198
  9199 U  9198  9200     0  9199
  9200 U  9199  9201     0  9200
  9201 U  9200  9202     0  9201
  9202 U  9201  9203     0  9202
  9203 G  9202  9204     0  9203
  9204 A  9203  9205     0  9204
  9205 U  9204  9206     0  9205
  9206 U  9205  9207     0  9206
  9207 C  9206  9208     0  9207
  9208 U  9207  9209     0  9208
  9209 G  9208  9210     0  9209
  9210 A  9209  9211     0  9210
  9211 G  9210  9212     0  9211
  9212 U  9211  9213     0  9212
  9213 A  9212  9214     0  9213
  9214 C  9213  9215     0  9214
  9215 U  9214  9216     0  9215
  9216 G  9215  9217     0  9216
  9217 U  9216  9218     0  9217
  9218 A  9217  9219     0  9218
  9219 G  9218  9220     0  9219
  9220 G  9219  9221     0  9220
  9221 C  9220  9222     0  9221
  9222 A  9221  9223     0  9222
  9223 C  9222  9224     0  9223
  9224 G  9223  9225     0  9224
  9225 G  9224  9226  9252  9225
  9226 C  9225  9227  9251  9226
  9227 A  9226  9228  9250  9227
  9228 C  9227  9229  9249  9228
  9229 U  9228  9230  9248  9229
  9230 U  9229  9231     0  9230
  9231 G  9230  9232  9246  9231
  9232 U  9231  9233  9245  9232
  9233 G  9232  9234     0  9233
  9234 A  9233  9235     0  9234
  9235 A  9234  9236     0  9235
  9236 A  9235  9237     0  9236
  9237 G  9236  9238     0  9237
  9238 A  9237  9239     0  9238
  9239 U  9238  9240     0  9239
  9240 C  9239  9241     0  9240
  9241 A  9240  9242     0  9241
  9242 G  9241  9243     0  9242
  9243 A  9242  9244     0  9243
  9244 A  9243  9245     0  9244
  9245 G  9244  9246  9232  9245
  9246 C  9245  9247  9231  9246
  9247 U  9246  9248     0  9247
  9248 G  9247  9249  9229  9248
  9249 G  9248  9250  9228  9249
  9250 U  9249  9251  9227  9250
  9251 G  9250  9252  9226  9251
  9252 U  9251  9253  9225  9252
  9253 U  9252  9254     0  9253
  9254 U  9253  9255  9280  9254
  9255 G  9254  9256  9279  9255
  9256 U  9255  9257  9278  9256
  9257 G  9256  9258     0  9257
  9258 U  9257  9259  9276  9258
  9259 A  9258  9260  9275  9259
  9260 U  9259  9261  9274  9260
  9261 C  9260  9262  9273  9261
  9262 U  9261  9263  9272  9262
  9263 A  9262  9264  9271  9263
  9264 C  9263  9265  9270  9264
  9265 U  9264  9266  9269  9265
  9266 A  9265  9267     0  9266
  9267 G  9266  9268     0  9267
  9268 U  9267  9269     0  9268
  9269 G  9268  9270  9265  9269
  9270 G  9269  9271  9264  9270
  9271 U  9270  9272  9263  9271
  9272 A  9271  9273  9262  9272
  9273 G  9272  9274  9261  9273
  9274 A  9273  9275  9260  9274
  9275 U  9274  9276  9259  9275
  9276 G  9275  9277  9258  9276
  9277 G  9276  9278     0  9277
  9278 G  9277  9279  9256  9278
  9279 U  9278  9280  9255  9279
  9280 A  9279  9281  9254  9280
  9281 C  9280  9282     0  9281
  9282 U  9281  9283     0  9282
  9283 U  9282  9284     0  9283
  9284 A  9283  9285     0  9284
  9285 A  9284  9286     0  9285
  9286 C  9285  9287     0  9286
  9287 A  9286  9288     0  9287
  9288 A  9287  9289     0  9288
  9289 U  9288  9290     0  9289
  9290 G  9289  9291     0  9290
  9291 A  9290  9292     0  9291
  9292 U  9291  9293     0  9292
  9293 U  9292  9294     0  9293
  9294 A  9293  9295     0  9294
  9295 U  9294  9296  9338  9295
  9296 U  9295  9297  9337  9296
  9297 A  9296  9298  9336  9297
  9298 C  9297  9299  9335  9298
  9299 A  9298  9300  9334  9299
  9300 G  9299  9301  9333  9300
  9301 A  9300  9302  9331  9301
  9302 U  9301  9303  9330  9302
  9303 C  9302  9304  9329  9303
  9304 U  9303  9305  9328  9304
  9305 U  9304  9306     0  9305
  9306 U  9305  9307  9326  9306
  9307 A  9306  9308  9325  9307
  9308 C  9307  9309  9324  9308
  9309 C  9308  9310  9323  9309
  9310 A  9309  9311     0  9310
  9311 G  9310  9312  9320  9311
  9312 G  9311  9313  9319  9312
  9313 A  9312  9314     0  9313
  9314 G  9313  9315     0  9314
  9315 U  9314  9316     0  9315
  9316 U  9315  9317     0  9316
  9317 U  9316  9318     0  9317
  9318 U  9317  9319     0  9318
  9319 C  9318  9320  9312  9319
  9320 U  9319  9321  9311  9320
  9321 G  9320  9322     0  9321
  9322 U  9321  9323     0  9322
  9323 G  9322  9324  9309  9323
  9324 G  9323  9325  9308  9324
  9325 U  9324  9326  9307  9325
  9326 G  9325  9327  9306  9326
  9327 U  9326  9328     0  9327
  9328 A  9327  9329  9304  9328
  9329 G  9328  9330  9303  9329
  9330 A  9329  9331  9302  9330
  9331 U  9330  9332  9301  9331
  9332 G  9331  9333     0  9332
  9333 C  9332  9334  9300  9333
  9334 U  9333  9335  9299  9334
  9335 G  9334  9336  9298  9335
  9336 U  9335  9337  9297  9336
  9337 A  9336  9338  9296  9337
  9338 A  9337  9339  9295  9338
  9339 A  9338  9340     0  9339
  9340 U  9339  9341     0  9340
  9341 U  9340  9342     0  9341
  9342 U  9341  9343     0  9342
  9343 A  9342  9344     0  9343
  9344 C  9343  9345     0  9344
  9345 U  9344  9346     0  9345
  9346 U  9345  9347     0  9346
  9347 A  9346  9348     0  9347
  9348 C  9347  9349  9398  9348
  9349 U  9348  9350  9397  9349
  9350 A  9349  9351     0  9350
  9351 A  9350  9352  9395  9351
  9352 U  9351  9353  9394  9352
  9353 A  9352  9354  9393  9353
  9354 U  9353  9355  9392  9354
  9355 G  9354  9356  9391  9355
  9356 U  9355  9357  9390  9356
  9357 U  9356  9358  9389  9357
  9358 U  9357  9359  9388  9358
  9359 A  9358  9360  9387  9359
  9360 C  9359  9361     0  9360
  9361 A  9360  9362     0  9361
  9362 C  9361  9363     0  9362
  9363 C  9362  9364  9383  9363
  9364 A  9363  9365  9382  9364
  9365 C  9364  9366  9381  9365
  9366 U  9365  9367  9380  9366
  9367 A  9366  9368  9379  9367
  9368 A  9367  9369  9378  9368
  9369 U  9368  9370  9377  9369
  9370 U  9369  9371     0  9370
  9371 C  9370  9372     0  9371
  9372 A  9371  9373     0  9372
  9373 A  9372  9374     0  9373
  9374 C  9373  9375     0  9374
  9375 C  9374  9376     0  9375
  9376 U  9375  9377     0  9376
  9377 A  9376  9378  9369  9377
  9378 U  9377  9379  9368  9378
  9379 U  9378  9380  9367  9379
  9380 G  9379  9381  9366  9380
  9381 G  9380  9382  9365  9381
  9382 U  9381  9383  9364  9382
  9383 G  9382  9384  9363  9383
  9384 C  9383  9385     0  9384
  9385 U  9384  9386     0  9385
  9386 U  9385  9387     0  9386
  9387 U  9386  9388  9359  9387
  9388 G  9387  9389  9358  9388
  9389 G  9388  9390  9357  9389
  9390 A  9389  9391  9356  9390
  9391 C  9390  9392  9355  9391
  9392 A  9391  9393  9354  9392
  9393 U  9392  9394  9353  9393
  9394 A  9393  9395  9352  9394
  9395 U  9394  9396  9351  9395
  9396 C  9395  9397     0  9396
  9397 A  9396  9398  9349  9397
  9398 G  9397  9399  9348  9398
  9399 C  9398  9400     0  9399
  9400 A  9399  9401     0  9400
  9401 U  9400  9402     0  9401
  9402 C  9401  9403     0  9402
  9403 U  9402  9404     0  9403
  9404 A  9403  9405     0  9404
  9405 U  9404  9406     0  9405
  9406 A  9405  9407  9455  9406
  9407 G  9406  9408  9454  9407
  9408 U  9407  9409  9453  9408
  9409 A  9408  9410  9452  9409
  9410 G  9409  9411  9451  9410
  9411 C  9410  9412     0  9411
  9412 U  9411  9413     0  9412
  9413 G  9412  9414  9448  9413
  9414 G  9413  9415  9447  9414
  9415 U  9414  9416     0  9415
  9416 G  9415  9417  9443  9416
  9417 G  9416  9418  9442  9417
  9418 U  9417  9419  9441  9418
  9419 A  9418  9420  9440  9419
  9420 U  9419  9421  9439  9420
  9421 U  9420  9422     0  9421
  9422 G  9421  9423  9438  9422
  9423 U  9422  9424  9437  9423
  9424 A  9423  9425     0  9424
  9425 G  9424  9426  9435  9425
  9426 C  9425  9427  9434  9426
  9427 U  9426  9428  9433  9427
  9428 A  9427  9429     0  9428
  9429 U  9428  9430     0  9429
  9430 C  9429  9431     0  9430
  9431 G  9430  9432     0  9431
  9432 U  9431  9433     0  9432
  9433 A  9432  9434  9427  9433
  9434 G  9433  9435  9426  9434
  9435 U  9434  9436  9425  9435
  9436 A  9435  9437     0  9436
  9437 A  9436  9438  9423  9437
  9438 C  9437  9439  9422  9438
  9439 A  9438  9440  9420  9439
  9440 U  9439  9441  9419  9440
  9441 G  9440  9442  9418  9441
  9442 C  9441  9443  9417  9442
  9443 C  9442  9444  9416  9443
  9444 U  9443  9445     0  9444
  9445 U  9444  9446     0  9445
  9446 G  9445  9447     0  9446
  9447 C  9446  9448  9414  9447
  9448 C  9447  9449  9413  9448
  9449 U  9448  9450     0  9449
  9450 A  9449  9451     0  9450
  9451 C  9450  9452  9410  9451
  9452 U  9451  9453  9409  9452
  9453 A  9452  9454  9408  9453
  9454 U  9453  9455  9407  9454
  9455 U  9454  9456  9406  9455
  9456 U  9455  9457     0  9456
  9457 U  9456  9458  9526  9457
  9458 A  9457  9459  9525  9458
  9459 U  9458  9460  9524  9459
  9460 G  9459  9461  9523  9460
  9461 A  9460  9462  9522  9461
  9462 G  9461  9463  9521  9462
  9463 G  9462  9464  9520  9463
  9464 U  9463  9465     0  9464
  9465 U  9464  9466     0  9465
  9466 U  9465  9467  9517  9466
  9467 A  9466  9468  9516  9467
  9468 G  9467  9469  9515  9468
  9469 A  9468  9470     0  9469
  9470 A  9469  9471  9513  9470
  9471 G  9470  9472  9512  9471
  9472 A  9471  9473  9511  9472
  9473 G  9472  9474  9510  9473
  9474 C  9473  9475     0  9474
  9475 U  9474  9476     0  9475
  9476 U  9475  9477  9507  9476
  9477 U  9476  9478  9506  9477
  9478 U  9477  9479     0  9478
  9479 G  9478  9480  9502  9479
  9480 G  9479  9481  9501  9480
  9481 U  9480  9482  9500  9481
  9482 G  9481  9483  9499  9482
  9483 A  9482  9484  9498  9483
  9484 A  9483  9485     0  9484
  9485 U  9484  9486  9496  9485
  9486 A  9485  9487  9495  9486
  9487 C  9486  9488  9494  9487
  9488 A  9487  9489  9493  9488
  9489 G  9488  9490     0  9489
  9490 U  9489  9491     0  9490
  9491 C  9490  9492     0  9491
  9492 A  9491  9493     0  9492
  9493 U  9492  9494  9488  9493
  9494 G  9493  9495  9487  9494
  9495 U  9494  9496  9486  9495
  9496 A  9495  9497  9485  9496
  9497 G  9496  9498     0  9497
  9498 U  9497  9499  9483  9498
  9499 U  9498  9500  9482  9499
  9500 G  9499  9501  9481  9500
  9501 C  9500  9502  9480  9501
  9502 C  9501  9503  9479  9502
  9503 U  9502  9504     0  9503
  9504 U  9503  9505     0  9504
  9505 U  9504  9506     0  9505
  9506 A  9505  9507  9477  9506
  9507 A  9506  9508  9476  9507
  9508 U  9507  9509     0  9508
  9509 A  9508  9510     0  9509
  9510 C  9509  9511  9473  9510
  9511 U  9510  9512  9472  9511
  9512 U  9511  9513  9471  9512
  9513 U  9512  9514  9470  9513
  9514 A  9513  9515     0  9514
  9515 C  9514  9516  9468  9515
  9516 U  9515  9517  9467  9516
  9517 A  9516  9518  9466  9517
  9518 U  9517  9519     0  9518
  9519 U  9518  9520     0  9519
  9520 C  9519  9521  9463  9520
  9521 C  9520  9522  9462  9521
  9522 U  9521  9523  9461  9522
  9523 U  9522  9524  9460  9523
  9524 A  9523  9525  9459  9524
  9525 U  9524  9526  9458  9525
  9526 G  9525  9527  9457  9526
  9527 U  9526  9528     0  9527
  9528 C  9527  9529     0  9528
  9529 A  9528  9530     0  9529
  9530 U  9529  9531     0  9530
  9531 U  9530  9532     0  9531
  9532 C  9531  9533     0  9532
  9533 A  9532  9534     0  9533
  9534 C  9533  9535     0  9534
  9535 U  9534  9536     0  9535
  9536 G  9535  9537     0  9536
  9537 U  9536  9538     0  9537
  9538 A  9537  9539     0  9538
  9539 C  9538  9540     0  9539
  9540 U  9539  9541     0  9540
  9541 C  9540  9542     0  9541
  9542 U  9541  9543     0  9542
  9543 G  9542  9544     0  9543
  9544 U  9543  9545     0  9544
  9545 U  9544  9546     0  9545
  9546 U  9545  9547     0  9546
  9547 A  9546  9548  9577  9547
  9548 A  9547  9549  9576  9548
  9549 C  9548  9550  9575  9549
  9550 A  9549  9551  9574  9550
  9551 C  9550  9552  9573  9551
  9552 C  9551  9553  9572  9552
  9553 A  9552  9554  9571  9553
  9554 G  9553  9555  9570  9554
  9555 U  9554  9556     0  9555
  9556 U  9555  9557     0  9556
  9557 U  9556  9558     0  9557
  9558 A  9557  9559     0  9558
  9559 C  9558  9560     0  9559
  9560 U  9559  9561     0  9560
  9561 C  9560  9562     0  9561
  9562 A  9561  9563     0  9562
  9563 U  9562  9564     0  9563
  9564 U  9563  9565     0  9564
  9565 C  9564  9566     0  9565
  9566 U  9565  9567     0  9566
  9567 U  9566  9568     0  9567
  9568 A  9567  9569     0  9568
  9569 C  9568  9570     0  9569
  9570 C  9569  9571  9554  9570
  9571 U  9570  9572  9553  9571
  9572 G  9571  9573  9552  9572
  9573 G  9572  9574  9551  9573
  9574 U  9573  9575  9550  9574
  9575 G  9574  9576  9549  9575
  9576 U  9575  9577  9548  9576
  9577 U  9576  9578  9547  9577
  9578 U  9577  9579     0  9578
  9579 A  9578  9580     0  9579
  9580 U  9579  9581     0  9580
  9581 U  9580  9582     0  9581
  9582 C  9581  9583     0  9582
  9583 U  9582  9584     0  9583
  9584 G  9583  9585     0  9584
  9585 U  9584  9586     0  9585
  9586 U  9585  9587     0  9586
  9587 A  9586  9588     0  9587
  9588 U  9587  9589     0  9588
  9589 U  9588  9590     0  9589
  9590 U  9589  9591  9912  9590
  9591 A  9590  9592  9911  9591
  9592 C  9591  9593  9910  9592
  9593 U  9592  9594  9909  9593
  9594 U  9593  9595  9908  9594
  9595 G  9594  9596  9907  9595
  9596 U  9595  9597  9906  9596
  9597 A  9596  9598  9905  9597
  9598 C  9597  9599  9904  9598
  9599 U  9598  9600  9903  9599
  9600 U  9599  9601  9902  9600
  9601 G  9600  9602  9901  9601
  9602 A  9601  9603     0  9602
  9603 C  9602  9604  9623  9603
  9604 A  9603  9605  9622  9604
  9605 U  9604  9606  9621  9605
  9606 U  9605  9607  9620  9606
  9607 U  9606  9608     0  9607
  9608 U  9607  9609     0  9608
  9609 A  9608  9610     0  9609
  9610 U  9609  9611     0  9610
  9611 C  9610  9612     0  9611
  9612 U  9611  9613     0  9612
  9613 U  9612  9614     0  9613
  9614 A  9613  9615     0  9614
  9615 C  9614  9616     0  9615
  9616 U  9615  9617     0  9616
  9617 A  9616  9618     0  9617
  9618 A  9617  9619     0  9618
  9619 U  9618  9620     0  9619
  9620 G  9619  9621  9606  9620
  9621 A  9620  9622  9605  9621
  9622 U  9621  9623  9604  9622
  9623 G  9622  9624  9603  9623
  9624 U  9623  9625     0  9624
  9625 U  9624  9626     0  9625
  9626 U  9625  9627     0  9626
  9627 C  9626  9628     0  9627
  9628 U  9627  9629     0  9628
  9629 U  9628  9630     0  9629
  9630 U  9629  9631     0  9630
  9631 U  9630  9632     0  9631
  9632 U  9631  9633     0  9632
  9633 U  9632  9634     0  9633
  9634 A  9633  9635     0  9634
  9635 G  9634  9636     0  9635
  9636 C  9635  9637     0  9636
  9637 A  9636  9638     0  9637
  9638 C  9637  9639     0  9638
  9639 A  9638  9640     0  9639
  9640 U  9639  9641     0  9640
  9641 A  9640  9642     0  9641
  9642 U  9641  9643     0  9642
  9643 U  9642  9644     0  9643
  9644 C  9643  9645     0  9644
  9645 A  9644  9646     0  9645
  9646 G  9645  9647     0  9646
  9647 U  9646  9648     0  9647
  9648 G  9647  9649     0  9648
  9649 G  9648  9650     0  9649
  9650 A  9649  9651     0  9650
  9651 U  9650  9652     0  9651
  9652 G  9651  9653     0  9652
  9653 G  9652  9654     0  9653
  9654 U  9653  9655     0  9654
  9655 U  9654  9656     0  9655
  9656 A  9655  9657     0  9656
  9657 U  9656  9658     0  9657
  9658 G  9657  9659     0  9658
  9659 U  9658  9660     0  9659
  9660 U  9659  9661     0  9660
  9661 C  9660  9662     0  9661
  9662 A  9661  9663     0  9662
  9663 C  9662  9664     0  9663
  9664 A  9663  9665     0  9664
  9665 C  9664  9666     0  9665
  9666 C  9665  9667     0  9666
  9667 U  9666  9668     0  9667
  9668 U  9667  9669     0  9668
  9669 U  9668  9670     0  9669
  9670 A  9669  9671     0  9670
  9671 G  9670  9672     0  9671
  9672 U  9671  9673     0  9672
  9673 A  9672  9674     0  9673
  9674 C  9673  9675     0  9674
  9675 C  9674  9676     0  9675
  9676 U  9675  9677     0  9676
  9677 U  9676  9678     0  9677
  9678 U  9677  9679     0  9678
  9679 C  9678  9680     0  9679
  9680 U  9679  9681     0  9680
  9681 G  9680  9682  9712  9681
  9682 G  9681  9683  9711  9682
  9683 A  9682  9684  9710  9683
  9684 U  9683  9685     0  9684
  9685 A  9684  9686     0  9685
  9686 A  9685  9687  9706  9686
  9687 C  9686  9688  9705  9687
  9688 A  9687  9689  9704  9688
  9689 A  9688  9690  9703  9689
  9690 U  9689  9691     0  9690
  9691 U  9690  9692  9701  9691
  9692 G  9691  9693  9700  9692
  9693 C  9692  9694     0  9693
  9694 U  9693  9695     0  9694
  9695 U  9694  9696     0  9695
  9696 A  9695  9697     0  9696
  9697 U  9696  9698     0  9697
  9698 A  9697  9699     0  9698
  9699 U  9698  9700     0  9699
  9700 C  9699  9701  9692  9700
  9701 A  9700  9702  9691  9701
  9702 U  9701  9703     0  9702
  9703 U  9702  9704  9689  9703
  9704 U  9703  9705  9688  9704
  9705 G  9704  9706  9687  9705
  9706 U  9705  9707  9686  9706
  9707 A  9706  9708     0  9707
  9708 U  9707  9709     0  9708
  9709 U  9708  9710     0  9709
  9710 U  9709  9711  9683  9710
  9711 C  9710  9712  9682  9711
  9712 C  9711  9713  9681  9712
  9713 A  9712  9714     0  9713
  9714 C  9713  9715     0  9714
  9715 A  9714  9716     0  9715
  9716 A  9715  9717     0  9716
  9717 A  9716  9718     0  9717
  9718 G  9717  9719     0  9718
  9719 C  9718  9720     0  9719
  9720 A  9719  9721     0  9720
  9721 U  9720  9722     0  9721
  9722 U  9721  9723     0  9722
  9723 U  9722  9724     0  9723
  9724 C  9723  9725  9791  9724
  9725 U  9724  9726     0  9725
  9726 A  9725  9727     0  9726
  9727 U  9726  9728     0  9727
  9728 U  9727  9729     0  9728
  9729 G  9728  9730  9787  9729
  9730 G  9729  9731  9786  9730
  9731 U  9730  9732  9785  9731
  9732 U  9731  9733     0  9732
  9733 C  9732  9734  9783  9733
  9734 U  9733  9735  9782  9734
  9735 U  9734  9736     0  9735
  9736 U  9735  9737     0  9736
  9737 A  9736  9738  9779  9737
  9738 G  9737  9739  9778  9738
  9739 U  9738  9740     0  9739
  9740 A  9739  9741  9776  9740
  9741 A  9740  9742  9775  9741
  9742 U  9741  9743     0  9742
  9743 U  9742  9744  9773  9743
  9744 A  9743  9745  9772  9744
  9745 C  9744  9746  9771  9745
  9746 C  9745  9747  9770  9746
  9747 U  9746  9748     0  9747
  9748 A  9747  9749     0  9748
  9749 A  9748  9750     0  9749
  9750 A  9749  9751  9766  9750
  9751 G  9750  9752  9765  9751
  9752 A  9751  9753  9764  9752
  9753 G  9752  9754  9763  9753
  9754 A  9753  9755  9762  9754
  9755 C  9754  9756  9761  9755
  9756 G  9755  9757     0  9756
  9757 U  9756  9758     0  9757
  9758 G  9757  9759     0  9758
  9759 U  9758  9760     0  9759
  9760 A  9759  9761     0  9760
  9761 G  9760  9762  9755  9761
  9762 U  9761  9763  9754  9762
  9763 C  9762  9764  9753  9763
  9764 U  9763  9765  9752  9764
  9765 U  9764  9766  9751  9765
  9766 U  9765  9767  9750  9766
  9767 A  9766  9768     0  9767
  9768 A  9767  9769     0  9768
  9769 U  9768  9770     0  9769
  9770 G  9769  9771  9746  9770
  9771 G  9770  9772  9745  9771
  9772 U  9771  9773  9744  9772
  9773 G  9772  9774  9743  9773
  9774 U  9773  9775     0  9774
  9775 U  9774  9776  9741  9775
  9776 U  9775  9777  9740  9776
  9777 C  9776  9778     0  9777
  9778 C  9777  9779  9738  9778
  9779 U  9778  9780  9737  9779
  9780 U  9779  9781     0  9780
  9781 U  9780  9782     0  9781
  9782 A  9781  9783  9734  9782
  9783 G  9782  9784  9733  9783
  9784 U  9783  9785     0  9784
  9785 A  9784  9786  9731  9785
  9786 C  9785  9787  9730  9786
  9787 U  9786  9788  9729  9787
  9788 U  9787  9789     0  9788
  9789 U  9788  9790     0  9789
  9790 U  9789  9791     0  9790
  9791 G  9790  9792  9724  9791
  9792 A  9791  9793     0  9792
  9793 A  9792  9794  9815  9793
  9794 G  9793  9795  9814  9794
  9795 A  9794  9796  9813  9795
  9796 A  9795  9797  9812  9796
  9797 G  9796  9798  9811  9797
  9798 C  9797  9799     0  9798
  9799 U  9798  9800  9809  9799
  9800 G  9799  9801  9808  9800
  9801 C  9800  9802  9807  9801
  9802 G  9801  9803     0  9802
  9803 C  9802  9804     0  9803
  9804 U  9803  9805     0  9804
  9805 G  9804  9806     0  9805
  9806 U  9805  9807     0  9806
  9807 G  9806  9808  9801  9807
  9808 C  9807  9809  9800  9808
  9809 A  9808  9810  9799  9809
  9810 C  9809  9811     0  9810
  9811 C  9810  9812  9797  9811
  9812 U  9811  9813  9796  9812
  9813 U  9812  9814  9795  9813
  9814 U  9813  9815  9794  9814
  9815 U  9814  9816  9793  9815
  9816 U  9815  9817     0  9816
  9817 G  9816  9818     0  9817
  9818 U  9817  9819     0  9818
  9819 U  9818  9820     0  9819
  9820 A  9819  9821     0  9820
  9821 A  9820  9822     0  9821
  9822 A  9821  9823  9898  9822
  9823 U  9822  9824  9897  9823
  9824 A  9823  9825  9896  9824
  9825 A  9824  9826  9895  9825
  9826 A  9825  9827  9894  9826
  9827 G  9826  9828  9893  9827
  9828 A  9827  9829  9892  9828
  9829 A  9828  9830     0  9829
  9830 A  9829  9831     0  9830
  9831 U  9830  9832     0  9831
  9832 G  9831  9833  9886  9832
  9833 U  9832  9834  9885  9833
  9834 A  9833  9835  9884  9834
  9835 U  9834  9836  9883  9835
  9836 C  9835  9837  9882  9836
  9837 U  9836  9838  9881  9837
  9838 A  9837  9839  9880  9838
  9839 A  9838  9840     0  9839
  9840 A  9839  9841     0  9840
  9841 G  9840  9842  9875  9841
  9842 U  9841  9843  9874  9842
  9843 U  9842  9844  9873  9843
  9844 G  9843  9845  9872  9844
  9845 C  9844  9846  9871  9845
  9846 G  9845  9847  9870  9846
  9847 U  9846  9848  9869  9847
  9848 A  9847  9849  9868  9848
  9849 G  9848  9850  9867  9849
  9850 U  9849  9851     0  9850
  9851 G  9850  9852  9866  9851
  9852 A  9851  9853  9865  9852
  9853 U  9852  9854     0  9853
  9854 G  9853  9855  9863  9854
  9855 U  9854  9856  9862  9855
  9856 G  9855  9857  9861  9856
  9857 C  9856  9858     0  9857
  9858 U  9857  9859     0  9858
  9859 A  9858  9860     0  9859
  9860 U  9859  9861     0  9860
  9861 U  9860  9862  9856  9861
  9862 A  9861  9863  9855  9862
  9863 C  9862  9864  9854  9863
  9864 C  9863  9865     0  9864
  9865 U  9864  9866  9852  9865
  9866 C  9865  9867  9851  9866
  9867 U  9866  9868  9849  9867
  9868 U  9867  9869  9848  9868
  9869 A  9868  9870  9847  9869
  9870 C  9869  9871  9846  9870
  9871 G  9870  9872  9845  9871
  9872 C  9871  9873  9844  9872
  9873 A  9872  9874  9843  9873
  9874 A  9873  9875  9842  9874
  9875 U  9874  9876  9841  9875
  9876 A  9875  9877     0  9876
  9877 U  9876  9878     0  9877
  9878 A  9877  9879     0  9878
  9879 A  9878  9880     0  9879
  9880 U  9879  9881  9838  9880
  9881 A  9880  9882  9837  9881
  9882 G  9881  9883  9836  9882
  9883 A  9882  9884  9835  9883
  9884 U  9883  9885  9834  9884
  9885 A  9884  9886  9833  9885
  9886 C  9885  9887  9832  9886
  9887 U  9886  9888     0  9887
  9888 U  9887  9889     0  9888
  9889 A  9888  9890     0  9889
  9890 G  9889  9891     0  9890
  9891 C  9890  9892     0  9891
  9892 U  9891  9893  9828  9892
  9893 C  9892  9894  9827  9893
  9894 U  9893  9895  9826  9894
  9895 U  9894  9896  9825  9895
  9896 U  9895  9897  9824  9896
  9897 A  9896  9898  9823  9897
  9898 U  9897  9899  9822  9898
  9899 A  9898  9900     0  9899
  9900 A  9899  9901     0  9900
  9901 U  9900  9902  9601  9901
  9902 A  9901  9903  9600  9902
  9903 A  9902  9904  9599  9903
  9904 G  9903  9905  9598  9904
  9905 U  9904  9906  9597  9905
  9906 A  9905  9907  9596  9906
  9907 C  9906  9908  9595  9907
  9908 A  9907  9909  9594  9908
  9909 A  9908  9910  9593  9909
  9910 G  9909  9911  9592  9910
  9911 U  9910  9912  9591  9911
  9912 A  9911  9913  9590  9912
  9913 U  9912  9914     0  9913
  9914 U  9913  9915     0  9914
  9915 U  9914  9916     0  9915
  9916 U  9915  9917     0  9916
  9917 A  9916  9918     0  9917
  9918 G  9917  9919     0  9918
  9919 U  9918  9920     0  9919
  9920 G  9919  9921     0  9920
  9921 G  9920  9922     0  9921
  9922 A  9921  9923     0  9922
  9923 G  9922  9924     0  9923
  9924 C  9923  9925     0  9924
  9925 A  9924  9926     0  9925
  9926 A  9925  9927     0  9926
  9927 U  9926  9928     0  9927
  9928 G  9927  9929     0  9928
  9929 G  9928  9930     0  9929
  9930 A  9929  9931     0  9930
  9931 U  9930  9932     0  9931
  9932 A  9931  9933  9958  9932
  9933 C  9932  9934  9957  9933
  9934 A  9933  9935  9956  9934
  9935 A  9934  9936  9955  9935
  9936 C  9935  9937     0  9936
  9937 U  9936  9938  9953  9937
  9938 A  9937  9939  9952  9938
  9939 G  9938  9940  9951  9939
  9940 C  9939  9941  9950  9940
  9941 U  9940  9942  9949  9941
  9942 A  9941  9943     0  9942
  9943 C  9942  9944     0  9943
  9944 A  9943  9945     0  9944
  9945 G  9944  9946     0  9945
  9946 A  9945  9947     0  9946
  9947 G  9946  9948     0  9947
  9948 A  9947  9949     0  9948
  9949 A  9948  9950  9941  9949
  9950 G  9949  9951  9940  9950
  9951 C  9950  9952  9939  9951
  9952 U  9951  9953  9938  9952
  9953 G  9952  9954  9937  9953
  9954 C  9953  9955     0  9954
  9955 U  9954  9956  9935  9955
  9956 U  9955  9957  9934  9956
  9957 G  9956  9958  9933  9957
  9958 U  9957  9959  9932  9958
  9959 U  9958  9960     0  9959
  9960 G  9959  9961 10156  9960
  9961 U  9960  9962 10155  9961
  9962 C  9961  9963 10154  9962
  9963 A  9962  9964 10153  9963
  9964 U  9963  9965 10152  9964
  9965 C  9964  9966 10151  9965
  9966 U  9965  9967     0  9966
  9967 C  9966  9968     0  9967
  9968 G  9967  9969 10148  9968
  9969 C  9968  9970 10146  9969
  9970 A  9969  9971     0  9970
  9971 A  9970  9972     0  9971
  9972 A  9971  9973 10143  9972
  9973 G  9972  9974 10142  9973
  9974 G  9973  9975 10141  9974
  9975 C  9974  9976 10140  9975
  9976 U  9975  9977 10139  9976
  9977 C  9976  9978     0  9977
  9978 U  9977  9979     0  9978
  9979 C  9978  9980     0  9979
  9980 A  9979  9981     0  9980
  9981 A  9980  9982     0  9981
  9982 U  9981  9983     0  9982
  9983 G  9982  9984     0  9983
  9984 A  9983  9985     0  9984
  9985 C  9984  9986     0  9985
  9986 U  9985  9987     0  9986
  9987 U  9986  9988 10005  9987
  9988 C  9987  9989 10004  9988
  9989 A  9988  9990 10003  9989
  9990 G  9989  9991 10002  9990
  9991 U  9990  9992     0  9991
  9992 A  9991  9993 10001  9992
  9993 A  9992  9994 10000  9993
  9994 C  9993  9995  9999  9994
  9995 U  9994  9996     0  9995
  9996 C  9995  9997     0  9996
  9997 A  9996  9998     0  9997
  9998 G  9997  9999     0  9998
  9999 G  9998 10000  9994  9999
 10000 U  9999 10001  9993 10000
 10001 U 10000 10002  9992 10001
 10002 C 10001 10003  9990 10002
 10003 U 10002 10004  9989 10003
 10004 G 10003 10005  9988 10004
 10005 A 10004 10006  9987 10005
 10006 U 10005 10007     0 10006
 10007 G 10006 10008     0 10007
 10008 U 10007 10009     0 10008
 10009 U 10008 10010     0 10009
 10010 C 10009 10011     0 10010
 10011 U 10010 10012     0 10011
 10012 U 10011 10013     0 10012
 10013 U 10012 10014     0 10013
 10014 A 10013 10015     0 10014
 10015 C 10014 10016     0 10015
 10016 C 10015 10017     0 10016
 10017 A 10016 10018     0 10017
 10018 A 10017 10019     0 10018
 10019 C 10018 10020     0 10019
 10020 C 10019 10021     0 10020
 10021 A 10020 10022     0 10021
 10022 C 10021 10023     0 10022
 10023 C 10022 10024     0 10023
 10024 A 10023 10025     0 10024
 10025 C 10024 10026     0 10025
 10026 A 10025 10027     0 10026
 10027 A 10026 10028     0 10027
 10028 A 10027 10029     0 10028
 10029 C 10028 10030     0 10029
 10030 C 10029 10031     0 10030
 10031 U 10030 10032 10066 10031
 10032 C 10031 10033 10065 10032
 10033 U 10032 10034 10064 10033
 10034 A 10033 10035 10063 10034
 10035 U 10034 10036     0 10035
 10036 C 10035 10037     0 10036
 10037 A 10036 10038 10060 10037
 10038 C 10037 10039 10059 10038
 10039 C 10038 10040 10058 10039
 10040 U 10039 10041     0 10040
 10041 C 10040 10042     0 10041
 10042 A 10041 10043     0 10042
 10043 G 10042 10044     0 10043
 10044 C 10043 10045 10054 10044
 10045 U 10044 10046 10053 10045
 10046 G 10045 10047 10052 10046
 10047 U 10046 10048 10051 10047
 10048 U 10047 10049     0 10048
 10049 U 10048 10050     0 10049
 10050 U 10049 10051     0 10050
 10051 G 10050 10052 10047 10051
 10052 C 10051 10053 10046 10052
 10053 A 10052 10054 10045 10053
 10054 G 10053 10055 10044 10054
 10055 A 10054 10056     0 10055
 10056 G 10055 10057     0 10056
 10057 U 10056 10058     0 10057
 10058 G 10057 10059 10039 10058
 10059 G 10058 10060 10038 10059
 10060 U 10059 10061 10037 10060
 10061 U 10060 10062     0 10061
 10062 U 10061 10063     0 10062
 10063 U 10062 10064 10034 10063
 10064 A 10063 10065 10033 10064
 10065 G 10064 10066 10032 10065
 10066 A 10065 10067 10031 10066
 10067 A 10066 10068     0 10067
 10068 A 10067 10069     0 10068
 10069 A 10068 10070     0 10069
 10070 A 10069 10071     0 10070
 10071 U 10070 10072     0 10071
 10072 G 10071 10073     0 10072
 10073 G 10072 10074     0 10073
 10074 C 10073 10075     0 10074
 10075 A 10074 10076     0 10075
 10076 U 10075 10077     0 10076
 10077 U 10076 10078     0 10077
 10078 C 10077 10079     0 10078
 10079 C 10078 10080     0 10079
 10080 C 10079 10081     0 10080
 10081 A 10080 10082     0 10081
 10082 U 10081 10083     0 10082
 10083 C 10082 10084     0 10083
 10084 U 10083 10085     0 10084
 10085 G 10084 10086     0 10085
 10086 G 10085 10087     0 10086
 10087 U 10086 10088     0 10087
 10088 A 10087 10089     0 10088
 10089 A 10088 10090     0 10089
 10090 A 10089 10091     0 10090
 10091 G 10090 10092     0 10091
 10092 U 10091 10093     0 10092
 10093 U 10092 10094     0 10093
 10094 G 10093 10095     0 10094
 10095 A 10094 10096     0 10095
 10096 G 10095 10097     0 10096
 10097 G 10096 10098 10129 10097
 10098 G 10097 10099 10128 10098
 10099 U 10098 10100 10127 10099
 10100 U 10099 10101 10126 10100
 10101 G 10100 10102 10125 10101
 10102 U 10101 10103 10124 10102
 10103 A 10102 10104 10123 10103
 10104 U 10103 10105 10122 10104
 10105 G 10104 10106     0 10105
 10106 G 10105 10107     0 10106
 10107 U 10106 10108 10121 10107
 10108 A 10107 10109 10120 10108
 10109 C 10108 10110 10119 10109
 10110 A 10109 10111 10118 10110
 10111 A 10110 10112 10117 10111
 10112 G 10111 10113 10116 10112
 10113 U 10112 10114     0 10113
 10114 A 10113 10115     0 10114
 10115 A 10114 10116     0 10115
 10116 C 10115 10117 10112 10116
 10117 U 10116 10118 10111 10117
 10118 U 10117 10119 10110 10118
 10119 G 10118 10120 10109 10119
 10120 U 10119 10121 10108 10120
 10121 G 10120 10122 10107 10121
 10122 G 10121 10123 10104 10122
 10123 U 10122 10124 10103 10123
 10124 A 10123 10125 10102 10124
 10125 C 10124 10126 10101 10125
 10126 A 10125 10127 10100 10126
 10127 A 10126 10128 10099 10127
 10128 C 10127 10129 10098 10128
 10129 U 10128 10130 10097 10129
 10130 A 10129 10131     0 10130
 10131 C 10130 10132     0 10131
 10132 A 10131 10133     0 10132
 10133 C 10132 10134     0 10133
 10134 U 10133 10135     0 10134
 10135 U 10134 10136     0 10135
 10136 A 10135 10137     0 10136
 10137 A 10136 10138     0 10137
 10138 C 10137 10139     0 10138
 10139 G 10138 10140  9976 10139
 10140 G 10139 10141  9975 10140
 10141 U 10140 10142  9974 10141
 10142 C 10141 10143  9973 10142
 10143 U 10142 10144  9972 10143
 10144 U 10143 10145     0 10144
 10145 U 10144 10146     0 10145
 10146 G 10145 10147  9969 10146
 10147 G 10146 10148     0 10147
 10148 C 10147 10149  9968 10148
 10149 U 10148 10150     0 10149
 10150 U 10149 10151     0 10150
 10151 G 10150 10152  9965 10151
 10152 A 10151 10153  9964 10152
 10153 U 10152 10154  9963 10153
 10154 G 10153 10155  9962 10154
 10155 A 10154 10156  9961 10155
 10156 C 10155 10157  9960 10156
 10157 G 10156 10158     0 10157
 10158 U 10157 10159     0 10158
 10159 A 10158 10160     0 10159
 10160 G 10159 10161     0 10160
 10161 U 10160 10162     0 10161
 10162 U 10161 10163     0 10162
 10163 U 10162 10164     0 10163
 10164 A 10163 10165     0 10164
 10165 C 10164 10166     0 10165
 10166 U 10165 10167     0 10166
 10167 G 10166 10168     0 10167
 10168 U 10167 10169     0 10168
 10169 C 10168 10170     0 10169
 10170 C 10169 10171     0 10170
 10171 A 10170 10172     0 10171
 10172 A 10171 10173     0 10172
 10173 G 10172 10174     0 10173
 10174 A 10173 10175     0 10174
 10175 C 10174 10176 10201 10175
 10176 A 10175 10177 10200 10176
 10177 U 10176 10178 10199 10177
 10178 G 10177 10179 10198 10178
 10179 U 10178 10180 10197 10179
 10180 G 10179 10181     0 10180
 10181 A 10180 10182     0 10181
 10182 U 10181 10183 10194 10182
 10183 C 10182 10184 10193 10183
 10184 U 10183 10185     0 10184
 10185 G 10184 10186     0 10185
 10186 C 10185 10187     0 10186
 10187 A 10186 10188     0 10187
 10188 C 10187 10189     0 10188
 10189 C 10188 10190     0 10189
 10190 U 10189 10191     0 10190
 10191 C 10190 10192     0 10191
 10192 U 10191 10193     0 10192
 10193 G 10192 10194 10183 10193
 10194 A 10193 10195 10182 10194
 10195 A 10194 10196     0 10195
 10196 G 10195 10197     0 10196
 10197 A 10196 10198 10179 10197
 10198 C 10197 10199 10178 10198
 10199 A 10198 10200 10177 10199
 10200 U 10199 10201 10176 10200
 10201 G 10200 10202 10175 10201
 10202 C 10201 10203     0 10202
 10203 U 10202 10204     0 10203
 10204 U 10203 10205     0 10204
 10205 A 10204 10206     0 10205
 10206 A 10205 10207     0 10206
 10207 C 10206 10208     0 10207
 10208 C 10207 10209     0 10208
 10209 C 10208 10210     0 10209
 10210 U 10209 10211     0 10210
 10211 A 10210 10212     0 10211
 10212 A 10211 10213 10249 10212
 10213 U 10212 10214 10248 10213
 10214 U 10213 10215 10247 10214
 10215 A 10214 10216 10246 10215
 10216 U 10215 10217 10245 10216
 10217 G 10216 10218 10244 10217
 10218 A 10217 10219 10243 10218
 10219 A 10218 10220 10240 10219
 10220 G 10219 10221 10239 10220
 10221 A 10220 10222 10238 10221
 10222 U 10221 10223 10237 10222
 10223 U 10222 10224 10236 10223
 10224 U 10223 10225 10235 10224
 10225 A 10224 10226 10234 10225
 10226 C 10225 10227 10233 10226
 10227 U 10226 10228     0 10227
 10228 C 10227 10229     0 10228
 10229 A 10228 10230     0 10229
 10230 U 10229 10231     0 10230
 10231 U 10230 10232     0 10231
 10232 C 10231 10233     0 10232
 10233 G 10232 10234 10226 10233
 10234 U 10233 10235 10225 10234
 10235 A 10234 10236 10224 10235
 10236 A 10235 10237 10223 10236
 10237 G 10236 10238 10222 10237
 10238 U 10237 10239 10221 10238
 10239 C 10238 10240 10220 10239
 10240 U 10239 10241 10219 10240
 10241 A 10240 10242     0 10241
 10242 A 10241 10243     0 10242
 10243 U 10242 10244 10218 10243
 10244 C 10243 10245 10217 10244
 10245 A 10244 10246 10216 10245
 10246 U 10245 10247 10215 10246
 10247 A 10246 10248 10214 10247
 10248 A 10247 10249 10213 10248
 10249 U 10248 10250 10212 10249
 10250 U 10249 10251     0 10250
 10251 U 10250 10252     0 10251
 10252 C 10251 10253     0 10252
 10253 U 10252 10254     0 10253
 10254 U 10253 10255     0 10254
 10255 G 10254 10256     0 10255
 10256 G 10255 10257     0 10256
 10257 U 10256 10258     0 10257
 10258 A 10257 10259     0 10258
 10259 C 10258 10260     0 10259
 10260 A 10259 10261     0 10260
 10261 G 10260 10262     0 10261
 10262 G 10261 10263 10301 10262
 10263 C 10262 10264 10300 10263
 10264 U 10263 10265 10298 10264
 10265 G 10264 10266 10297 10265
 10266 G 10265 10267 10296 10266
 10267 U 10266 10268     0 10267
 10268 A 10267 10269 10295 10268
 10269 A 10268 10270 10294 10269
 10270 U 10269 10271 10293 10270
 10271 G 10270 10272 10292 10271
 10272 U 10271 10273 10291 10272
 10273 U 10272 10274 10290 10273
 10274 C 10273 10275 10289 10274
 10275 A 10274 10276 10288 10275
 10276 A 10275 10277 10287 10276
 10277 C 10276 10278     0 10277
 10278 U 10277 10279     0 10278
 10279 C 10278 10280     0 10279
 10280 A 10279 10281     0 10280
 10281 G 10280 10282     0 10281
 10282 G 10281 10283     0 10282
 10283 G 10282 10284     0 10283
 10284 U 10283 10285     0 10284
 10285 U 10284 10286     0 10285
 10286 A 10285 10287     0 10286
 10287 U 10286 10288 10276 10287
 10288 U 10287 10289 10275 10288
 10289 G 10288 10290 10274 10289
 10290 G 10289 10291 10273 10290
 10291 A 10290 10292 10272 10291
 10292 C 10291 10293 10271 10292
 10293 A 10292 10294 10270 10293
 10294 U 10293 10295 10269 10294
 10295 U 10294 10296 10268 10295
 10296 C 10295 10297 10266 10296
 10297 U 10296 10298 10265 10297
 10298 A 10297 10299 10264 10298
 10299 U 10298 10300     0 10299
 10300 G 10299 10301 10263 10300
 10301 C 10300 10302 10262 10301
 10302 A 10301 10303     0 10302
 10303 A 10302 10304     0 10303
 10304 A 10303 10305     0 10304
 10305 A 10304 10306     0 10305
 10306 U 10305 10307     0 10306
 10307 U 10306 10308     0 10307
 10308 G 10307 10309     0 10308
 10309 U 10308 10310     0 10309
 10310 G 10309 10311 10357 10310
 10311 U 10310 10312 10356 10311
 10312 A 10311 10313 10355 10312
 10313 C 10312 10314 10354 10313
 10314 U 10313 10315 10353 10314
 10315 U 10314 10316     0 10315
 10316 A 10315 10317     0 10316
 10317 A 10316 10318     0 10317
 10318 G 10317 10319     0 10318
 10319 C 10318 10320 10345 10319
 10320 U 10319 10321 10344 10320
 10321 U 10320 10322 10343 10321
 10322 A 10321 10323 10342 10322
 10323 A 10322 10324     0 10323
 10324 G 10323 10325 10340 10324
 10325 G 10324 10326 10339 10325
 10326 U 10325 10327 10338 10326
 10327 U 10326 10328 10337 10327
 10328 G 10327 10329 10336 10328
 10329 A 10328 10330     0 10329
 10330 U 10329 10331     0 10330
 10331 A 10330 10332     0 10331
 10332 C 10331 10333     0 10332
 10333 A 10332 10334     0 10333
 10334 G 10333 10335     0 10334
 10335 C 10334 10336     0 10335
 10336 C 10335 10337 10328 10336
 10337 A 10336 10338 10327 10337
 10338 A 10337 10339 10326 10338
 10339 U 10338 10340 10325 10339
 10340 C 10339 10341 10324 10340
 10341 C 10340 10342     0 10341
 10342 U 10341 10343 10322 10342
 10343 A 10342 10344 10321 10343
 10344 A 10343 10345 10320 10344
 10345 G 10344 10346 10319 10345
 10346 A 10345 10347     0 10346
 10347 C 10346 10348     0 10347
 10348 A 10347 10349     0 10348
 10349 C 10348 10350     0 10349
 10350 C 10349 10351     0 10350
 10351 U 10350 10352     0 10351
 10352 A 10351 10353     0 10352
 10353 A 10352 10354 10314 10353
 10354 G 10353 10355 10313 10354
 10355 U 10354 10356 10312 10355
 10356 A 10355 10357 10311 10356
 10357 U 10356 10358 10310 10357
 10358 A 10357 10359     0 10358
 10359 A 10358 10360 10387 10359
 10360 G 10359 10361 10386 10360
 10361 U 10360 10362 10385 10361
 10362 U 10361 10363 10384 10362
 10363 U 10362 10364 10383 10363
 10364 G 10363 10365 10382 10364
 10365 U 10364 10366 10381 10365
 10366 U 10365 10367 10380 10366
 10367 C 10366 10368 10379 10367
 10368 G 10367 10369     0 10368
 10369 C 10368 10370     0 10369
 10370 A 10369 10371     0 10370
 10371 U 10370 10372     0 10371
 10372 U 10371 10373     0 10372
 10373 C 10372 10374     0 10373
 10374 A 10373 10375     0 10374
 10375 A 10374 10376     0 10375
 10376 C 10375 10377     0 10376
 10377 C 10376 10378     0 10377
 10378 A 10377 10379     0 10378
 10379 G 10378 10380 10367 10379
 10380 G 10379 10381 10366 10380
 10381 A 10380 10382 10365 10381
 10382 C 10381 10383 10364 10382
 10383 A 10382 10384 10363 10383
 10384 G 10383 10385 10362 10384
 10385 A 10384 10386 10361 10385
 10386 C 10385 10387 10360 10386
 10387 U 10386 10388 10359 10387
 10388 U 10387 10389     0 10388
 10389 U 10388 10390     0 10389
 10390 U 10389 10391     0 10390
 10391 U 10390 10392     0 10391
 10392 C 10391 10393     0 10392
 10393 A 10392 10394     0 10393
 10394 G 10393 10395     0 10394
 10395 U 10394 10396     0 10395
 10396 G 10395 10397     0 10396
 10397 U 10396 10398     0 10397
 10398 U 10397 10399     0 10398
 10399 A 10398 10400     0 10399
 10400 G 10399 10401 10619 10400
 10401 C 10400 10402 10618 10401
 10402 U 10401 10403 10617 10402
 10403 U 10402 10404 10616 10403
 10404 G 10403 10405 10615 10404
 10405 U 10404 10406     0 10405
 10406 U 10405 10407 10439 10406
 10407 A 10406 10408 10438 10407
 10408 C 10407 10409 10437 10408
 10409 A 10408 10410 10436 10409
 10410 A 10409 10411     0 10410
 10411 U 10410 10412 10434 10411
 10412 G 10411 10413 10433 10412
 10413 G 10412 10414 10432 10413
 10414 U 10413 10415 10431 10414
 10415 U 10414 10416     0 10415
 10416 C 10415 10417 10427 10416
 10417 A 10416 10418 10426 10417
 10418 C 10417 10419 10425 10418
 10419 C 10418 10420 10424 10419
 10420 A 10419 10421     0 10420
 10421 U 10420 10422     0 10421
 10422 C 10421 10423     0 10422
 10423 U 10422 10424     0 10423
 10424 G 10423 10425 10419 10424
 10425 G 10424 10426 10418 10425
 10426 U 10425 10427 10417 10426
 10427 G 10426 10428 10416 10427
 10428 U 10427 10429     0 10428
 10429 U 10428 10430     0 10429
 10430 U 10429 10431     0 10430
 10431 A 10430 10432 10414 10431
 10432 C 10431 10433 10413 10432
 10433 C 10432 10434 10412 10433
 10434 A 10433 10435 10411 10434
 10435 A 10434 10436     0 10435
 10436 U 10435 10437 10409 10436
 10437 G 10436 10438 10408 10437
 10438 U 10437 10439 10407 10438
 10439 G 10438 10440 10406 10439
 10440 C 10439 10441     0 10440
 10441 U 10440 10442     0 10441
 10442 A 10441 10443     0 10442
 10443 U 10442 10444     0 10443
 10444 G 10443 10445     0 10444
 10445 A 10444 10446     0 10445
 10446 G 10445 10447     0 10446
 10447 G 10446 10448     0 10447
 10448 C 10447 10449     0 10448
 10449 C 10448 10450     0 10449
 10450 C 10449 10451     0 10450
 10451 A 10450 10452     0 10451
 10452 A 10451 10453     0 10452
 10453 U 10452 10454     0 10453
 10454 U 10453 10455     0 10454
 10455 U 10454 10456     0 10455
 10456 C 10455 10457     0 10456
 10457 A 10456 10458 10483 10457
 10458 C 10457 10459 10482 10458
 10459 U 10458 10460 10481 10459
 10460 A 10459 10461 10480 10460
 10461 U 10460 10462 10479 10461
 10462 U 10461 10463 10478 10462
 10463 A 10462 10464 10477 10463
 10464 A 10463 10465 10476 10464
 10465 G 10464 10466 10475 10465
 10466 G 10465 10467 10474 10466
 10467 G 10466 10468 10473 10467
 10468 U 10467 10469     0 10468
 10469 U 10468 10470     0 10469
 10470 C 10469 10471     0 10470
 10471 A 10470 10472     0 10471
 10472 U 10471 10473     0 10472
 10473 U 10472 10474 10467 10473
 10474 C 10473 10475 10466 10474
 10475 C 10474 10476 10465 10475
 10476 U 10475 10477 10464 10476
 10477 U 10476 10478 10463 10477
 10478 A 10477 10479 10462 10478
 10479 A 10478 10480 10461 10479
 10480 U 10479 10481 10460 10480
 10481 G 10480 10482 10459 10481
 10482 G 10481 10483 10458 10482
 10483 U 10482 10484 10457 10483
 10484 U 10483 10485     0 10484
 10485 C 10484 10486 10550 10485
 10486 A 10485 10487 10548 10486
 10487 U 10486 10488 10547 10487
 10488 G 10487 10489 10546 10488
 10489 U 10488 10490 10545 10489
 10490 G 10489 10491 10544 10490
 10491 G 10490 10492 10543 10491
 10492 U 10491 10493 10542 10492
 10493 A 10492 10494     0 10493
 10494 G 10493 10495 10541 10494
 10495 U 10494 10496 10540 10495
 10496 G 10495 10497 10539 10496
 10497 U 10496 10498 10538 10497
 10498 U 10497 10499     0 10498
 10499 G 10498 10500 10537 10499
 10500 G 10499 10501     0 10500
 10501 U 10500 10502     0 10501
 10502 U 10501 10503     0 10502
 10503 U 10502 10504     0 10503
 10504 U 10503 10505     0 10504
 10505 A 10504 10506     0 10505
 10506 A 10505 10507     0 10506
 10507 C 10506 10508     0 10507
 10508 A 10507 10509     0 10508
 10509 U 10508 10510     0 10509
 10510 A 10509 10511     0 10510
 10511 G 10510 10512     0 10511
 10512 A 10511 10513     0 10512
 10513 U 10512 10514     0 10513
 10514 U 10513 10515     0 10514
 10515 A 10514 10516     0 10515
 10516 U 10515 10517     0 10516
 10517 G 10516 10518     0 10517
 10518 A 10517 10519     0 10518
 10519 C 10518 10520     0 10519
 10520 U 10519 10521     0 10520
 10521 G 10520 10522     0 10521
 10522 U 10521 10523     0 10522
 10523 G 10522 10524     0 10523
 10524 U 10523 10525     0 10524
 10525 C 10524 10526     0 10525
 10526 U 10525 10527     0 10526
 10527 C 10526 10528     0 10527
 10528 U 10527 10529     0 10528
 10529 U 10528 10530     0 10529
 10530 U 10529 10531     0 10530
 10531 U 10530 10532     0 10531
 10532 U 10531 10533     0 10532
 10533 G 10532 10534     0 10533
 10534 U 10533 10535     0 10534
 10535 U 10534 10536     0 10535
 10536 A 10535 10537     0 10536
 10537 C 10536 10538 10499 10537
 10538 A 10537 10539 10497 10538
 10539 U 10538 10540 10496 10539
 10540 G 10539 10541 10495 10540
 10541 C 10540 10542 10494 10541
 10542 A 10541 10543 10492 10542
 10543 C 10542 10544 10491 10543
 10544 C 10543 10545 10490 10544
 10545 A 10544 10546 10489 10545
 10546 U 10545 10547 10488 10546
 10547 A 10546 10548 10487 10547
 10548 U 10547 10549 10486 10548
 10549 G 10548 10550     0 10549
 10550 G 10549 10551 10485 10550
 10551 A 10550 10552     0 10551
 10552 A 10551 10553     0 10552
 10553 U 10552 10554     0 10553
 10554 U 10553 10555     0 10554
 10555 A 10554 10556     0 10555
 10556 C 10555 10557     0 10556
 10557 C 10556 10558     0 10557
 10558 A 10557 10559     0 10558
 10559 A 10558 10560     0 10559
 10560 C 10559 10561     0 10560
 10561 U 10560 10562     0 10561
 10562 G 10561 10563     0 10562
 10563 G 10562 10564     0 10563
 10564 A 10563 10565     0 10564
 10565 G 10564 10566     0 10565
 10566 U 10565 10567     0 10566
 10567 U 10566 10568     0 10567
 10568 C 10567 10569     0 10568
 10569 A 10568 10570     0 10569
 10570 U 10569 10571     0 10570
 10571 G 10570 10572     0 10571
 10572 C 10571 10573     0 10572
 10573 U 10572 10574     0 10573
 10574 G 10573 10575     0 10574
 10575 G 10574 10576     0 10575
 10576 C 10575 10577     0 10576
 10577 A 10576 10578     0 10577
 10578 C 10577 10579     0 10578
 10579 A 10578 10580     0 10579
 10580 G 10579 10581     0 10580
 10581 A 10580 10582     0 10581
 10582 C 10581 10583     0 10582
 10583 U 10582 10584     0 10583
 10584 U 10583 10585     0 10584
 10585 A 10584 10586     0 10585
 10586 G 10585 10587     0 10586
 10587 A 10586 10588     0 10587
 10588 A 10587 10589     0 10588
 10589 G 10588 10590     0 10589
 10590 G 10589 10591     0 10590
 10591 U 10590 10592     0 10591
 10592 A 10591 10593     0 10592
 10593 A 10592 10594     0 10593
 10594 C 10593 10595     0 10594
 10595 U 10594 10596     0 10595
 10596 U 10595 10597     0 10596
 10597 U 10596 10598     0 10597
 10598 U 10597 10599     0 10598
 10599 A 10598 10600     0 10599
 10600 U 10599 10601     0 10600
 10601 G 10600 10602     0 10601
 10602 G 10601 10603     0 10602
 10603 A 10602 10604     0 10603
 10604 C 10603 10605     0 10604
 10605 C 10604 10606     0 10605
 10606 U 10605 10607     0 10606
 10607 U 10606 10608     0 10607
 10608 U 10607 10609     0 10608
 10609 U 10608 10610     0 10609
 10610 G 10609 10611     0 10610
 10611 U 10610 10612     0 10611
 10612 U 10611 10613     0 10612
 10613 G 10612 10614     0 10613
 10614 A 10613 10615     0 10614
 10615 C 10614 10616 10404 10615
 10616 A 10615 10617 10403 10616
 10617 G 10616 10618 10402 10617
 10618 G 10617 10619 10401 10618
 10619 C 10618 10620 10400 10619
 10620 A 10619 10621     0 10620
 10621 A 10620 10622     0 10621
 10622 A 10621 10623     0 10622
 10623 C 10622 10624     0 10623
 10624 A 10623 10625     0 10624
 10625 G 10624 10626     0 10625
 10626 C 10625 10627     0 10626
 10627 A 10626 10628     0 10627
 10628 C 10627 10629     0 10628
 10629 A 10628 10630     0 10629
 10630 A 10629 10631 10690 10630
 10631 G 10630 10632 10689 10631
 10632 C 10631 10633 10688 10632
 10633 A 10632 10634 10687 10633
 10634 G 10633 10635 10686 10634
 10635 C 10634 10636 10685 10635
 10636 U 10635 10637     0 10636
 10637 G 10636 10638     0 10637
 10638 G 10637 10639 10681 10638
 10639 U 10638 10640 10680 10639
 10640 A 10639 10641 10679 10640
 10641 C 10640 10642 10678 10641
 10642 G 10641 10643     0 10642
 10643 G 10642 10644 10677 10643
 10644 A 10643 10645 10676 10644
 10645 C 10644 10646 10675 10645
 10646 A 10645 10647     0 10646
 10647 C 10646 10648 10674 10647
 10648 A 10647 10649 10673 10648
 10649 A 10648 10650 10672 10649
 10650 C 10649 10651 10670 10650
 10651 U 10650 10652 10669 10651
 10652 A 10651 10653 10668 10652
 10653 U 10652 10654     0 10653
 10654 U 10653 10655     0 10654
 10655 A 10654 10656 10665 10655
 10656 C 10655 10657 10664 10656
 10657 A 10656 10658 10663 10657
 10658 G 10657 10659     0 10658
 10659 U 10658 10660     0 10659
 10660 U 10659 10661     0 10660
 10661 A 10660 10662     0 10661
 10662 A 10661 10663     0 10662
 10663 U 10662 10664 10657 10663
 10664 G 10663 10665 10656 10664
 10665 U 10664 10666 10655 10665
 10666 U 10665 10667     0 10666
 10667 U 10666 10668     0 10667
 10668 U 10667 10669 10652 10668
 10669 A 10668 10670 10651 10669
 10670 G 10669 10671 10650 10670
 10671 C 10670 10672     0 10671
 10672 U 10671 10673 10649 10672
 10673 U 10672 10674 10648 10673
 10674 G 10673 10675 10647 10674
 10675 G 10674 10676 10645 10675
 10676 U 10675 10677 10644 10676
 10677 U 10676 10678 10643 10677
 10678 G 10677 10679 10641 10678
 10679 U 10678 10680 10640 10679
 10680 A 10679 10681 10639 10680
 10681 C 10680 10682 10638 10681
 10682 G 10681 10683     0 10682
 10683 C 10682 10684     0 10683
 10684 U 10683 10685     0 10684
 10685 G 10684 10686 10635 10685
 10686 C 10685 10687 10634 10686
 10687 U 10686 10688 10633 10687
 10688 G 10687 10689 10632 10688
 10689 U 10688 10690 10631 10689
 10690 U 10689 10691 10630 10690
 10691 A 10690 10692     0 10691
 10692 U 10691 10693     0 10692
 10693 A 10692 10694     0 10693
 10694 A 10693 10695     0 10694
 10695 A 10694 10696     0 10695
 10696 U 10695 10697     0 10696
 10697 G 10696 10698 10734 10697
 10698 G 10697 10699 10733 10698
 10699 A 10698 10700 10732 10699
 10700 G 10699 10701 10731 10700
 10701 A 10700 10702     0 10701
 10702 C 10701 10703     0 10702
 10703 A 10702 10704     0 10703
 10704 G 10703 10705     0 10704
 10705 G 10704 10706 10728 10705
 10706 U 10705 10707 10727 10706
 10707 G 10706 10708 10726 10707
 10708 G 10707 10709 10725 10708
 10709 U 10708 10710 10724 10709
 10710 U 10709 10711     0 10710
 10711 U 10710 10712 10720 10711
 10712 C 10711 10713 10719 10712
 10713 U 10712 10714     0 10713
 10714 C 10713 10715     0 10714
 10715 A 10714 10716     0 10715
 10716 A 10715 10717     0 10716
 10717 U 10716 10718     0 10717
 10718 C 10717 10719     0 10718
 10719 G 10718 10720 10712 10719
 10720 A 10719 10721 10711 10720
 10721 U 10720 10722     0 10721
 10722 U 10721 10723     0 10722
 10723 U 10722 10724     0 10723
 10724 A 10723 10725 10709 10724
 10725 C 10724 10726 10708 10725
 10726 C 10725 10727 10707 10726
 10727 A 10726 10728 10706 10727
 10728 C 10727 10729 10705 10728
 10729 A 10728 10730     0 10729
 10730 A 10729 10731     0 10730
 10731 C 10730 10732 10700 10731
 10732 U 10731 10733 10699 10732
 10733 C 10732 10734 10698 10733
 10734 U 10733 10735 10697 10734
 10735 U 10734 10736     0 10735
 10736 A 10735 10737     0 10736
 10737 A 10736 10738     0 10737
 10738 U 10737 10739     0 10738
 10739 G 10738 10740     0 10739
 10740 A 10739 10741     0 10740
 10741 C 10740 10742     0 10741
 10742 U 10741 10743     0 10742
 10743 U 10742 10744     0 10743
 10744 U 10743 10745     0 10744
 10745 A 10744 10746     0 10745
 10746 A 10745 10747     0 10746
 10747 C 10746 10748     0 10747
 10748 C 10747 10749 10787 10748
 10749 U 10748 10750 10786 10749
 10750 U 10749 10751 10785 10750
 10751 G 10750 10752 10784 10751
 10752 U 10751 10753 10783 10752
 10753 G 10752 10754 10782 10753
 10754 G 10753 10755     0 10754
 10755 C 10754 10756     0 10755
 10756 U 10755 10757     0 10756
 10757 A 10756 10758     0 10757
 10758 U 10757 10759     0 10758
 10759 G 10758 10760     0 10759
 10760 A 10759 10761     0 10760
 10761 A 10760 10762     0 10761
 10762 G 10761 10763     0 10762
 10763 U 10762 10764     0 10763
 10764 A 10763 10765     0 10764
 10765 C 10764 10766     0 10765
 10766 A 10765 10767     0 10766
 10767 A 10766 10768     0 10767
 10768 U 10767 10769     0 10768
 10769 U 10768 10770     0 10769
 10770 A 10769 10771     0 10770
 10771 U 10770 10772     0 10771
 10772 G 10771 10773     0 10772
 10773 A 10772 10774     0 10773
 10774 A 10773 10775     0 10774
 10775 C 10774 10776     0 10775
 10776 C 10775 10777     0 10776
 10777 U 10776 10778     0 10777
 10778 C 10777 10779     0 10778
 10779 U 10778 10780     0 10779
 10780 A 10779 10781     0 10780
 10781 A 10780 10782     0 10781
 10782 C 10781 10783 10753 10782
 10783 A 10782 10784 10752 10783
 10784 C 10783 10785 10751 10784
 10785 A 10784 10786 10750 10785
 10786 A 10785 10787 10749 10786
 10787 G 10786 10788 10748 10787
 10788 A 10787 10789     0 10788
 10789 C 10788 10790     0 10789
 10790 C 10789 10791     0 10790
 10791 A 10790 10792     0 10791
 10792 U 10791 10793     0 10792
 10793 G 10792 10794     0 10793
 10794 U 10793 10795     0 10794
 10795 U 10794 10796     0 10795
 10796 G 10795 10797     0 10796
 10797 A 10796 10798     0 10797
 10798 C 10797 10799 10846 10798
 10799 A 10798 10800 10845 10799
 10800 U 10799 10801 10844 10800
 10801 A 10800 10802 10843 10801
 10802 C 10801 10803 10841 10802
 10803 U 10802 10804 10840 10803
 10804 A 10803 10805 10839 10804
 10805 G 10804 10806 10838 10805
 10806 G 10805 10807 10837 10806
 10807 A 10806 10808 10836 10807
 10808 C 10807 10809 10835 10808
 10809 C 10808 10810     0 10809
 10810 U 10809 10811     0 10810
 10811 C 10810 10812     0 10811
 10812 U 10811 10813     0 10812
 10813 U 10812 10814 10829 10813
 10814 U 10813 10815 10828 10814
 10815 C 10814 10816 10827 10815
 10816 U 10815 10817 10826 10816
 10817 G 10816 10818 10825 10817
 10818 C 10817 10819     0 10818
 10819 U 10818 10820     0 10819
 10820 C 10819 10821     0 10820
 10821 A 10820 10822     0 10821
 10822 A 10821 10823     0 10822
 10823 A 10822 10824     0 10823
 10824 C 10823 10825     0 10824
 10825 U 10824 10826 10817 10825
 10826 G 10825 10827 10816 10826
 10827 G 10826 10828 10815 10827
 10828 A 10827 10829 10814 10828
 10829 A 10828 10830 10813 10829
 10830 U 10829 10831     0 10830
 10831 U 10830 10832     0 10831
 10832 G 10831 10833     0 10832
 10833 C 10832 10834     0 10833
 10834 C 10833 10835     0 10834
 10835 G 10834 10836 10808 10835
 10836 U 10835 10837 10807 10836
 10837 U 10836 10838 10806 10837
 10838 U 10837 10839 10805 10838
 10839 U 10838 10840 10804 10839
 10840 A 10839 10841 10803 10840
 10841 G 10840 10842 10802 10841
 10842 A 10841 10843     0 10842
 10843 U 10842 10844 10801 10843
 10844 A 10843 10845 10800 10844
 10845 U 10844 10846 10799 10845
 10846 G 10845 10847 10798 10846
 10847 U 10846 10848     0 10847
 10848 G 10847 10849     0 10848
 10849 U 10848 10850     0 10849
 10850 G 10849 10851     0 10850
 10851 C 10850 10852     0 10851
 10852 U 10851 10853     0 10852
 10853 U 10852 10854     0 10853
 10854 C 10853 10855     0 10854
 10855 A 10854 10856     0 10855
 10856 U 10855 10857     0 10856
 10857 U 10856 10858     0 10857
 10858 A 10857 10859     0 10858
 10859 A 10858 10860 10911 10859
 10860 A 10859 10861 10910 10860
 10861 A 10860 10862 10909 10861
 10862 G 10861 10863 10908 10862
 10863 A 10862 10864     0 10863
 10864 A 10863 10865 10906 10864
 10865 U 10864 10866 10905 10865
 10866 U 10865 10867 10904 10866
 10867 A 10866 10868 10903 10867
 10868 C 10867 10869 10902 10868
 10869 U 10868 10870 10901 10869
 10870 G 10869 10871     0 10870
 10871 C 10870 10872 10900 10871
 10872 A 10871 10873 10899 10872
 10873 A 10872 10874 10898 10873
 10874 A 10873 10875     0 10874
 10875 A 10874 10876 10896 10875
 10876 U 10875 10877 10895 10876
 10877 G 10876 10878 10894 10877
 10878 G 10877 10879 10893 10878
 10879 U 10878 10880 10892 10879
 10880 A 10879 10881 10891 10880
 10881 U 10880 10882 10890 10881
 10882 G 10881 10883 10889 10882
 10883 A 10882 10884     0 10883
 10884 A 10883 10885     0 10884
 10885 U 10884 10886     0 10885
 10886 G 10885 10887     0 10886
 10887 G 10886 10888     0 10887
 10888 A 10887 10889     0 10888
 10889 C 10888 10890 10882 10889
 10890 G 10889 10891 10881 10890
 10891 U 10890 10892 10880 10891
 10892 A 10891 10893 10879 10892
 10893 C 10892 10894 10878 10893
 10894 C 10893 10895 10877 10894
 10895 A 10894 10896 10876 10895
 10896 U 10895 10897 10875 10896
 10897 A 10896 10898     0 10897
 10898 U 10897 10899 10873 10898
 10899 U 10898 10900 10872 10899
 10900 G 10899 10901 10871 10900
 10901 G 10900 10902 10869 10901
 10902 G 10901 10903 10868 10902
 10903 U 10902 10904 10867 10903
 10904 A 10903 10905 10866 10904
 10905 G 10904 10906 10865 10905
 10906 U 10905 10907 10864 10906
 10907 G 10906 10908     0 10907
 10908 C 10907 10909 10862 10908
 10909 U 10908 10910 10861 10909
 10910 U 10909 10911 10860 10910
 10911 U 10910 10912 10859 10911
 10912 A 10911 10913     0 10912
 10913 U 10912 10914     0 10913
 10914 U 10913 10915     0 10914
 10915 A 10914 10916     0 10915
 10916 G 10915 10917     0 10916
 10917 A 10916 10918     0 10917
 10918 A 10917 10919     0 10918
 10919 G 10918 10920     0 10919
 10920 A 10919 10921     0 10920
 10921 U 10920 10922     0 10921
 10922 G 10921 10923     0 10922
 10923 A 10922 10924     0 10923
 10924 A 10923 10925     0 10924
 10925 U 10924 10926     0 10925
 10926 U 10925 10927     0 10926
 10927 U 10926 10928     0 10927
 10928 A 10927 10929 10962 10928
 10929 C 10928 10930 10961 10929
 10930 A 10929 10931 10960 10930
 10931 C 10930 10932 10959 10931
 10932 C 10931 10933 10958 10932
 10933 U 10932 10934 10957 10933
 10934 U 10933 10935     0 10934
 10935 U 10934 10936     0 10935
 10936 U 10935 10937     0 10936
 10937 G 10936 10938     0 10937
 10938 A 10937 10939     0 10938
 10939 U 10938 10940     0 10939
 10940 G 10939 10941 10952 10940
 10941 U 10940 10942 10951 10941
 10942 U 10941 10943 10950 10942
 10943 G 10942 10944 10949 10943
 10944 U 10943 10945     0 10944
 10945 U 10944 10946     0 10945
 10946 A 10945 10947     0 10946
 10947 G 10946 10948     0 10947
 10948 A 10947 10949     0 10948
 10949 C 10948 10950 10943 10949
 10950 A 10949 10951 10942 10950
 10951 A 10950 10952 10941 10951
 10952 U 10951 10953 10940 10952
 10953 G 10952 10954     0 10953
 10954 C 10953 10955     0 10954
 10955 U 10954 10956     0 10955
 10956 C 10955 10957     0 10956
 10957 A 10956 10958 10933 10957
 10958 G 10957 10959 10932 10958
 10959 G 10958 10960 10931 10959
 10960 U 10959 10961 10930 10960
 10961 G 10960 10962 10929 10961
 10962 U 10961 10963 10928 10962
 10963 U 10962 10964     0 10963
 10964 A 10963 10965     0 10964
 10965 C 10964 10966     0 10965
 10966 U 10965 10967     0 10966
 10967 U 10966 10968     0 10967
 10968 U 10967 10969     0 10968
 10969 C 10968 10970     0 10969
 10970 C 10969 10971     0 10970
 10971 A 10970 10972 11039 10971
 10972 A 10971 10973 11038 10972
 10973 A 10972 10974 11037 10973
 10974 G 10973 10975 11036 10974
 10975 U 10974 10976 11035 10975
 10976 G 10975 10977 11034 10976
 10977 C 10976 10978     0 10977
 10978 A 10977 10979 11032 10978
 10979 G 10978 10980 11031 10979
 10980 U 10979 10981 11030 10980
 10981 G 10980 10982     0 10981
 10982 A 10981 10983 11028 10982
 10983 A 10982 10984 11027 10983
 10984 A 10983 10985 11026 10984
 10985 A 10984 10986 11025 10985
 10986 G 10985 10987     0 10986
 10987 A 10986 10988     0 10987
 10988 A 10987 10989 11015 10988
 10989 C 10988 10990 11014 10989
 10990 A 10989 10991 11013 10990
 10991 A 10990 10992 11012 10991
 10992 U 10991 10993 11011 10992
 10993 C 10992 10994 11010 10993
 10994 A 10993 10995 11009 10994
 10995 A 10994 10996     0 10995
 10996 G 10995 10997     0 10996
 10997 G 10996 10998 11006 10997
 10998 G 10997 10999 11005 10998
 10999 U 10998 11000 11004 10999
 11000 A 10999 11001     0 11000
 11001 C 11000 11002     0 11001
 11002 A 11001 11003     0 11002
 11003 C 11002 11004     0 11003
 11004 A 11003 11005 10999 11004
 11005 C 11004 11006 10998 11005
 11006 C 11005 11007 10997 11006
 11007 A 11006 11008     0 11007
 11008 C 11007 11009     0 11008
 11009 U 11008 11010 10994 11009
 11010 G 11009 11011 10993 11010
 11011 G 11010 11012 10992 11011
 11012 U 11011 11013 10991 11012
 11013 U 11012 11014 10990 11013
 11014 G 11013 11015 10989 11014
 11015 U 11014 11016 10988 11015
 11016 U 11015 11017     0 11016
 11017 A 11016 11018     0 11017
 11018 C 11017 11019     0 11018
 11019 U 11018 11020     0 11019
 11020 C 11019 11021     0 11020
 11021 A 11020 11022     0 11021
 11022 C 11021 11023     0 11022
 11023 A 11022 11024     0 11023
 11024 A 11023 11025     0 11024
 11025 U 11024 11026 10985 11025
 11026 U 11025 11027 10984 11026
 11027 U 11026 11028 10983 11027
 11028 U 11027 11029 10982 11028
 11029 G 11028 11030     0 11029
 11030 A 11029 11031 10980 11030
 11031 C 11030 11032 10979 11031
 11032 U 11031 11033 10978 11032
 11033 U 11032 11034     0 11033
 11034 C 11033 11035 10976 11034
 11035 A 11034 11036 10975 11035
 11036 C 11035 11037 10974 11036
 11037 U 11036 11038 10973 11037
 11038 U 11037 11039 10972 11038
 11039 U 11038 11040 10971 11039
 11040 U 11039 11041     0 11040
 11041 A 11040 11042     0 11041
 11042 G 11041 11043     0 11042
 11043 U 11042 11044     0 11043
 11044 U 11043 11045     0 11044
 11045 U 11044 11046     0 11045
 11046 U 11045 11047     0 11046
 11047 A 11046 11048     0 11047
 11048 G 11047 11049     0 11048
 11049 U 11048 11050     0 11049
 11050 C 11049 11051     0 11050
 11051 C 11050 11052     0 11051
 11052 A 11051 11053     0 11052
 11053 G 11052 11054     0 11053
 11054 A 11053 11055     0 11054
 11055 G 11054 11056     0 11055
 11056 U 11055 11057     0 11056
 11057 A 11056 11058     0 11057
 11058 C 11057 11059     0 11058
 11059 U 11058 11060     0 11059
 11060 C 11059 11061     0 11060
 11061 A 11060 11062     0 11061
 11062 A 11061 11063     0 11062
 11063 U 11062 11064     0 11063
 11064 G 11063 11065     0 11064
 11065 G 11064 11066     0 11065
 11066 U 11065 11067     0 11066
 11067 C 11066 11068     0 11067
 11068 U 11067 11069     0 11068
 11069 U 11068 11070     0 11069
 11070 U 11069 11071     0 11070
 11071 G 11070 11072     0 11071
 11072 U 11071 11073     0 11072
 11073 U 11072 11074     0 11073
 11074 C 11073 11075     0 11074
 11075 U 11074 11076     0 11075
 11076 U 11075 11077     0 11076
 11077 U 11076 11078     0 11077
 11078 U 11077 11079     0 11078
 11079 U 11078 11080     0 11079
 11080 U 11079 11081     0 11080
 11081 U 11080 11082     0 11081
 11082 U 11081 11083     0 11082
 11083 G 11082 11084 11094 11083
 11084 U 11083 11085 11093 11084
 11085 A 11084 11086 11092 11085
 11086 U 11085 11087 11091 11086
 11087 G 11086 11088     0 11087
 11088 A 11087 11089     0 11088
 11089 A 11088 11090     0 11089
 11090 A 11089 11091     0 11090
 11091 A 11090 11092 11086 11091
 11092 U 11091 11093 11085 11092
 11093 G 11092 11094 11084 11093
 11094 C 11093 11095 11083 11094
 11095 C 11094 11096     0 11095
 11096 U 11095 11097     0 11096
 11097 U 11096 11098     0 11097
 11098 U 11097 11099     0 11098
 11099 U 11098 11100     0 11099
 11100 U 11099 11101 11117 11100
 11101 A 11100 11102 11116 11101
 11102 C 11101 11103 11115 11102
 11103 C 11102 11104 11114 11103
 11104 U 11103 11105 11113 11104
 11105 U 11104 11106     0 11105
 11106 U 11105 11107     0 11106
 11107 U 11106 11108     0 11107
 11108 G 11107 11109     0 11108
 11109 C 11108 11110     0 11109
 11110 U 11109 11111     0 11110
 11111 A 11110 11112     0 11111
 11112 U 11111 11113     0 11112
 11113 G 11112 11114 11104 11113
 11114 G 11113 11115 11103 11114
 11115 G 11114 11116 11102 11115
 11116 U 11115 11117 11101 11116
 11117 A 11116 11118 11100 11117
 11118 U 11117 11119     0 11118
 11119 U 11118 11120     0 11119
 11120 A 11119 11121     0 11120
 11121 U 11120 11122     0 11121
 11122 U 11121 11123     0 11122
 11123 G 11122 11124     0 11123
 11124 C 11123 11125     0 11124
 11125 U 11124 11126     0 11125
 11126 A 11125 11127     0 11126
 11127 U 11126 11128     0 11127
 11128 G 11127 11129     0 11128
 11129 U 11128 11130     0 11129
 11130 C 11129 11131     0 11130
 11131 U 11130 11132     0 11131
 11132 G 11131 11133 11139 11132
 11133 C 11132 11134 11138 11133
 11134 U 11133 11135     0 11134
 11135 U 11134 11136     0 11135
 11136 U 11135 11137     0 11136
 11137 U 11136 11138     0 11137
 11138 G 11137 11139 11133 11138
 11139 C 11138 11140 11132 11139
 11140 A 11139 11141     0 11140
 11141 A 11140 11142     0 11141
 11142 U 11141 11143     0 11142
 11143 G 11142 11144     0 11143
 11144 A 11143 11145 11164 11144
 11145 U 11144 11146 11163 11145
 11146 G 11145 11147 11162 11146
 11147 U 11146 11148 11161 11147
 11148 U 11147 11149 11160 11148
 11149 U 11148 11150 11159 11149
 11150 G 11149 11151 11158 11150
 11151 U 11150 11152 11157 11151
 11152 C 11151 11153     0 11152
 11153 A 11152 11154     0 11153
 11154 A 11153 11155     0 11154
 11155 A 11154 11156     0 11155
 11156 C 11155 11157     0 11156
 11157 A 11156 11158 11151 11157
 11158 U 11157 11159 11150 11158
 11159 A 11158 11160 11149 11159
 11160 A 11159 11161 11148 11160
 11161 G 11160 11162 11147 11161
 11162 C 11161 11163 11146 11162
 11163 A 11162 11164 11145 11163
 11164 U 11163 11165 11144 11164
 11165 G 11164 11166     0 11165
 11166 C 11165 11167     0 11166
 11167 A 11166 11168     0 11167
 11168 U 11167 11169     0 11168
 11169 U 11168 11170     0 11169
 11170 U 11169 11171     0 11170
 11171 C 11170 11172     0 11171
 11172 U 11171 11173     0 11172
 11173 C 11172 11174     0 11173
 11174 U 11173 11175     0 11174
 11175 G 11174 11176     0 11175
 11176 U 11175 11177     0 11176
 11177 U 11176 11178     0 11177
 11178 U 11177 11179     0 11178
 11179 G 11178 11180     0 11179
 11180 U 11179 11181     0 11180
 11181 U 11180 11182     0 11181
 11182 U 11181 11183     0 11182
 11183 U 11182 11184     0 11183
 11184 U 11183 11185     0 11184
 11185 G 11184 11186     0 11185
 11186 U 11185 11187     0 11186
 11187 U 11186 11188     0 11187
 11188 A 11187 11189     0 11188
 11189 C 11188 11190     0 11189
 11190 C 11189 11191     0 11190
 11191 U 11190 11192     0 11191
 11192 U 11191 11193     0 11192
 11193 C 11192 11194     0 11193
 11194 U 11193 11195     0 11194
 11195 C 11194 11196     0 11195
 11196 U 11195 11197     0 11196
 11197 U 11196 11198     0 11197
 11198 G 11197 11199     0 11198
 11199 C 11198 11200     0 11199
 11200 C 11199 11201     0 11200
 11201 A 11200 11202     0 11201
 11202 C 11201 11203     0 11202
 11203 U 11202 11204     0 11203
 11204 G 11203 11205     0 11204
 11205 U 11204 11206     0 11205
 11206 A 11205 11207     0 11206
 11207 G 11206 11208     0 11207
 11208 C 11207 11209     0 11208
 11209 U 11208 11210     0 11209
 11210 U 11209 11211     0 11210
 11211 A 11210 11212     0 11211
 11212 U 11211 11213     0 11212
 11213 U 11212 11214     0 11213
 11214 U 11213 11215     0 11214
 11215 U 11214 11216     0 11215
 11216 A 11215 11217     0 11216
 11217 A 11216 11218     0 11217
 11218 U 11217 11219     0 11218
 11219 A 11218 11220     0 11219
 11220 U 11219 11221     0 11220
 11221 G 11220 11222     0 11221
 11222 G 11221 11223     0 11222
 11223 U 11222 11224     0 11223
 11224 C 11223 11225     0 11224
 11225 U 11224 11226     0 11225
 11226 A 11225 11227     0 11226
 11227 U 11226 11228     0 11227
 11228 A 11227 11229     0 11228
 11229 U 11228 11230     0 11229
 11230 G 11229 11231     0 11230
 11231 C 11230 11232 11242 11231
 11232 C 11231 11233 11241 11232
 11233 U 11232 11234     0 11233
 11234 G 11233 11235     0 11234
 11235 C 11234 11236     0 11235
 11236 U 11235 11237     0 11236
 11237 A 11236 11238     0 11237
 11238 G 11237 11239     0 11238
 11239 U 11238 11240     0 11239
 11240 U 11239 11241     0 11240
 11241 G 11240 11242 11232 11241
 11242 G 11241 11243 11231 11242
 11243 G 11242 11244     0 11243
 11244 U 11243 11245 11326 11244
 11245 G 11244 11246 11325 11245
 11246 A 11245 11247 11324 11246
 11247 U 11246 11248 11323 11247
 11248 G 11247 11249 11322 11248
 11249 C 11248 11250 11321 11249
 11250 G 11249 11251 11320 11250
 11251 U 11250 11252 11319 11251
 11252 A 11251 11253 11318 11252
 11253 U 11252 11254 11317 11253
 11254 U 11253 11255     0 11254
 11255 A 11254 11256 11316 11255
 11256 U 11255 11257 11315 11256
 11257 G 11256 11258 11314 11257
 11258 A 11257 11259 11313 11258
 11259 C 11258 11260 11312 11259
 11260 A 11259 11261 11311 11260
 11261 U 11260 11262 11310 11261
 11262 G 11261 11263 11309 11262
 11263 G 11262 11264 11308 11263
 11264 U 11263 11265 11307 11264
 11265 U 11264 11266 11306 11265
 11266 G 11265 11267     0 11266
 11267 G 11266 11268     0 11267
 11268 A 11267 11269     0 11268
 11269 U 11268 11270     0 11269
 11270 A 11269 11271     0 11270
 11271 U 11270 11272 11302 11271
 11272 G 11271 11273 11301 11272
 11273 G 11272 11274 11300 11273
 11274 U 11273 11275 11299 11274
 11275 U 11274 11276 11298 11275
 11276 G 11275 11277     0 11276
 11277 A 11276 11278     0 11277
 11278 U 11277 11279     0 11278
 11279 A 11278 11280 11293 11279
 11280 C 11279 11281 11292 11280
 11281 U 11280 11282 11291 11281
 11282 A 11281 11283 11290 11282
 11283 G 11282 11284 11289 11283
 11284 U 11283 11285     0 11284
 11285 U 11284 11286     0 11285
 11286 U 11285 11287     0 11286
 11287 G 11286 11288     0 11287
 11288 U 11287 11289     0 11288
 11289 C 11288 11290 11283 11289
 11290 U 11289 11291 11282 11290
 11291 G 11290 11292 11281 11291
 11292 G 11291 11293 11280 11292
 11293 U 11292 11294 11279 11293
 11294 U 11293 11295     0 11294
 11295 U 11294 11296     0 11295
 11296 U 11295 11297     0 11296
 11297 A 11296 11298     0 11297
 11298 A 11297 11299 11275 11298
 11299 G 11298 11300 11274 11299
 11300 C 11299 11301 11273 11300
 11301 U 11300 11302 11272 11301
 11302 A 11301 11303 11271 11302
 11303 A 11302 11304     0 11303
 11304 A 11303 11305     0 11304
 11305 A 11304 11306     0 11305
 11306 G 11305 11307 11265 11306
 11307 A 11306 11308 11264 11307
 11308 C 11307 11309 11263 11308
 11309 U 11308 11310 11262 11309
 11310 G 11309 11311 11261 11310
 11311 U 11310 11312 11260 11311
 11312 G 11311 11313 11259 11312
 11313 U 11312 11314 11258 11313
 11314 U 11313 11315 11257 11314
 11315 A 11314 11316 11256 11315
 11316 U 11315 11317 11255 11316
 11317 G 11316 11318 11253 11317
 11318 U 11317 11319 11252 11318
 11319 A 11318 11320 11251 11319
 11320 U 11319 11321 11250 11320
 11321 G 11320 11322 11249 11321
 11322 C 11321 11323 11248 11322
 11323 A 11322 11324 11247 11323
 11324 U 11323 11325 11246 11324
 11325 C 11324 11326 11245 11325
 11326 A 11325 11327 11244 11326
 11327 G 11326 11328 11355 11327
 11328 C 11327 11329 11354 11328
 11329 U 11328 11330 11353 11329
 11330 G 11329 11331 11352 11330
 11331 U 11330 11332     0 11331
 11332 A 11331 11333     0 11332
 11333 G 11332 11334 11349 11333
 11334 U 11333 11335 11348 11334
 11335 G 11334 11336 11347 11335
 11336 U 11335 11337     0 11336
 11337 U 11336 11338     0 11337
 11338 A 11337 11339     0 11338
 11339 C 11338 11340     0 11339
 11340 U 11339 11341     0 11340
 11341 A 11340 11342     0 11341
 11342 A 11341 11343     0 11342
 11343 U 11342 11344     0 11343
 11344 C 11343 11345     0 11344
 11345 C 11344 11346     0 11345
 11346 U 11345 11347     0 11346
 11347 U 11346 11348 11335 11347
 11348 A 11347 11349 11334 11348
 11349 U 11348 11350 11333 11349
 11350 G 11349 11351     0 11350
 11351 A 11350 11352     0 11351
 11352 C 11351 11353 11330 11352
 11353 A 11352 11354 11329 11353
 11354 G 11353 11355 11328 11354
 11355 C 11354 11356 11327 11355
 11356 A 11355 11357     0 11356
 11357 A 11356 11358     0 11357
 11358 G 11357 11359     0 11358
 11359 A 11358 11360     0 11359
 11360 A 11359 11361     0 11360
 11361 C 11360 11362 11383 11361
 11362 U 11361 11363 11382 11362
 11363 G 11362 11364     0 11363
 11364 U 11363 11365     0 11364
 11365 G 11364 11366 11379 11365
 11366 U 11365 11367 11378 11366
 11367 A 11366 11368 11377 11367
 11368 U 11367 11369 11376 11368
 11369 G 11368 11370     0 11369
 11370 A 11369 11371     0 11370
 11371 U 11370 11372     0 11371
 11372 G 11371 11373     0 11372
 11373 A 11372 11374     0 11373
 11374 U 11373 11375     0 11374
 11375 G 11374 11376     0 11375
 11376 G 11375 11377 11368 11376
 11377 U 11376 11378 11367 11377
 11378 G 11377 11379 11366 11378
 11379 C 11378 11380 11365 11379
 11380 U 11379 11381     0 11380
 11381 A 11380 11382     0 11381
 11382 G 11381 11383 11362 11382
 11383 G 11382 11384 11361 11383
 11384 A 11383 11385     0 11384
 11385 G 11384 11386 11416 11385
 11386 A 11385 11387 11415 11386
 11387 G 11386 11388 11414 11387
 11388 U 11387 11389 11413 11388
 11389 G 11388 11390 11412 11389
 11390 U 11389 11391 11411 11390
 11391 G 11390 11392 11408 11391
 11392 G 11391 11393 11407 11392
 11393 A 11392 11394 11406 11393
 11394 C 11393 11395 11405 11394
 11395 A 11394 11396 11404 11395
 11396 C 11395 11397     0 11396
 11397 U 11396 11398     0 11397
 11398 U 11397 11399     0 11398
 11399 A 11398 11400     0 11399
 11400 U 11399 11401     0 11400
 11401 G 11400 11402     0 11401
 11402 A 11401 11403     0 11402
 11403 A 11402 11404     0 11403
 11404 U 11403 11405 11395 11404
 11405 G 11404 11406 11394 11405
 11406 U 11405 11407 11393 11406
 11407 C 11406 11408 11392 11407
 11408 U 11407 11409 11391 11408
 11409 U 11408 11410     0 11409
 11410 G 11409 11411     0 11410
 11411 A 11410 11412 11390 11411
 11412 C 11411 11413 11389 11412
 11413 A 11412 11414 11388 11413
 11414 C 11413 11415 11387 11414
 11415 U 11414 11416 11386 11415
 11416 C 11415 11417 11385 11416
 11417 G 11416 11418     0 11417
 11418 U 11417 11419     0 11418
 11419 U 11418 11420     0 11419
 11420 U 11419 11421     0 11420
 11421 A 11420 11422     0 11421
 11422 U 11421 11423     0 11422
 11423 A 11422 11424     0 11423
 11424 A 11423 11425     0 11424
 11425 A 11424 11426     0 11425
 11426 G 11425 11427 11469 11426
 11427 U 11426 11428 11468 11427
 11428 U 11427 11429 11467 11428
 11429 U 11428 11430 11466 11429
 11430 A 11429 11431 11465 11430
 11431 U 11430 11432 11464 11431
 11432 U 11431 11433     0 11432
 11433 A 11432 11434 11463 11433
 11434 U 11433 11435 11462 11434
 11435 G 11434 11436 11461 11435
 11436 G 11435 11437 11460 11436
 11437 U 11436 11438     0 11437
 11438 A 11437 11439 11458 11438
 11439 A 11438 11440 11457 11439
 11440 U 11439 11441 11456 11440
 11441 G 11440 11442 11455 11441
 11442 C 11441 11443 11453 11442
 11443 U 11442 11444 11452 11443
 11444 U 11443 11445 11451 11444
 11445 U 11444 11446     0 11445
 11446 A 11445 11447     0 11446
 11447 G 11446 11448     0 11447
 11448 A 11447 11449     0 11448
 11449 U 11448 11450     0 11449
 11450 C 11449 11451     0 11450
 11451 A 11450 11452 11444 11451
 11452 A 11451 11453 11443 11452
 11453 G 11452 11454 11442 11453
 11454 C 11453 11455     0 11454
 11455 C 11454 11456 11441 11455
 11456 A 11455 11457 11440 11456
 11457 U 11456 11458 11439 11457
 11458 U 11457 11459 11438 11458
 11459 U 11458 11460     0 11459
 11460 C 11459 11461 11436 11460
 11461 C 11460 11462 11435 11461
 11462 A 11461 11463 11434 11462
 11463 U 11462 11464 11433 11463
 11464 G 11463 11465 11431 11464
 11465 U 11464 11466 11430 11465
 11466 G 11465 11467 11429 11466
 11467 G 11466 11468 11428 11467
 11468 G 11467 11469 11427 11468
 11469 C 11468 11470 11426 11469
 11470 U 11469 11471     0 11470
 11471 C 11470 11472     0 11471
 11472 U 11471 11473     0 11472
 11473 U 11472 11474     0 11473
 11474 A 11473 11475     0 11474
 11475 U 11474 11476     0 11475
 11476 A 11475 11477     0 11476
 11477 A 11476 11478 11536 11477
 11478 U 11477 11479 11535 11478
 11479 C 11478 11480 11534 11479
 11480 U 11479 11481 11533 11480
 11481 C 11480 11482 11532 11481
 11482 U 11481 11483 11531 11482
 11483 G 11482 11484 11530 11483
 11484 U 11483 11485     0 11484
 11485 U 11484 11486     0 11485
 11486 A 11485 11487     0 11486
 11487 C 11486 11488     0 11487
 11488 U 11487 11489     0 11488
 11489 U 11488 11490     0 11489
 11490 C 11489 11491     0 11490
 11491 U 11490 11492 11510 11491
 11492 A 11491 11493 11509 11492
 11493 A 11492 11494 11508 11493
 11494 C 11493 11495 11507 11494
 11495 U 11494 11496 11506 11495
 11496 A 11495 11497 11505 11496
 11497 C 11496 11498 11504 11497
 11498 U 11497 11499     0 11498
 11499 C 11498 11500     0 11499
 11500 A 11499 11501     0 11500
 11501 G 11500 11502     0 11501
 11502 G 11501 11503     0 11502
 11503 U 11502 11504     0 11503
 11504 G 11503 11505 11497 11504
 11505 U 11504 11506 11496 11505
 11506 A 11505 11507 11495 11506
 11507 G 11506 11508 11494 11507
 11508 U 11507 11509 11493 11508
 11509 U 11508 11510 11492 11509
 11510 A 11509 11511 11491 11510
 11511 C 11510 11512     0 11511
 11512 A 11511 11513     0 11512
 11513 A 11512 11514     0 11513
 11514 C 11513 11515     0 11514
 11515 U 11514 11516     0 11515
 11516 G 11515 11517 11529 11516
 11517 U 11516 11518 11528 11517
 11518 C 11517 11519 11527 11518
 11519 A 11518 11520 11526 11519
 11520 U 11519 11521     0 11520
 11521 G 11520 11522     0 11521
 11522 U 11521 11523     0 11522
 11523 U 11522 11524     0 11523
 11524 U 11523 11525     0 11524
 11525 U 11524 11526     0 11525
 11526 U 11525 11527 11519 11526
 11527 G 11526 11528 11518 11527
 11528 G 11527 11529 11517 11528
 11529 C 11528 11530 11516 11529
 11530 C 11529 11531 11483 11530
 11531 A 11530 11532 11482 11531
 11532 G 11531 11533 11481 11532
 11533 A 11532 11534 11480 11533
 11534 G 11533 11535 11479 11534
 11535 G 11534 11536 11478 11535
 11536 U 11535 11537 11477 11536
 11537 A 11536 11538     0 11537
 11538 U 11537 11539     0 11538
 11539 U 11538 11540     0 11539
 11540 G 11539 11541     0 11540
 11541 U 11540 11542     0 11541
 11542 U 11541 11543     0 11542
 11543 U 11542 11544     0 11543
 11544 U 11543 11545     0 11544
 11545 U 11544 11546     0 11545
 11546 A 11545 11547     0 11546
 11547 U 11546 11548     0 11547
 11548 G 11547 11549 11671 11548
 11549 U 11548 11550 11670 11549
 11550 G 11549 11551 11669 11550
 11551 U 11550 11552     0 11551
 11552 G 11551 11553 11668 11552
 11553 U 11552 11554 11667 11553
 11554 U 11553 11555 11666 11554
 11555 G 11554 11556 11665 11555
 11556 A 11555 11557 11664 11556
 11557 G 11556 11558 11663 11557
 11558 U 11557 11559 11662 11558
 11559 A 11558 11560 11661 11559
 11560 U 11559 11561     0 11560
 11561 U 11560 11562     0 11561
 11562 G 11561 11563     0 11562
 11563 C 11562 11564     0 11563
 11564 C 11563 11565     0 11564
 11565 C 11564 11566     0 11565
 11566 U 11565 11567     0 11566
 11567 A 11566 11568     0 11567
 11568 U 11567 11569     0 11568
 11569 U 11568 11570     0 11569
 11570 U 11569 11571     0 11570
 11571 U 11570 11572     0 11571
 11572 C 11571 11573     0 11572
 11573 U 11572 11574     0 11573
 11574 U 11573 11575     0 11574
 11575 C 11574 11576     0 11575
 11576 A 11575 11577     0 11576
 11577 U 11576 11578     0 11577
 11578 A 11577 11579 11611 11578
 11579 A 11578 11580 11610 11579
 11580 C 11579 11581 11609 11580
 11581 U 11580 11582 11608 11581
 11582 G 11581 11583 11607 11582
 11583 G 11582 11584 11606 11583
 11584 U 11583 11585 11605 11584
 11585 A 11584 11586     0 11585
 11586 A 11585 11587 11601 11586
 11587 U 11586 11588 11600 11587
 11588 A 11587 11589 11599 11588
 11589 C 11588 11590 11598 11589
 11590 A 11589 11591 11597 11590
 11591 C 11590 11592 11596 11591
 11592 U 11591 11593     0 11592
 11593 U 11592 11594     0 11593
 11594 C 11593 11595     0 11594
 11595 A 11594 11596     0 11595
 11596 G 11595 11597 11591 11596
 11597 U 11596 11598 11590 11597
 11598 G 11597 11599 11589 11598
 11599 U 11598 11600 11588 11599
 11600 A 11599 11601 11587 11600
 11601 U 11600 11602 11586 11601
 11602 A 11601 11603     0 11602
 11603 A 11602 11604     0 11603
 11604 U 11603 11605     0 11604
 11605 G 11604 11606 11584 11605
 11606 C 11605 11607 11583 11606
 11607 U 11606 11608 11582 11607
 11608 A 11607 11609 11581 11608
 11609 G 11608 11610 11580 11609
 11610 U 11609 11611 11579 11610
 11611 U 11610 11612 11578 11611
 11612 U 11611 11613     0 11612
 11613 A 11612 11614     0 11613
 11614 U 11613 11615     0 11614
 11615 U 11614 11616     0 11615
 11616 G 11615 11617     0 11616
 11617 U 11616 11618     0 11617
 11618 U 11617 11619     0 11618
 11619 U 11618 11620     0 11619
 11620 C 11619 11621     0 11620
 11621 U 11620 11622     0 11621
 11622 U 11621 11623     0 11622
 11623 A 11622 11624     0 11623
 11624 G 11623 11625 11651 11624
 11625 G 11624 11626 11650 11625
 11626 C 11625 11627 11649 11626
 11627 U 11626 11628 11648 11627
 11628 A 11627 11629 11647 11628
 11629 U 11628 11630     0 11629
 11630 U 11629 11631     0 11630
 11631 U 11630 11632     0 11631
 11632 U 11631 11633     0 11632
 11633 U 11632 11634     0 11633
 11634 G 11633 11635 11644 11634
 11635 U 11634 11636 11643 11635
 11636 A 11635 11637 11642 11636
 11637 C 11636 11638     0 11637
 11638 U 11637 11639     0 11638
 11639 U 11638 11640     0 11639
 11640 G 11639 11641     0 11640
 11641 U 11640 11642     0 11641
 11642 U 11641 11643 11636 11642
 11643 A 11642 11644 11635 11643
 11644 C 11643 11645 11634 11644
 11645 U 11644 11646     0 11645
 11646 U 11645 11647     0 11646
 11647 U 11646 11648 11628 11647
 11648 G 11647 11649 11627 11648
 11649 G 11648 11650 11626 11649
 11650 C 11649 11651 11625 11650
 11651 C 11650 11652 11624 11651
 11652 U 11651 11653     0 11652
 11653 C 11652 11654     0 11653
 11654 U 11653 11655     0 11654
 11655 U 11654 11656     0 11655
 11656 U 11655 11657     0 11656
 11657 U 11656 11658     0 11657
 11658 G 11657 11659     0 11658
 11659 U 11658 11660     0 11659
 11660 U 11659 11661     0 11660
 11661 U 11660 11662 11559 11661
 11662 A 11661 11663 11558 11662
 11663 C 11662 11664 11557 11663
 11664 U 11663 11665 11556 11664
 11665 C 11664 11666 11555 11665
 11666 A 11665 11667 11554 11666
 11667 A 11666 11668 11553 11667
 11668 C 11667 11669 11552 11668
 11669 C 11668 11670 11550 11669
 11670 G 11669 11671 11549 11670
 11671 C 11670 11672 11548 11671
 11672 U 11671 11673     0 11672
 11673 A 11672 11674     0 11673
 11674 C 11673 11675     0 11674
 11675 U 11674 11676     0 11675
 11676 U 11675 11677     0 11676
 11677 U 11676 11678     0 11677
 11678 A 11677 11679     0 11678
 11679 G 11678 11680     0 11679
 11680 A 11679 11681     0 11680
 11681 C 11680 11682 11727 11681
 11682 U 11681 11683 11726 11682
 11683 G 11682 11684 11725 11683
 11684 A 11683 11685 11724 11684
 11685 C 11684 11686 11722 11685
 11686 U 11685 11687 11721 11686
 11687 C 11686 11688 11720 11687
 11688 U 11687 11689 11719 11688
 11689 U 11688 11690 11718 11689
 11690 G 11689 11691     0 11690
 11691 G 11690 11692 11717 11691
 11692 U 11691 11693 11716 11692
 11693 G 11692 11694 11715 11693
 11694 U 11693 11695 11714 11694
 11695 U 11694 11696     0 11695
 11696 U 11695 11697     0 11696
 11697 A 11696 11698     0 11697
 11698 U 11697 11699     0 11698
 11699 G 11698 11700 11710 11699
 11700 A 11699 11701 11709 11700
 11701 U 11700 11702 11708 11701
 11702 U 11701 11703     0 11702
 11703 A 11702 11704     0 11703
 11704 C 11703 11705     0 11704
 11705 U 11704 11706     0 11705
 11706 U 11705 11707     0 11706
 11707 A 11706 11708     0 11707
 11708 G 11707 11709 11701 11708
 11709 U 11708 11710 11700 11709
 11710 U 11709 11711 11699 11710
 11711 U 11710 11712     0 11711
 11712 C 11711 11713     0 11712
 11713 U 11712 11714     0 11713
 11714 A 11713 11715 11694 11714
 11715 C 11714 11716 11693 11715
 11716 A 11715 11717 11692 11716
 11717 C 11716 11718 11691 11717
 11718 A 11717 11719 11689 11718
 11719 G 11718 11720 11688 11719
 11720 G 11719 11721 11687 11720
 11721 A 11720 11722 11686 11721
 11722 G 11721 11723 11685 11722
 11723 U 11722 11724     0 11723
 11724 U 11723 11725 11684 11724
 11725 U 11724 11726 11683 11725
 11726 A 11725 11727 11682 11726
 11727 G 11726 11728 11681 11727
 11728 A 11727 11729     0 11728
 11729 U 11728 11730     0 11729
 11730 A 11729 11731     0 11730
 11731 U 11730 11732     0 11731
 11732 A 11731 11733     0 11732
 11733 U 11732 11734     0 11733
 11734 G 11733 11735     0 11734
 11735 A 11734 11736     0 11735
 11736 A 11735 11737     0 11736
 11737 U 11736 11738     0 11737
 11738 U 11737 11739     0 11738
 11739 C 11738 11740     0 11739
 11740 A 11739 11741     0 11740
 11741 C 11740 11742     0 11741
 11742 A 11741 11743     0 11742
 11743 G 11742 11744 11754 11743
 11744 G 11743 11745 11752 11744
 11745 G 11744 11746 11751 11745
 11746 A 11745 11747     0 11746
 11747 C 11746 11748     0 11747
 11748 U 11747 11749     0 11748
 11749 A 11748 11750     0 11749
 11750 C 11749 11751     0 11750
 11751 U 11750 11752 11745 11751
 11752 C 11751 11753 11744 11752
 11753 C 11752 11754     0 11753
 11754 C 11753 11755 11743 11754
 11755 A 11754 11756     0 11755
 11756 C 11755 11757     0 11756
 11757 C 11756 11758     0 11757
 11758 C 11757 11759     0 11758
 11759 A 11758 11760     0 11759
 11760 A 11759 11761     0 11760
 11761 G 11760 11762     0 11761
 11762 A 11761 11763     0 11762
 11763 A 11762 11764     0 11763
 11764 U 11763 11765     0 11764
 11765 A 11764 11766     0 11765
 11766 G 11765 11767     0 11766
 11767 C 11766 11768     0 11767
 11768 A 11767 11769     0 11768
 11769 U 11768 11770     0 11769
 11770 A 11769 11771     0 11770
 11771 G 11770 11772     0 11771
 11772 A 11771 11773     0 11772
 11773 U 11772 11774 11813 11773
 11774 G 11773 11775 11812 11774
 11775 C 11774 11776 11811 11775
 11776 C 11775 11777 11810 11776
 11777 U 11776 11778     0 11777
 11778 U 11777 11779 11808 11778
 11779 C 11778 11780 11807 11779
 11780 A 11779 11781 11806 11780
 11781 A 11780 11782 11805 11781
 11782 A 11781 11783 11803 11782
 11783 C 11782 11784 11802 11783
 11784 U 11783 11785 11801 11784
 11785 C 11784 11786 11800 11785
 11786 A 11785 11787 11799 11786
 11787 A 11786 11788 11798 11787
 11788 C 11787 11789 11797 11788
 11789 A 11788 11790 11796 11789
 11790 U 11789 11791     0 11790
 11791 U 11790 11792     0 11791
 11792 A 11791 11793     0 11792
 11793 A 11792 11794     0 11793
 11794 A 11793 11795     0 11794
 11795 U 11794 11796     0 11795
 11796 U 11795 11797 11789 11796
 11797 G 11796 11798 11788 11797
 11798 U 11797 11799 11787 11798
 11799 U 11798 11800 11786 11799
 11800 G 11799 11801 11785 11800
 11801 G 11800 11802 11784 11801
 11802 G 11801 11803 11783 11802
 11803 U 11802 11804 11782 11803
 11804 G 11803 11805     0 11804
 11805 U 11804 11806 11781 11805
 11806 U 11805 11807 11780 11806
 11807 G 11806 11808 11779 11807
 11808 G 11807 11809 11778 11808
 11809 U 11808 11810     0 11809
 11810 G 11809 11811 11776 11810
 11811 G 11810 11812 11775 11811
 11812 C 11811 11813 11774 11812
 11813 A 11812 11814 11773 11813
 11814 A 11813 11815     0 11814
 11815 A 11814 11816     0 11815
 11816 C 11815 11817     0 11816
 11817 C 11816 11818     0 11817
 11818 U 11817 11819     0 11818
 11819 U 11818 11820     0 11819
 11820 G 11819 11821     0 11820
 11821 U 11820 11822     0 11821
 11822 A 11821 11823     0 11822
 11823 U 11822 11824     0 11823
 11824 C 11823 11825     0 11824
 11825 A 11824 11826     0 11825
 11826 A 11825 11827     0 11826
 11827 A 11826 11828     0 11827
 11828 G 11827 11829     0 11828
 11829 U 11828 11830     0 11829
 11830 A 11829 11831     0 11830
 11831 G 11830 11832 11866 11831
 11832 C 11831 11833     0 11832
 11833 C 11832 11834 11865 11833
 11834 A 11833 11835 11864 11834
 11835 C 11834 11836 11863 11835
 11836 U 11835 11837 11862 11836
 11837 G 11836 11838     0 11837
 11838 U 11837 11839     0 11838
 11839 A 11838 11840     0 11839
 11840 C 11839 11841     0 11840
 11841 A 11840 11842     0 11841
 11842 G 11841 11843 11857 11842
 11843 U 11842 11844 11856 11843
 11844 C 11843 11845 11855 11844
 11845 U 11844 11846 11854 11845
 11846 A 11845 11847     0 11846
 11847 A 11846 11848     0 11847
 11848 A 11847 11849     0 11848
 11849 A 11848 11850     0 11849
 11850 U 11849 11851     0 11850
 11851 G 11850 11852     0 11851
 11852 U 11851 11853     0 11852
 11853 C 11852 11854     0 11853
 11854 A 11853 11855 11845 11854
 11855 G 11854 11856 11844 11855
 11856 A 11855 11857 11843 11856
 11857 U 11856 11858 11842 11857
 11858 G 11857 11859     0 11858
 11859 U 11858 11860     0 11859
 11860 A 11859 11861     0 11860
 11861 A 11860 11862     0 11861
 11862 A 11861 11863 11836 11862
 11863 G 11862 11864 11835 11863
 11864 U 11863 11865 11834 11864
 11865 G 11864 11866 11833 11865
 11866 C 11865 11867 11831 11866
 11867 A 11866 11868     0 11867
 11868 C 11867 11869     0 11868
 11869 A 11868 11870     0 11869
 11870 U 11869 11871     0 11870
 11871 C 11870 11872     0 11871
 11872 A 11871 11873     0 11872
 11873 G 11872 11874     0 11873
 11874 U 11873 11875     0 11874
 11875 A 11874 11876     0 11875
 11876 G 11875 11877     0 11876
 11877 U 11876 11878     0 11877
 11878 C 11877 11879     0 11878
 11879 U 11878 11880 11909 11879
 11880 U 11879 11881 11908 11880
 11881 A 11880 11882 11907 11881
 11882 C 11881 11883 11906 11882
 11883 U 11882 11884 11905 11883
 11884 C 11883 11885 11904 11884
 11885 U 11884 11886 11903 11885
 11886 C 11885 11887     0 11886
 11887 A 11886 11888 11901 11887
 11888 G 11887 11889 11900 11888
 11889 U 11888 11890 11899 11889
 11890 U 11889 11891 11898 11890
 11891 U 11890 11892     0 11891
 11892 U 11891 11893     0 11892
 11893 G 11892 11894     0 11893
 11894 C 11893 11895     0 11894
 11895 A 11894 11896     0 11895
 11896 A 11895 11897     0 11896
 11897 C 11896 11898     0 11897
 11898 A 11897 11899 11890 11898
 11899 A 11898 11900 11889 11899
 11900 C 11899 11901 11888 11900
 11901 U 11900 11902 11887 11901
 11902 C 11901 11903     0 11902
 11903 A 11902 11904 11885 11903
 11904 G 11903 11905 11884 11904
 11905 A 11904 11906 11883 11905
 11906 G 11905 11907 11882 11906
 11907 U 11906 11908 11881 11907
 11908 A 11907 11909 11880 11908
 11909 G 11908 11910 11879 11909
 11910 A 11909 11911     0 11910
 11911 A 11910 11912     0 11911
 11912 U 11911 11913     0 11912
 11913 C 11912 11914     0 11913
 11914 A 11913 11915     0 11914
 11915 U 11914 11916     0 11915
 11916 C 11915 11917     0 11916
 11917 A 11916 11918     0 11917
 11918 U 11917 11919     0 11918
 11919 C 11918 11920     0 11919
 11920 U 11919 11921     0 11920
 11921 A 11920 11922     0 11921
 11922 A 11921 11923     0 11922
 11923 A 11922 11924     0 11923
 11924 U 11923 11925     0 11924
 11925 U 11924 11926     0 11925
 11926 G 11925 11927     0 11926
 11927 U 11926 11928     0 11927
 11928 G 11927 11929     0 11928
 11929 G 11928 11930 12054 11929
 11930 G 11929 11931 12053 11930
 11931 C 11930 11932 12052 11931
 11932 U 11931 11933 12051 11932
 11933 C 11932 11934     0 11933
 11934 A 11933 11935     0 11934
 11935 A 11934 11936     0 11935
 11936 U 11935 11937 12046 11936
 11937 G 11936 11938 12045 11937
 11938 U 11937 11939 12044 11938
 11939 G 11938 11940 12043 11939
 11940 U 11939 11941 12042 11940
 11941 C 11940 11942 12041 11941
 11942 C 11941 11943     0 11942
 11943 A 11942 11944     0 11943
 11944 G 11943 11945     0 11944
 11945 U 11944 11946     0 11945
 11946 U 11945 11947     0 11946
 11947 A 11946 11948     0 11947
 11948 C 11947 11949 12035 11948
 11949 A 11948 11950 12034 11949
 11950 C 11949 11951 12033 11950
 11951 A 11950 11952     0 11951
 11952 A 11951 11953     0 11952
 11953 U 11952 11954 12030 11953
 11954 G 11953 11955 12029 11954
 11955 A 11954 11956     0 11955
 11956 C 11955 11957 12028 11956
 11957 A 11956 11958     0 11957
 11958 U 11957 11959     0 11958
 11959 U 11958 11960     0 11959
 11960 C 11959 11961     0 11960
 11961 U 11960 11962     0 11961
 11962 C 11961 11963     0 11962
 11963 U 11962 11964     0 11963
 11964 U 11963 11965     0 11964
 11965 A 11964 11966     0 11965
 11966 G 11965 11967     0 11966
 11967 C 11966 11968     0 11967
 11968 U 11967 11969     0 11968
 11969 A 11968 11970     0 11969
 11970 A 11969 11971     0 11970
 11971 A 11970 11972 12013 11971
 11972 G 11971 11973 12012 11972
 11973 A 11972 11974 12011 11973
 11974 U 11973 11975     0 11974
 11975 A 11974 11976     0 11975
 11976 C 11975 11977     0 11976
 11977 U 11976 11978     0 11977
 11978 A 11977 11979     0 11978
 11979 C 11978 11980     0 11979
 11980 U 11979 11981 12004 11980
 11981 G 11980 11982 12003 11981
 11982 A 11981 11983 12002 11982
 11983 A 11982 11984 12001 11983
 11984 G 11983 11985 12000 11984
 11985 C 11984 11986 11999 11985
 11986 C 11985 11987 11998 11986
 11987 U 11986 11988     0 11987
 11988 U 11987 11989 11996 11988
 11989 U 11988 11990 11995 11989
 11990 G 11989 11991     0 11990
 11991 A 11990 11992     0 11991
 11992 A 11991 11993     0 11992
 11993 A 11992 11994     0 11993
 11994 A 11993 11995     0 11994
 11995 A 11994 11996 11989 11995
 11996 A 11995 11997 11988 11996
 11997 U 11996 11998     0 11997
 11998 G 11997 11999 11986 11998
 11999 G 11998 12000 11985 11999
 12000 U 11999 12001 11984 12000
 12001 U 12000 12002 11983 12001
 12002 U 12001 12003 11982 12002
 12003 C 12002 12004 11981 12003
 12004 A 12003 12005 11980 12004
 12005 C 12004 12006     0 12005
 12006 U 12005 12007     0 12006
 12007 A 12006 12008     0 12007
 12008 C 12007 12009     0 12008
 12009 U 12008 12010     0 12009
 12010 U 12009 12011     0 12010
 12011 U 12010 12012 11973 12011
 12012 C 12011 12013 11972 12012
 12013 U 12012 12014 11971 12013
 12014 G 12013 12015     0 12014
 12015 U 12014 12016     0 12015
 12016 U 12015 12017     0 12016
 12017 U 12016 12018     0 12017
 12018 U 12017 12019     0 12018
 12019 G 12018 12020     0 12019
 12020 C 12019 12021     0 12020
 12021 U 12020 12022     0 12021
 12022 U 12021 12023     0 12022
 12023 U 12022 12024     0 12023
 12024 C 12023 12025     0 12024
 12025 C 12024 12026     0 12025
 12026 A 12025 12027     0 12026
 12027 U 12026 12028     0 12027
 12028 G 12027 12029 11956 12028
 12029 C 12028 12030 11954 12029
 12030 A 12029 12031 11953 12030
 12031 G 12030 12032     0 12031
 12032 G 12031 12033     0 12032
 12033 G 12032 12034 11950 12033
 12034 U 12033 12035 11949 12034
 12035 G 12034 12036 11948 12035
 12036 C 12035 12037     0 12036
 12037 U 12036 12038     0 12037
 12038 G 12037 12039     0 12038
 12039 U 12038 12040     0 12039
 12040 A 12039 12041     0 12040
 12041 G 12040 12042 11941 12041
 12042 A 12041 12043 11940 12042
 12043 C 12042 12044 11939 12043
 12044 A 12043 12045 11938 12044
 12045 U 12044 12046 11937 12045
 12046 A 12045 12047 11936 12046
 12047 A 12046 12048     0 12047
 12048 A 12047 12049     0 12048
 12049 C 12048 12050     0 12049
 12050 A 12049 12051     0 12050
 12051 A 12050 12052 11932 12051
 12052 G 12051 12053 11931 12052
 12053 C 12052 12054 11930 12053
 12054 U 12053 12055 11929 12054
 12055 U 12054 12056     0 12055
 12056 U 12055 12057     0 12056
 12057 G 12056 12058     0 12057
 12058 U 12057 12059     0 12058
 12059 G 12058 12060     0 12059
 12060 A 12059 12061     0 12060
 12061 A 12060 12062     0 12061
 12062 G 12061 12063     0 12062
 12063 A 12062 12064     0 12063
 12064 A 12063 12065     0 12064
 12065 A 12064 12066     0 12065
 12066 U 12065 12067     0 12066
 12067 G 12066 12068     0 12067
 12068 C 12067 12069     0 12068
 12069 U 12068 12070     0 12069
 12070 G 12069 12071     0 12070
 12071 G 12070 12072     0 12071
 12072 A 12071 12073     0 12072
 12073 C 12072 12074     0 12073
 12074 A 12073 12075     0 12074
 12075 A 12074 12076     0 12075
 12076 C 12075 12077     0 12076
 12077 A 12076 12078     0 12077
 12078 G 12077 12079     0 12078
 12079 G 12078 12080     0 12079
 12080 G 12079 12081     0 12080
 12081 C 12080 12082     0 12081
 12082 A 12081 12083     0 12082
 12083 A 12082 12084     0 12083
 12084 C 12083 12085     0 12084
 12085 C 12084 12086     0 12085
 12086 U 12085 12087     0 12086
 12087 U 12086 12088     0 12087
 12088 A 12087 12089     0 12088
 12089 C 12088 12090     0 12089
 12090 A 12089 12091     0 12090
 12091 A 12090 12092     0 12091
 12092 G 12091 12093     0 12092
 12093 C 12092 12094     0 12093
 12094 U 12093 12095     0 12094
 12095 A 12094 12096     0 12095
 12096 U 12095 12097     0 12096
 12097 A 12096 12098     0 12097
 12098 G 12097 12099     0 12098
 12099 C 12098 12100     0 12099
 12100 C 12099 12101     0 12100
 12101 U 12100 12102     0 12101
 12102 C 12101 12103     0 12102
 12103 A 12102 12104     0 12103
 12104 G 12103 12105     0 12104
 12105 A 12104 12106     0 12105
 12106 G 12105 12107     0 12106
 12107 U 12106 12108     0 12107
 12108 U 12107 12109     0 12108
 12109 U 12108 12110     0 12109
 12110 A 12109 12111     0 12110
 12111 G 12110 12112     0 12111
 12112 U 12111 12113     0 12112
 12113 U 12112 12114     0 12113
 12114 C 12113 12115     0 12114
 12115 C 12114 12116     0 12115
 12116 C 12115 12117     0 12116
 12117 U 12116 12118     0 12117
 12118 U 12117 12119     0 12118
 12119 C 12118 12120     0 12119
 12120 C 12119 12121     0 12120
[truncated: 586,147 more chars]
