# Supplementary material for: Secondary structural ensembles of the SARS-CoV-2 RNA genome in infected cells
Source: Nat Commun. 2022 Mar 2;13:1128. doi: 10.1038/s41467-022-28603-2 (PMC8891300; doi:10.1038/s41467-022-28603-2)
Supplement: Supplementary file 13 — Source Data [file 41467_2022_28603_MOESM13_ESM.xlsx]

## Sheet: Figure 1b
Figure 1b
Genome coordinate	Huh7	Vero
1	0	268835
2	0	270978
3	0	273121
4	0	275263
5	0	277404
6	0	279537
7	0	281664
8	0	283757
9	0	285904
10	0	288034
11	0	290173
12	0	292308
13	0	294433
14	0	296553
15	0	298672
16	0	300786
17	0	302894
18	0	305001
19	0	307093
20	0	309171
21	0	311240
22	0	313307
23	0	315370
24	0	317425
25	0	319481
26	0	321527
27	0	323559
28	0	325561
29	0	327534
30	0	329492
31	0	331437
32	0	333359
33	0	335254
34	0	337124
35	0	338970
36	0	340809
37	0	342647
38	0	344487
39	0	346332
40	0	348173
41	0	350017
42	9318175	351866
43	9355625	353706
44	9534753	355536
45	9383717	357359
46	9353301	359173
47	9466852	360968
48	9498274	362774
49	9488850	364591
50	9522504	366426
51	9369178	368272
52	9377905	370145
53	9393606	372059
54	9446442	373973
55	9582405	375889
56	9470814	377790
57	9506552	379675
58	9517266	381534
59	9512668	383365
60	9331274	385157
61	9319113	386979
62	9388476	388812
63	9512585	390655
64	9479073	392491
65	9574194	394328
66	9530526	396189
67	9465276	398036
68	9477735	399880
69	9470002	401710
70	9403039	403529
71	9479702	405335
72	9352108	407128
73	8921058	408910
74	9034662	410683
75	9553421	412454
76	9398320	414226
77	9302223	415993
78	9473547	417754
79	9434695	419506
80	9589903	421269
81	9604354	423021
82	9551709	424758
83	9473844	426478
84	9483451	428186
85	9430959	429887
86	9202233	431574
87	9352228	433263
88	9328152	434946
89	9376521	436623
90	9315299	438305
91	9271630	439989
92	9474177	441663
93	9537127	443334
94	9357619	444993
95	9480819	446647
96	9587211	448303
97	9139736	449949
98	9581709	451597
99	9472822	453253
100	9578722	454907
101	9574340	456585
102	9586216	458259
103	9658868	459935
104	9650473	461602
105	9637076	463266
106	9659108	464926
107	9675251	466580
108	9671939	468235
109	9628938	469884
110	9664782	471520
111	9665743	473160
112	9677749	474792
113	9694155	476426
114	9678610	478055
115	9642818	479691
116	9658145	481314
117	9647372	482934
118	9635059	484548
119	9677185	486149
120	9680529	487738
121	9655575	489321
122	9639021	490907
123	9643818	492489
124	9570807	494082
125	9641601	495672
126	9676983	497254
127	9666945	498833
128	9678167	500406
129	9664747	501972
130	9664461	503538
131	9595881	505102
132	9676623	506662
133	9670795	508224
134	9626501	509807
135	9559316	511385
136	9645281	512970
137	9647320	514554
138	9556614	516137
139	9607628	517717
140	9633300	519278
141	9666785	520836
142	9645151	522393
143	9673762	523952
144	9675429	525507
145	9663001	527061
146	9669717	528608
147	9660184	530158
148	9677619	531742
149	9668166	533345
150	9636789	535016
151	9657417	536748
152	9656003	538464
153	9598314	540226
154	9655567	541986
155	9664606	543709
156	9636959	545502
157	9660498	547320
158	9688845	549161
159	9650083	551006
160	9651209	552857
161	9672633	554697
162	9645069	556531
163	9634050	558363
164	9664193	560191
165	9526771	562020
166	9546807	563835
167	9623804	565640
168	9569544	567436
169	9492999	569218
170	9399743	570981
171	9437851	572739
172	9586813	574487
173	9472718	576217
174	9577718	577905
175	9294810	579578
176	9504185	581267
177	9563571	582955
178	9550798	584634
179	9477963	586313
180	9540548	587994
181	9590944	589677
182	9486937	591364
183	9496403	593047
184	9581136	594723
185	9589118	596390
186	9468537	598040
187	9462778	599714
188	9581373	601409
189	9560647	603128
190	9452505	604880
191	9251606	606639
192	9588419	608392
193	9486638	610139
194	9499125	611863
195	9615935	613584
196	9513866	615306
197	9457286	617028
198	9471887	618738
199	9590981	620436
200	8954728	622124
201	9137390	623803
202	8705000	625474
203	9500977	627137
204	9571198	628791
205	9437332	630445
206	9437718	632091
207	9401816	633731
208	9596925	635362
209	9556604	636979
210	9608179	638593
211	9560121	640217
212	9579868	641850
213	9549456	643490
214	9475338	645129
215	9551655	646751
216	9598998	648295
217	9386899	649817
218	9424651	651333
219	9258428	652847
220	9272953	654365
221	9400820	655874
222	9513785	657379
223	9549514	658875
224	0	660369
225	0	661860
226	0	663343
227	0	664822
228	0	666301
229	0	667772
230	0	669220
231	0	670698
232	0	672207
233	0	673741
234	0	675274
235	0	676807
236	0	678336
237	0	679862
238	0	681372
239	0	682877
240	0	684381
241	0	685888
242	0	687389
243	0	688888
244	11033938	690381
245	11033988	691871
246	11034017	693353
247	11034125	694827
248	11034176	696308
249	11034255	697791
250	11034324	699265
251	11034406	700735
252	11034480	702131
253	11034595	703512
254	11034654	704892
255	11034719	706258
256	11034775	707599
257	11034937	708921
258	11034973	710258
259	11035034	711614
260	11035073	712965
261	11035120	714306
262	11035232	715649
263	11035261	716984
264	11035259	718314
265	11035291	719652
266	11035345	720986
267	11035394	722313
268	11035418	723644
269	11035451	724991
270	11035533	726361
271	11035558	727727
272	11035618	729090
273	11035635	730448
274	11035751	731804
275	11035783	733153
276	11035791	734494
277	11035793	735827
278	11035803	737135
279	11035822	738421
280	11035855	739693
281	11035878	740952
282	11035893	742201
283	11035896	743430
284	11035909	744663
285	11035927	745883
286	11035956	747086
287	11035984	748262
288	11036024	749388
289	11036233	750525
290	11036269	751657
291	11036305	752796
292	11036403	753921
293	11036412	755034
294	11036609	756129
295	11036750	757236
296	11036844	758344
297	11036996	759451
298	11037014	760549
299	11037060	761640
300	11037097	762736
301	11037126	763824
302	11037256	764903
303	11037246	765973
304	11037376	767060
305	11037317	768139
306	11037372	769210
307	11037363	770282
308	11037371	771336
309	11037356	772380
310	11037380	773421
311	11037351	774449
312	11035734	775475
313	11035662	776504
314	11035380	777516
315	11035171	778550
316	11035016	779585
317	11034884	780610
318	11034746	781615
319	11034606	782606
320	11034485	783569
321	11033935	784509
322	11033668	785429
323	11033421	786336
324	11032885	787240
325	11032443	788112
326	11031372	788975
327	11031177	789826
328	11031086	790672
329	11030610	791509
330	11030380	792345
331	11029890	793153
332	11029135	793945
333	11028878	794684
334	11028589	795391
335	11028135	796095
336	11027662	796804
337	11026986	797507
338	11026372	798202
339	11026109	798900
340	11024429	799588
341	11024050	800270
342	11022334	800945
343	11021122	801602
344	11019249	802239
345	11018265	802920
346	11017140	803638
347	11014466	804349
348	11013794	805040
349	11013169	805718
350	11011603	806399
351	11008748	807072
352	11008319	807742
353	11007999	808398
354	11007938	809048
355	11007358	809703
356	11006971	810364
357	11006736	811020
358	11006268	811659
359	11005892	812269
360	11005600	812873
361	11002962	813467
362	11002385	814055
363	11001495	814630
364	11001245	815191
365	10955264	815744
366	10938482	816291
367	10933547	816834
368	10932744	817372
369	10931791	817905
370	10931564	818432
371	10930538	818952
372	10929932	819469
373	10929754	819976
374	10929559	820471
375	10929055	820973
376	10928805	821472
377	10928511	821965
378	10928350	822450
379	10928186	822930
380	10927274	823401
381	10904868	823814
382	10904475	824220
383	10904458	824549
384	10904436	824819
385	10904421	825085
386	10904384	825338
387	10904044	825530
388	10904437	825668
389	10904516	825793
390	10904600	825849
391	10904322	825808
392	10904228	825698
393	10904319	825560
394	10904249	825321
395	10904210	825011
396	10904198	824690
397	10904310	824343
398	10904264	823948
399	10904290	823547
400	10904102	823164
401	10903549	822759
402	10903428	822357
403	10903479	821955
404	10902902	821493
405	10902826	821021
406	10902606	820539
407	0	820048
408	0	819535
409	0	819012
410	0	818478
411	0	817942
412	0	817393
413	0	816824
414	0	816211
415	0	815585
416	0	814955
417	0	814291
418	0	813621
419	0	812949
420	0	812259
421	0	811516
422	0	810729
423	0	809938
424	0	809157
425	0	808364
426	0	807557
427	0	806744
428	0	805916
429	0	805071
430	0	804200
431	0	803315
432	0	802421
433	0	801554
434	0	800678
435	0	799828
436	0	798972
437	0	798126
438	0	797205
439	0	796267
440	19259350	795327
441	19259359	794378
442	19259504	793425
443	19259548	792500
444	19259665	791570
445	19259734	790640
446	19259716	789701
447	19259724	788764
448	19259802	787825
449	19260013	786881
450	19260026	785936
451	19260206	784984
452	19260314	783966
453	19260363	782928
454	19260380	781880
455	19260454	780806
456	19260479	779719
457	19260475	778631
458	19260459	777539
459	19260435	776442
460	19260431	775344
461	19260502	774243
462	19260449	773129
463	19260583	772007
464	19260743	770884
465	19260747	769762
466	19260355	768646
467	19260055	767521
468	19259991	766398
469	19260011	765272
470	19260003	764139
471	19259997	762998
472	19260110	761819
473	19260056	760643
474	19259971	759425
475	19260165	758137
476	19260570	756843
477	19260688	755549
478	19262409	754259
479	19263494	752968
480	19266604	751687
481	19284236	750397
482	19320157	749109
483	19323134	747822
484	19323420	746564
485	19323862	745316
486	19324456	744063
487	19324630	742792
488	19324678	741510
489	19324710	740226
490	19324749	738939
491	19324931	737660
492	19324986	736381
493	19324993	735122
494	19325143	733864
495	19325168	732638
496	19325252	731427
497	19325293	730234
498	19325367	729046
499	19325350	727864
500	19325023	726683
501	19325075	725506
502	19324850	724348
503	19324960	723196
504	19324963	722052
505	19324607	720908
506	19324538	719765
507	19324524	718649
508	19324610	717583
509	19324233	716482
510	19324238	715403
511	19324245	714318
512	19324261	713231
513	19324265	712152
514	19324258	711079
515	19323395	710000
516	19323385	708933
517	19323338	707865
518	19323307	706798
519	19323209	705746
520	19323164	704703
521	19322649	703667
522	19322540	702630
523	19322447	701597
524	19321598	700572
525	19320852	699544
526	19306214	698523
527	19306136	697515
528	19306037	696535
529	19306033	695582
530	19306042	694639
531	19306016	693708
532	19306066	692812
533	19306080	691952
534	19306094	691116
535	19306021	690296
536	19305440	689491
537	19304593	688696
538	19304548	687897
539	19303312	687102
540	19303284	686312
541	19303261	685521
542	19302517	684720
543	19302316	683925
544	19302281	683144
545	19302257	682371
546	19302230	681605
547	19302175	680860
548	19300929	680089
549	19300917	679351
550	19300886	678599
551	19300817	677824
552	19300565	677023
553	19300493	676181
554	19300360	675341
555	19299195	674496
556	19297099	673663
557	19296615	672837
558	19294316	672037
559	19285467	671262
560	19284748	670533
561	19284600	669774
562	19280888	669021
563	19280892	668257
564	19281109	667503
565	19279957	666744
566	19279969	665953
567	19280119	665148
568	19279474	664350
569	19279571	663562
570	19279444	662786
571	19279409	662028
572	19278431	661279
573	19276697	660544
574	19272205	659817
575	19271615	659090
576	19271668	658366
577	19272208	657668
578	19271857	656974
579	19262322	656302
580	19262142	655616
581	19262216	654963
582	19262119	654339
583	19262138	653758
584	19258943	653202
585	19258727	652652
586	19258653	652115
587	19258652	651579
588	19258268	651044
589	19257494	650513
590	19257533	649967
591	19257472	649417
592	19257442	648874
593	19257486	648331
594	19257369	647797
595	19257206	647268
596	19255961	646727
597	19255634	646187
598	19252369	645653
599	19251186	645107
600	19250024	644556
601	19248980	643979
602	19248129	643402
603	19248074	642817
604	0	642244
605	0	641673
606	0	641105
607	0	640541
608	0	639977
609	0	639418
610	0	638875
611	0	638322
612	0	637776
613	0	637230
614	0	636684
615	0	636124
616	0	635575
617	0	635029
618	0	634497
619	0	633985
620	0	633482
621	0	633008
622	0	632532
623	0	632059
624	0	631576
625	0	631104
626	0	630633
627	0	630160
628	0	629697
629	0	629236
630	405221	628768
631	405247	628299
632	405253	627831
633	405259	627362
634	405268	626873
635	405324	626399
636	405348	625922
637	405353	625439
638	405361	624944
639	405370	624423
640	405378	623914
641	405389	623406
642	405397	622896
643	405411	622384
644	405414	621865
645	405425	621371
646	405431	620891
647	405508	620397
648	405529	619875
649	405534	619331
650	405540	618710
651	405544	618023
652	405545	617362
653	405545	616657
654	405544	615949
655	405546	615277
656	405554	614538
657	405559	613779
658	405560	613000
659	405566	612216
660	405568	611420
661	405570	610633
662	405581	609851
663	405584	609057
664	405593	608258
665	405603	607454
666	405611	606660
667	405612	605895
668	405628	605142
669	405651	604411
670	405652	603768
671	405658	603154
672	405700	602551
673	405722	601960
674	405730	601411
675	405748	600874
676	405775	600323
677	405797	599781
678	405799	599244
679	405804	598693
680	405829	598143
681	405827	597633
682	405914	597115
683	405928	596596
684	405992	596084
685	407741	595584
686	408254	595106
687	408298	594610
688	408300	594098
689	408271	593561
690	407986	593001
691	407989	592448
692	408011	591898
693	408012	591355
694	408009	590831
695	407998	590304
696	407996	589771
697	407995	589228
698	407998	588683
699	407999	588105
700	408000	587533
701	408007	586988
702	407999	586445
703	408001	586123
704	408004	585811
705	408013	585487
706	408025	585173
707	408027	584858
708	408031	584542
709	408017	584239
710	408017	583936
711	408018	583620
712	408017	583292
713	408019	582955
714	408017	582622
715	408011	582324
716	408012	582111
717	408023	581924
718	408016	581756
719	408033	581573
720	408036	581378
721	408052	581185
722	408052	580997
723	408050	580817
724	408045	580641
725	408041	580467
726	408073	580304
727	408058	580151
728	408056	580026
729	409100	579933
730	409100	579861
731	409101	579756
732	409086	579620
733	409142	579455
734	409137	579286
735	409137	579114
736	409130	578943
737	409125	578771
738	409162	578614
739	408991	578472
740	408945	578336
741	408672	578199
742	408675	578058
743	408674	577918
744	408671	577763
745	408649	577640
746	408652	577534
747	408654	577437
748	408652	577330
749	408496	577218
750	408346	577110
751	408305	577005
752	405860	576898
753	405811	576786
754	405740	576693
755	405687	576613
756	405645	576561
757	405623	576523
758	405538	576468
759	405480	576396
760	405432	576327
761	405409	576259
762	405405	576190
763	405394	576144
764	405375	576088
765	405343	576025
766	405319	575988
767	405263	575976
768	405226	575959
769	405198	575918
770	405163	575855
771	405149	575789
772	405118	575723
773	404832	575658
774	404210	575595
775	403898	575538
776	403850	575488
777	403848	575435
778	403842	575402
779	403839	575387
780	403833	575378
781	403831	575366
782	403825	575342
783	403820	575325
784	403817	575314
785	403739	575349
786	403690	575433
787	403677	575490
788	403637	575584
789	403615	575667
790	403605	575750
791	403573	575829
792	403539	575907
793	403519	575984
794	403478	576069
795	403464	576134
796	403461	576185
797	403365	576242
798	403364	576297
799	403355	576362
800	403350	576423
801	403349	576482
802	0	576558
803	0	576648
804	0	576719
805	0	576783
806	0	576836
807	0	576845
808	0	576865
809	0	576883
810	0	576901
811	0	576921
812	0	576940
813	0	576953
814	0	576977
815	0	576970
816	0	576966
817	0	576979
818	0	576982
819	0	576994
820	0	577009
821	0	577021
822	0	577021
823	0	577042
824	0	577065
825	0	577091
826	0	577114
827	0	577130
828	0	577141
829	9774316	577154
830	9774378	577167
831	9774438	577201
832	9774529	577260
833	9774566	577335
834	9774610	577404
835	9774670	577468
836	9774688	577518
837	9774723	577572
838	9774784	577634
839	9774816	577713
840	9774851	577798
841	9774922	577886
842	9774959	577969
843	9774990	578058
844	9775024	578154
845	9775056	578200
846	9775080	578203
847	9775112	578204
848	9775154	578221
849	9775188	578252
850	9775267	578286
851	9775309	578310
852	9775416	578321
853	9775454	578319
854	9775508	578307
855	9775588	578289
856	9775680	578247
857	9775743	578218
858	9775970	578195
859	9776004	578162
860	9776037	578128
861	9776068	578091
862	9776087	578053
863	9776132	578018
864	9776147	578005
865	9776304	577990
866	9776371	577945
867	9776452	577914
868	9776490	577882
869	9776514	577845
870	9776525	577804
871	9776511	577766
872	9776557	577727
873	9776598	577681
874	9776657	577623
875	9776686	577571
876	9776702	577515
877	9776621	577462
878	9776573	577411
879	9776568	577353
880	9776562	577294
881	9776607	577234
882	9776719	577171
883	9776722	577119
884	9776905	577067
885	9776950	577016
886	9776972	576973
887	9776998	576920
888	9776967	576890
889	9776928	576880
890	9776970	576884
891	9775515	576906
892	9775538	576956
893	9775784	577004
894	9775825	577051
895	9776478	577101
896	9779332	577146
897	9779402	577193
898	9779435	577245
899	9779647	577276
900	9779678	577287
901	9779564	577306
902	9779486	577309
903	9779450	577300
904	9779425	577322
905	9779080	577344
906	9779010	577388
907	9778820	577416
908	9774513	577451
909	9774444	577487
910	9774419	577523
911	9774257	577557
912	9774128	577597
913	9773995	577646
914	9771324	577700
915	9771171	577764
916	9771136	577839
917	9770950	577937
918	9770761	578033
919	9770893	578129
920	9770868	578249
921	9770736	578367
922	9770647	578498
923	9770536	578624
924	9770547	578718
925	9770512	578815
926	9770316	578910
927	9769525	579008
928	9769202	579122
929	9768742	579244
930	9758179	579362
931	9757796	579480
932	9757607	579603
933	9757682	579685
934	9757520	579763
935	9757446	579797
936	9757289	579825
937	9756217	579829
938	9756120	579889
939	9755941	579941
940	9755731	579989
941	9755598	580041
942	9755375	580106
943	9755153	580142
944	9755032	580197
945	9755007	580283
946	9754615	580414
947	9754219	580532
948	9754020	580647
949	9751876	580786
950	9751014	580933
951	9734643	581076
952	9720240	581281
953	9718765	581494
954	9718172	581722
955	9716464	581971
956	9710752	582227
957	9710059	582487
958	9709129	582760
959	9688641	583051
960	9688155	583357
961	9687851	583663
962	9687857	583971
963	9687634	584277
964	9687678	584594
965	9687654	584907
966	9687383	585220
967	9687285	585539
968	9687185	585855
969	9687102	586170
970	9687024	586504
971	9687029	586865
972	9686876	587230
973	9686922	587594
974	9686795	587957
975	9686915	588321
976	9687197	588683
977	9687061	589042
978	9687017	589395
979	9686943	589742
980	9686808	590079
981	9685312	590416
982	9685196	590749
983	9685066	591078
984	9684570	591367
985	9684089	591650
986	9683824	591920
987	9683702	592185
988	9683628	592450
989	9683516	592706
990	9683374	592971
991	9683210	593262
992	9682978	593559
993	9682898	593839
994	9682681	594124
995	9682485	594385
996	9682403	594635
997	9682125	594878
998	9681998	595121
999	9681866	595362
1000	9681707	595618
1001	9681630	595900
1002	9681517	596188
1003	9681317	596468
1004	9681198	596739
1005	9681010	596991
1006	9680614	597255
1007	9674156	597490
1008	9673822	597698
1009	9673613	597883
1010	9673504	598056
1011	9673164	598215
1012	9673063	598344
1013	9672990	598475
1014	0	598604
1015	0	598736
1016	0	598863
1017	0	598992
1018	0	599119
1019	0	599237
1020	0	599361
1021	0	599515
1022	0	599675
1023	0	599839
1024	0	600002
1025	0	600165
1026	0	600334
1027	0	600506
1028	0	600669
1029	0	600854
1030	0	601045
1031	0	601236
1032	0	601415
1033	0	601577
1034	0	601743
1035	0	601917
1036	3111153	602088
1037	3111163	602248
1038	3111173	602405
1039	3111180	602556
1040	3111191	602695
1041	3111201	602822
1042	3111213	602963
1043	3111225	603123
1044	3111253	603274
1045	3111280	603427
1046	3111311	603578
1047	3111330	603709
1048	3111489	603855
1049	3111552	603950
1050	3111564	604042
1051	3111578	604143
1052	3111636	604240
1053	3111645	604338
1054	3111663	604433
1055	3111960	604525
1056	3111978	604616
1057	3111998	604714
1058	3112008	604812
1059	3112071	604925
1060	3112088	605047
1061	3112094	605158
1062	3112118	605242
1063	3112352	605315
1064	3112358	605382
1065	3112371	605451
1066	3112396	605523
1067	3112502	605618
1068	3112555	605726
1069	3112597	605843
1070	3112642	605964
1071	3112705	606079
1072	3112868	606196
1073	3112983	606308
1074	3113151	606406
1075	3113158	606496
1076	3113420	606572
1077	3113783	606618
1078	3114784	606648
1079	3115524	606654
1080	3118328	606651
1081	3118698	606613
1082	3138881	606547
1083	3142220	606470
1084	3142588	606389
1085	3142688	606303
1086	3142707	606195
1087	3142720	606080
1088	3142819	605960
1089	3142820	605840
1090	3142819	605724
1091	3142828	605607
1092	3142827	605490
1093	3142828	605384
1094	3143062	605274
1095	3143053	605164
1096	3143096	605062
1097	3143081	604969
1098	3143072	604864
1099	3143040	604761
1100	3143047	604660
1101	3143030	604532
1102	3142586	604417
1103	3135584	604310
1104	3135662	604208
1105	3135794	604112
1106	3135798	604014
1107	3135796	603915
1108	3135787	603811
1109	3135844	603706
1110	3135854	603596
1111	3135955	603478
1112	3135784	603357
1113	3136101	603233
1114	3136072	603111
1115	3136098	602987
1116	3136045	602875
1117	3135711	602766
1118	3134693	602665
1119	3131929	602577
1120	3131792	602486
1121	3131736	602363
1122	3131699	602246
1123	3131647	602157
1124	3131604	602059
1125	3131598	601947
1126	3131476	601844
1127	3131062	601740
1128	3124014	601623
1129	3123918	601510
1130	3123854	601399
1131	3124040	601282
1132	3124538	601166
1133	3124142	601051
1134	3122086	600911
1135	3122104	600756
1136	3122332	600590
1137	3122331	600425
1138	3122289	600272
1139	3122182	600162
1140	3122016	600069
1141	3122034	599972
1142	3121556	599876
1143	3121500	599774
1144	3120843	599680
1145	3120679	599565
1146	3120583	599440
1147	3120415	599331
1148	3117509	599225
1149	3117499	599123
1150	3117463	599028
1151	3117442	598939
1152	3117394	598835
1153	3117218	598726
1154	3116670	598627
1155	3116584	598522
1156	3116579	598416
1157	3116565	598298
1158	3116582	598173
1159	3116558	598051
1160	3116548	597935
1161	3116557	597822
1162	3116674	597716
1163	3116670	597618
1164	3116630	597530
1165	3116619	597450
1166	3116602	597371
1167	3116635	597275
1168	3116611	597174
1169	3116551	597060
1170	3116488	596876
1171	3116469	596666
1172	3116479	596452
1173	3116451	596240
1174	3116426	596038
1175	3116376	595848
1176	3116361	595658
1177	3116267	595475
1178	3116245	595301
1179	3116243	595155
1180	3116236	595022
1181	3116225	594846
1182	3116138	594711
1183	3116119	594603
1184	3116106	594490
1185	3116028	594379
1186	3116026	594299
1187	3116012	594233
1188	3116009	594159
1189	3115996	594095
1190	3115931	594016
1191	3115876	593926
1192	3115788	593841
1193	3115663	593755
1194	3115652	593669
1195	3115625	593562
1196	3115606	593445
1197	3115528	593374
1198	3115506	593329
1199	3115472	593367
1200	3115370	593400
1201	3115282	593414
1202	0	593438
1203	0	593253
1204	0	593067
1205	0	592890
1206	0	592709
1207	0	592544
1208	0	592394
1209	0	592246
1210	0	592106
1211	0	591974
1212	0	591874
1213	0	591780
1214	0	591683
1215	0	591569
1216	0	591444
1217	0	591315
1218	0	591173
1219	0	591051
1220	0	590933
1221	0	590825
1222	0	590721
1223	0	590628
1224	0	590547
1225	0	590481
1226	0	590421
1227	0	590375
1228	0	590297
1229	0	590192
1230	0	590082
1231	0	589972
1232	0	589864
1233	0	589764
1234	0	589670
1235	0	589575
1236	0	589486
1237	0	589403
1238	0	589327
1239	0	589242
1240	0	589155
1241	0	589065
1242	0	588981
1243	0	588899
1244	0	588833
1245	0	588726
1246	0	588608
1247	0	588492
1248	0	588370
1249	0	588250
1250	0	588135
1251	2602968	588019
1252	2602966	587904
1253	2602976	587797
1254	2603028	587665
1255	2603032	587531
1256	2603045	587381
1257	2603049	587234
1258	2603051	587086
1259	2603059	586929
1260	2603041	586777
1261	2603059	586630
1262	2603070	586480
1263	2603092	586305
1264	2603089	586144
1265	2603115	585977
1266	2603119	585795
1267	2603122	585609
1268	2603155	585426
1269	2603183	585258
1270	2603232	585093
1271	2603233	584936
1272	2603196	584773
1273	2603202	584607
1274	2603198	584437
1275	2603200	584264
1276	2603203	584090
1277	2603179	583917
1278	2603169	583741
1279	2603149	583563
1280	2603162	583387
1281	2603185	583229
1282	2603169	583103
1283	2603089	582989
1284	2603164	582856
1285	2603138	582690
1286	2603202	582475
1287	2603193	582274
1288	2603200	582079
1289	2603190	581870
1290	2603198	581661
1291	2603272	581447
1292	2603279	581239
1293	2603370	581035
1294	2604292	580836
1295	2604376	580638
1296	2604393	580454
1297	2604402	580260
1298	2604411	580068
1299	2604416	579868
1300	2604425	579663
1301	2604466	579448
1302	2604491	579214
1303	2604505	578962
1304	2604522	578710
1305	2604527	578468
1306	2604655	578245
1307	2604697	578074
1308	2604748	577904
1309	2604804	577733
1310	2604791	577559
1311	2603791	577391
1312	2603780	577225
1313	2603764	577061
1314	2603775	576886
1315	2603773	576721
1316	2603777	576539
1317	2603789	576352
1318	2603809	576177
1319	2603805	576002
1320	2603805	575836
1321	2603779	575680
1322	2603781	575535
1323	2603784	575375
1324	2603783	575208
1325	2603802	575048
1326	2603798	574884
1327	2603800	574719
1328	2604010	574551
1329	2604019	574383
1330	2604022	574212
1331	2604035	574021
1332	2604044	573805
1333	2604037	573591
1334	2604017	573377
1335	2604006	573154
1336	2603911	572924
1337	2602995	572696
1338	2602960	572458
1339	2602897	572205
1340	2602894	571951
1341	2602906	571689
1342	2602896	571432
1343	2602914	571176
1344	2602900	570922
1345	2602919	570671
1346	2602921	570415
1347	2602914	570156
1348	2602947	569893
1349	2602933	569622
1350	2602324	569336
1351	2601626	569061
1352	2601642	568797
1353	2601619	568550
1354	2601675	568313
1355	2601673	568057
1356	2601648	567852
1357	2601779	567637
1358	2601754	567285
1359	2602000	566937
1360	2601820	566596
1361	2601793	566260
1362	2601792	565936
1363	2601787	565615
1364	2601825	565279
1365	2601807	564949
1366	2601557	564650
1367	2601472	564330
1368	2601480	564009
1369	2600862	563691
1370	2595078	563375
1371	2594370	563057
1372	2594342	562744
1373	2594143	562436
1374	2594035	562134
1375	2593836	561815
1376	2593773	561516
1377	2593692	561213
1378	2593568	560905
1379	2593545	560601
1380	2593135	560284
1381	2589751	559985
1382	2589620	559697
1383	2589415	559410
1384	2589348	559129
1385	2589361	558844
1386	2588684	558556
1387	2589496	558280
1388	2589994	557979
1389	2589995	557662
1390	2590002	557329
1391	2589957	556968
1392	2589899	556577
1393	2589872	556178
1394	2589867	555773
1395	2589812	555368
1396	2589554	554966
1397	2589448	554564
1398	2589369	554156
1399	2586119	553747
1400	2586028	553339
1401	2586024	552942
1402	2586029	552569
1403	2585958	552213
1404	2585915	551923
1405	2585803	551637
1406	2585815	551335
1407	2585564	551049
1408	2584283	550761
1409	2584249	550471
1410	2584247	550187
1411	2584160	549903
1412	2584124	549616
1413	2584108	549330
1414	0	549037
1415	0	548733
1416	0	548423
1417	0	548116
1418	0	547793
1419	0	547482
1420	0	547165
1421	0	546877
1422	0	546571
1423	0	546273
1424	0	545980
1425	0	545727
1426	0	545496
1427	0	545260
1428	0	545021
1429	0	544787
1430	0	544564
1431	2517554	544347
1432	2517573	544130
1433	2517586	543916
1434	2517605	543721
1435	2517613	543538
1436	2517625	543360
1437	2517644	543173
1438	2517655	542980
1439	2517678	542795
1440	2517703	542610
1441	2517738	542422
1442	2517789	542230
1443	2517808	542043
1444	2518014	541834
1445	2518056	541597
1446	2518078	541316
1447	2518103	541037
1448	2518164	540758
1449	2518184	540463
1450	2518202	540156
1451	2518195	539865
1452	2518208	539570
1453	2518206	539275
1454	2518219	538975
1455	2518228	538676
1456	2518229	538378
1457	2518246	538073
1458	2518255	537755
1459	2518298	537423
1460	2518307	537069
1461	2518292	536704
1462	2518302	536339
1463	2518306	535978
1464	2518306	535611
1465	2518303	535244
1466	2518319	534879
1467	2518291	534512
1468	2518278	534143
1469	2518317	533782
1470	2518335	533406
1471	2518391	533001
1472	2518410	532576
1473	2518441	532152
1474	2518475	531729
1475	2518530	531305
1476	2518583	530878
1477	2518623	530446
1478	2518685	530007
1479	2518759	529572
1480	2518756	529140
1481	2518752	528705
1482	2518920	528264
1483	2519008	527830
1484	2522161	527400
1485	2523237	526971
1486	2523277	526552
1487	2523385	526140
1488	2523391	525728
1489	2523389	525321
1490	2523390	524891
1491	2523401	524423
1492	2523382	523958
1493	2523383	523494
1494	2523417	523024
1495	2523389	522556
1496	2523418	522086
1497	2523407	521615
1498	2523409	521148
1499	2523396	520680
1500	2523388	520207
1501	2523383	519700
1502	2523357	519183
1503	2523216	518671
1504	2523206	518186
1505	2523176	517704
1506	2523103	517235
1507	2523091	516787
1508	2523076	516335
1509	2523050	515889
1510	2523029	515453
1511	2523017	515030
1512	2523003	514642
1513	2522950	514251
1514	2522946	513859
1515	2522972	513469
1516	2522968	513079
1517	2522958	512690
1518	2522944	512299
1519	2522929	511915
1520	2522923	511539
1521	2522896	511139
1522	2522863	510715
1523	2522803	510282
1524	2522787	509814
1525	2522760	509340
1526	2522722	508859
1527	2522684	508372
1528	2522661	507908
1529	2522622	507430
1530	2522583	506945
1531	2522522	506452
1532	2522444	505955
1533	2521925	505459
1534	2521862	504958
1535	2521814	504450
1536	2521754	503934
1537	2520022	503416
1538	2519907	502898
1539	2519875	502383
1540	2519840	501885
1541	2519800	501393
1542	2519737	500884
1543	2519682	500358
1544	2519656	499829
1545	2519603	499307
1546	2519540	498792
1547	2519414	498295
1548	2519381	497797
1549	2519280	497303
1550	2519253	496808
1551	2519070	496315
1552	2518711	495820
1553	2518485	495331
1554	2518466	494844
1555	2518429	494367
1556	2518374	493894
1557	2518341	493410
1558	2518266	492904
1559	2518228	492399
1560	2518083	491880
1561	2517850	491373
1562	2517825	490867
1563	2517789	490356
1564	2517712	489852
1565	2517676	489358
1566	2517635	488881
1567	2517576	488411
1568	2517528	487938
1569	2517442	487465
1570	2517392	486989
1571	2517358	486516
1572	2517324	486039
1573	2517264	485564
1574	2517220	485101
1575	2517103	484647
1576	2517055	484203
1577	2517010	483767
1578	2516747	483343
1579	2516681	482928
1580	2516633	482517
1581	2516559	482129
1582	2516484	481764
1583	2516414	481385
1584	2515995	481003
1585	2515897	480623
1586	2515848	480262
1587	2515796	479906
1588	2515703	479556
1589	2515664	479206
1590	2515621	478864
1591	2515569	478541
1592	2515507	478234
1593	2515421	477929
1594	2515360	477645
1595	2515269	477360
1596	2515142	477090
1597	2515063	476843
1598	2515016	476622
1599	0	476403
1600	0	476192
1601	0	476015
1602	0	475832
1603	0	475645
1604	0	475457
1605	0	475265
1606	0	475073
1607	0	474891
1608	0	474715
1609	0	474543
1610	0	474373
1611	0	474213
1612	0	474050
1613	0	473884
1614	0	473720
1615	0	473565
1616	0	473402
1617	0	473237
1618	0	473065
1619	0	472867
1620	0	472673
1621	0	472491
1622	0	472332
1623	0	472151
1624	0	471976
1625	0	471799
1626	0	471621
1627	0	471450
1628	0	471290
1629	0	471129
1630	0	470987
1631	0	470858
1632	0	470727
1633	0	470592
1634	0	470478
1635	0	470357
1636	0	470257
1637	0	470155
1638	0	470060
1639	0	469949
1640	0	469827
1641	0	469713
1642	0	469597
1643	0	469483
1644	0	469376
1645	0	469265
1646	0	469154
1647	0	469042
1648	0	468921
1649	0	468810
1650	0	468699
1651	0	468592
1652	189288	468498
1653	189294	468408
1654	189296	468320
1655	189299	468244
1656	189300	468172
1657	189301	468109
1658	189306	468051
1659	189305	467990
1660	189309	467927
1661	189311	467860
1662	189312	467782
1663	189317	467712
1664	189321	467635
1665	189323	467555
1666	189326	467478
1667	189325	467391
1668	189325	467305
1669	189328	467222
1670	189331	467137
1671	189334	467051
1672	189336	466965
1673	189344	466871
1674	189346	466762
1675	189349	466643
1676	189350	466525
1677	189349	466391
1678	189349	466251
1679	189352	466089
1680	189357	465908
1681	189357	465725
1682	189362	465502
1683	189363	465254
1684	189367	465023
1685	189367	464789
1686	189373	464541
1687	189375	464286
1688	189376	464034
1689	189377	463768
1690	189379	463510
1691	189378	463244
1692	189380	462970
1693	189383	462694
1694	189393	462418
1695	189400	462166
1696	189428	461927
1697	189432	461652
1698	189430	461358
1699	189431	461028
1700	189433	460707
1701	189439	460382
1702	189439	460049
1703	189443	459714
1704	189463	459376
1705	189464	459040
1706	189461	458702
1707	189461	458363
1708	189457	458016
1709	189456	457664
1710	189445	457305
1711	189440	456939
1712	189440	456542
1713	189440	456142
1714	189440	455743
1715	189442	455343
1716	189447	454951
1717	189446	454554
1718	189448	454164
1719	189448	453772
1720	189445	453398
1721	189444	453019
1722	189442	452655
1723	189441	452275
1724	189439	451897
1725	189437	451516
1726	189432	451123
1727	189431	450707
1728	189435	450297
1729	189436	449889
1730	189435	449481
1731	189435	449076
1732	189438	448666
1733	189436	448261
1734	189430	447846
1735	189433	447433
1736	189430	446997
1737	189424	446551
1738	189424	446099
1739	189422	445640
1740	189421	445177
1741	189419	444717
1742	189416	444241
1743	189395	443769
1744	189119	443307
1745	189032	442852
1746	189025	442399
1747	189025	441945
1748	189024	441501
1749	189015	441060
1750	189013	440616
1751	189015	440175
1752	189013	439735
1753	189014	439295
1754	189002	438869
1755	189007	438442
1756	189008	438016
1757	189008	437596
1758	189006	437188
1759	189010	436780
1760	189002	436367
1761	188957	435956
1762	188956	435551
1763	188956	435149
1764	188955	434736
1765	188923	434323
1766	188904	433901
1767	188846	433469
1768	188784	433024
1769	188781	432567
1770	188780	432112
1771	188780	431651
1772	188773	431197
1773	188741	430749
1774	188732	430299
1775	188728	429855
1776	188712	429416
1777	188689	428982
1778	188678	428557
1779	188676	428131
1780	188675	427704
1781	188663	427271
1782	188662	426826
1783	188653	426396
1784	188652	425977
1785	188650	425558
1786	188648	425144
1787	188644	424769
1788	188636	424401
1789	188622	424043
1790	188619	423678
1791	188614	423324
1792	188595	422977
1793	188574	422633
1794	188565	422298
1795	188561	421974
1796	188547	421647
1797	188531	421332
1798	188491	421029
1799	188454	420727
1800	188449	420434
1801	188439	420157
1802	188431	419892
1803	188419	419636
1804	188412	419373
1805	188405	419079
1806	188391	418789
1807	188320	418491
1808	188304	418200
1809	188301	417909
1810	188259	417617
1811	188255	417328
1812	188250	417036
1813	188244	416740
1814	188312	416464
1815	188318	416181
1816	188317	415917
1817	188309	415653
1818	0	415403
1819	0	415154
1820	0	414899
1821	0	414648
1822	0	414403
1823	0	414157
1824	0	413916
1825	0	413675
1826	0	413433
1827	0	413201
1828	0	412973
1829	0	412745
1830	0	412522
1831	0	412302
1832	0	412079
1833	0	411866
1834	0	411658
1835	0	411458
1836	0	411267
1837	0	411076
1838	0	410893
1839	0	410694
1840	0	410494
1841	0	410304
1842	0	410123
1843	0	409953
1844	0	409792
1845	0	409629
1846	0	409471
1847	0	409323
1848	368	409171
1849	368	409022
1850	368	408879
1851	368	408731
1852	369	408589
1853	369	408452
1854	369	408316
1855	370	408195
1856	370	408048
1857	370	407903
1858	370	407903
1859	370	407904
1860	370	407916
1861	370	407937
1862	370	407963
1863	370	408005
1864	370	408049
1865	370	408107
1866	370	408171
1867	370	408242
1868	370	408309
1869	370	408378
1870	370	408449
1871	370	408521
1872	370	408595
1873	370	408670
1874	370	408746
1875	370	408823
1876	370	408884
1877	370	408928
1878	370	408969
1879	370	409037
1880	370	409121
1881	370	409181
1882	370	409247
1883	370	409314
1884	370	409380
1885	370	409446
1886	370	409518
1887	370	409587
1888	370	409660
1889	370	409723
1890	370	409797
1891	370	409889
1892	370	409988
1893	370	410099
1894	370	410216
1895	370	410333
1896	370	410446
1897	370	410535
1898	370	410622
1899	370	410715
1900	370	410805
1901	370	410882
1902	370	410938
1903	370	410999
1904	370	411006
1905	370	411009
1906	369	411018
1907	369	411023
1908	369	411029
1909	369	411040
1910	369	411048
1911	369	411061
1912	369	411087
1913	369	411123
1914	369	411162
1915	369	411206
1916	369	411251
1917	369	411307
1918	367	411382
1919	367	411443
1920	367	411483
1921	367	411497
1922	367	411493
1923	367	411492
1924	367	411498
1925	367	411470
1926	367	411392
1927	367	411363
1928	367	411333
1929	367	411292
1930	367	411245
1931	367	411200
1932	367	411158
1933	367	411118
1934	367	411088
1935	367	411068
1936	367	411055
1937	367	411056
1938	367	411069
1939	367	411084
1940	367	411098
1941	367	411127
1942	368	411155
1943	368	411179
1944	368	411209
1945	368	411239
1946	368	411275
1947	368	411322
1948	365	411375
1949	364	411425
1950	364	411470
1951	364	411500
1952	364	411527
1953	364	411550
1954	364	411573
1955	364	411594
1956	364	411616
1957	364	411642
1958	364	411685
1959	364	411734
1960	364	411771
1961	362	411818
1962	359	411860
1963	359	411910
1964	358	411963
1965	348	412038
1966	348	412137
1967	348	412256
1968	348	412381
1969	344	412493
1970	344	412609
1971	344	412754
1972	344	412898
1973	344	413043
1974	344	413179
1975	344	413312
1976	344	413446
1977	344	413583
1978	342	413712
1979	338	413839
1980	337	413962
1981	337	414088
1982	337	414211
1983	337	414316
1984	337	414419
1985	337	414519
1986	337	414616
1987	337	414713
1988	337	414806
1989	337	414897
1990	337	415006
1991	337	415144
1992	337	415291
1993	337	415435
1994	337	415578
1995	339	415726
1996	339	415872
1997	339	416018
1998	339	416167
[truncated: 27,884 more rows]

## Sheet: Figure 1c
Figure 1c
Mutation rates (unfiltered)							AC vs. GU Mutation Rates (unfiltered)
										Untreated			DMS-treated
Genome coordinate	Nucleotide	Untreated	DMS-treated (unfiltered)	Excluded from plots			Genome coordinate start	Genome coordinate end		A and C	G and U		A and C	G and U
1	A	0	0	FALSE			1	100		0.00225868	0.000872766		0.0294007	0.00617596
2	U	0	0	FALSE			51	150		0.00244064	0.000976604		0.0273866	0.00525717
3	U	0	0	FALSE			101	200		0.00212437	0.000977885		0.0250129	0.00546346
4	A	0	0.00202	FALSE			151	250		0.001925	0.001055		0.020945	0.00629732
5	A	0.0004	0.01996	FALSE			201	300		0.00158404	0.000960943		0.0202879	0.00683151
6	A	0.0004	0.02629	FALSE			251	350		0.0015328	0.000801		0.0240022	0.0058258
7	G	0.00116	0.02528	FALSE			301	400		0.00155756	0.000793273		0.0263876	0.00770818
8	G	0.00077	0.00355	FALSE			351	450		0.00113881	0.00089931		0.0218945	0.00788172
9	U	0.00115	0.00297	FALSE			401	500		0.0012583	0.000986415		0.0212149	0.00548604
10	U	0	0.00458	FALSE			451	550		0.00137396	0.00110712		0.0221906	0.00626558
11	U	0.00073	0.00191	FALSE			501	600		0.00129325	0.000997667		0.0249695	0.00798967
12	A	0.00107	0.01755	FALSE			551	650		0.00101091	0.000786429		0.0231475	0.00754893
13	U	0.00036	0.00232	FALSE			601	700		0.00106918	0.000851569		0.02044	0.00654471
14	A	0.00105	0.00835	FALSE			651	750		0.00121437	0.000798462		0.021984	0.00741385
15	C	0.00138	0.01123	FALSE			701	800		0.00133529	0.000927551		0.0222129	0.00750286
16	C	0.00105	0.02089	FALSE			751	850		0.0017342	0.001213		0.0234074	0.0085166
17	U	0	0.00259	FALSE			801	900		0.0015498	0.00108686		0.0254725	0.0073749
18	U	0	0.00302	FALSE			851	950		0.00117729	0.000883462		0.0270956	0.00615519
19	C	0.00338	0.05174	FALSE			901	1000		0.00119468	0.000798679		0.0329719	0.00699547
20	C	0.00033	0.07946	FALSE			951	1050		0.000911923	0.000799167		0.0293442	0.00623854
21	C	0.00066	0.10617	FALSE			1001	1100		0.000720392	0.000701633		0.0210635	0.00531633
22	A	0.00099	0.02154	FALSE			1051	1150		0.00104774	0.000674894		0.023693	0.00593468
23	G	0.00165	0.04782	FALSE			1101	1200		0.00122096	0.000815208		0.0264986	0.00642625
24	G	0.00066	0.00729	FALSE			1151	1250		0.00114596	0.00076283		0.02403	0.00561208
25	U	0.001	0.00284	FALSE			1201	1300		0.00113111	0.000781273		0.0233509	0.00616509
26	A	0	0.01776	FALSE			1251	1350		0.00125913	0.000757037		0.0257754	0.00642407
27	A	0.00065	0.03298	FALSE			1301	1400		0.0011044	0.0006952		0.0280396	0.004457
28	C	0.00156	0.0392	FALSE			1351	1450		0.000936346	0.000822292		0.0280723	0.00489313
29	A	0.00187	0.01451	FALSE			1401	1500		0.00131091	0.000956071		0.0275384	0.00728857
30	A	0.00124	0.00887	FALSE			1451	1550		0.00174286	0.00104		0.0281274	0.00698615
31	A	0.00278	0.01251	FALSE			1501	1600		0.0011815	0.000843		0.0236503	0.00628633
32	C	0.00212	0.01095	FALSE			1551	1650		0.000739455	0.000529778		0.0211496	0.005604
33	C	0.00091	0.02642	FALSE			1601	1700		0.000871111	0.00053413		0.0219583	0.00476109
34	A	0.00364	0.04277	FALSE			1651	1750		0.00121711	0.000595		0.0221161	0.00488161
35	A	0.00531	0.04667	FALSE			1701	1800		0.00106907	0.000655614		0.0213742	0.00398351
36	C	0.00295	0.07419	FALSE			1751	1850		0.000721273	0.000914889		0.0210685	0.00541822
37	C	0.00646	0.06209	FALSE			1801	1900		0.0008972	0.000921		0.026744	0.0064846
38	A	0.00266	0.02505	FALSE			1851	1950		0.00142023	0.000886842		0.0294798	0.00446544
39	A	0.00359	0.03435	FALSE			1901	2000		0.00138365	0.000949167		0.0245819	0.00478521
40	C	0.00522	0.05548	FALSE			1951	2050		0.00130962	0.000892553		0.0243628	0.00559851
41	U	0.00029	0.00209	FALSE			2001	2100		0.00127488	0.000774915		0.025201	0.00595356
42	U	0.00057	0.00392	FALSE			2051	2150		0.00130556	0.000721636		0.0253867	0.00591945
43	U	0.00055	0.00251	FALSE			2101	2200		0.00104348	0.000701111		0.0262435	0.00644981
44	C	0.00656	0.06224	FALSE			2151	2250		0.000664167	0.000775156		0.0219186	0.00729469
45	G	0.00195	0.01746	FALSE			2201	2300		0.000697955	0.000775893		0.0183921	0.00673857
46	A	0.00136	0.01393	FALSE			2251	2350		0.000834545	0.000642857		0.0218605	0.00465196
47	U	0.00192	0.00203	FALSE			2301	2400		0.000936905	0.000985862		0.0207255	0.0054919
48	C	0.0024	0.01449	FALSE			2351	2450		0.00091549	0.00101714		0.0225761	0.00778653
49	U	0	0.00235	FALSE			2401	2500		0.000902982	0.000595814		0.0264021	0.00697349
50	C	0.0026	0.03008	FALSE			2451	2550		0.000814821	0.000566591		0.0272434	0.006
51	U	0.00158	0.00367	FALSE			2501	2600		0.000996226	0.000574468		0.0271393	0.00487426
52	U	0.00077	0.00256	FALSE			2551	2650		0.0011024	0.0007278		0.0250986	0.0049194
53	G	0.00051	0.00769	FALSE			2601	2700		0.00104093	0.000751304		0.0259998	0.00500761
54	U	0.0015	0.00514	FALSE			2651	2750		0.0011481	0.000795		0.0256183	0.00569214
55	A	0.002	0.01139	FALSE			2701	2800		0.00106	0.000784902		0.0236684	0.0056151
56	G	0.00075	0.01207	FALSE			2751	2850		0.000913478	0.000596481		0.0232287	0.00467889
57	A	0.00171	0.00972	FALSE			2801	2900		0.00114773	0.000608214		0.0223898	0.00583179
58	U	0.00146	0.00216	FALSE			2851	2950		0.00105367	0.000716863		0.0241994	0.0064598
59	C	0.00048	0.01631	FALSE			2901	3000		0.0011234	0.00088283		0.0241009	0.00698566
60	U	0.00047	0.00214	FALSE			2951	3050		0.00128795	0.00068377		0.0218344	0.00584443
61	G	0.00264	0.00816	FALSE			3001	3100		0.000989111	0.000600727		0.021206	0.00589309
62	U	0.0012	0.00181	FALSE			3051	3150		0.000826875	0.000681923		0.0246769	0.00712462
63	U	0.00048	0.00188	FALSE			3101	3200		0.0010244	0.0006566		0.026613	0.0058244
64	C	0.00395	0.02614	FALSE			3151	3250		0.001142	0.0007698		0.027019	0.0062288
65	U	0.00069	0.00215	FALSE			3201	3300		0.00118037	0.000640652		0.0261517	0.00555522
66	C	0.00337	0.06538	FALSE			3251	3350		0.00120547	0.000620638		0.0227743	0.00406766
67	U	0.0009	0.00294	FALSE			3301	3400		0.000908163	0.000603333		0.0185355	0.00365686
68	A	0.00354	0.02647	FALSE			3351	3450		0.00077537	0.000653696		0.0197904	0.00491348
69	A	0.00327	0.03118	FALSE			3401	3500		0.0009144	0.0008276		0.0228936	0.007606
70	A	0.00239	0.03685	FALSE			3451	3550		0.00158102	0.000837843		0.0224333	0.00625255
71	C	0.00436	0.06036	FALSE			3501	3600		0.00151833	0.00114077		0.0207375	0.00516538
72	G	0.0017	0.01325	FALSE			3551	3650		0.00122638	0.00104283		0.0213755	0.0057417
73	A	0.00041	0.0102	FALSE			3601	3700		0.00117941	0.000527347		0.0245118	0.00442878
74	A	0.00125	0.01121	FALSE			3651	3750		0.00112326	0.000544074		0.0257317	0.00453556
75	C	0.00263	0.02198	FALSE			3701	3800		0.0014261	0.000688814		0.0267176	0.00476271
76	U	0.00183	0.00612	FALSE			3751	3850		0.00120844	0.000559818		0.0260336	0.00412382
77	U	0.0008	0.00244	FALSE			3801	3900		0.000897778	0.000446087		0.0264287	0.00492043
78	U	0.00116	0.00576	FALSE			3851	3950		0.00102356	0.000578537		0.0253658	0.00508073
79	A	0.00152	0.01383	FALSE			3901	4000		0.000946441	0.000513171		0.024009	0.00462634
80	A	0.00186	0.01802	FALSE			3951	4050		0.00093	0.000532045		0.0242114	0.00411318
81	A	0.00331	0.03763	FALSE			4001	4100		0.00128294	0.00067898		0.0233343	0.00296776
82	A	0.00456	0.02474	FALSE			4051	4150		0.00113279	0.000674386		0.0249477	0.00457298
83	U	0.00036	0.00144	FALSE			4101	4200		0.00122465	0.000729825		0.0248744	0.00686719
84	C	0.00194	0.01231	FALSE			4151	4250		0.00120889	0.000987174		0.0214963	0.00734543
85	U	0.00035	0.00196	FALSE			4201	4300		0.000988491	0.00118255		0.0230742	0.0096383
86	G	0.0021	0.00769	FALSE			4251	4350		0.0011532	0.0008132		0.0249064	0.0071194
87	U	0.00035	0.00184	FALSE			4301	4400		0.00122857	0.000584118		0.0229563	0.00437098
88	G	0.00104	0.00893	FALSE			4351	4450		0.00110286	0.000681961		0.0200704	0.00587843
89	U	0.00052	0.00147	FALSE			4401	4500		0.00100842	0.000676279		0.0209126	0.00457
90	G	0.00086	0.02961	FALSE			4451	4550		0.000795102	0.00070549		0.0223082	0.00507627
91	G	0.00069	0.0072	FALSE			4501	4600		0.000851	0.0007892		0.0222134	0.0048626
92	C	0.00459	0.04725	FALSE			4551	4650		0.00100071	0.000855682		0.0247834	0.00542136
93	U	0.00086	0.00235	FALSE			4601	4700		0.00110348	0.000799444		0.0289263	0.00600222
94	G	0.00171	0.0062	FALSE			4651	4750		0.00110295	0.000767679		0.0281004	0.00433286
95	U	0.0005	0.00515	FALSE			4701	4800		0.0010551	0.000856531		0.0243445	0.0038402
96	C	0.00083	0.01648	FALSE			4751	4850		0.00118377	0.000714255		0.0242955	0.00484596
97	A	0.00166	0.00756	FALSE			4801	4900		0.00122593	0.000475		0.0243085	0.00530674
98	C	0.00098	0.0128	FALSE			4851	4950		0.00124077	0.000549583		0.0236879	0.00449042
99	U	0.00048	0.00196	FALSE			4901	5000		0.001035	0.0005838		0.0239338	0.005384
100	C	0.00451	0.05069	FALSE			4951	5050		0.000965192	0.000586667		0.0240435	0.00656208
101	G	0.00097	0.02991	FALSE			5001	5100		0.00104942	0.000683333		0.0239129	0.00571521
102	G	0.00371	0.01245	FALSE			5051	5150		0.00114288	0.00061125		0.0221239	0.00428271
103	C	0.00207	0.01267	FALSE			5101	5200		0.00133913	0.000687037		0.0228491	0.00590019
104	U	0.0008	0.00174	FALSE			5151	5250		0.00113111	0.000814783		0.0244502	0.0065337
105	G	0.00239	0.01017	FALSE			5201	5300		0.00101821	0.000676364		0.0242152	0.00442864
106	C	0.00507	0.06896	FALSE			5251	5350		0.00120615	0.000535625		0.0250896	0.00397417
107	A	0.00314	0.03871	FALSE			5301	5400		0.00131353	0.00075898		0.0274069	0.00522694
108	U	0.00047	0.00319	FALSE			5351	5450		0.00109535	0.000815263		0.0243214	0.00614596
109	G	0.00125	0.00642	FALSE			5401	5500		0.000851277	0.000724906		0.0213791	0.00479113
110	C	0.00263	0.01229	FALSE			5451	5550		0.00104038	0.000833125		0.0252387	0.00562313
111	U	0.00092	0.0018	FALSE			5501	5600		0.000975417	0.000854615		0.0286246	0.00686808
112	U	0.00015	0.00145	FALSE			5551	5650		0.00123	0.000902115		0.0285673	0.00596077
113	A	0.00151	0.0107	FALSE			5601	5700		0.00146327	0.000801458		0.0265296	0.00475667
114	G	0.00106	0.00604	FALSE			5651	5750		0.00103396	0.000699615		0.0243846	0.00492673
115	U	0.00075	0.00131	FALSE			5701	5800		0.00104776	0.000627843		0.0220688	0.00434824
116	G	0.00195	0.01021	FALSE			5751	5850		0.00118685	0.000531522		0.0222154	0.00374957
117	C	0.00328	0.02179	FALSE			5801	5900		0.00107667	0.0004695		0.0223383	0.00412525
118	A	0.00148	0.00874	FALSE			5851	5950		0.00106111	0.000381087		0.0224906	0.00413826
119	C	0.00206	0.01687	FALSE			5901	6000		0.000857	0.0003724		0.0220086	0.0042608
120	U	0.00029	0.00198	FALSE			5951	6050		0.00105267	0.0005755		0.0216282	0.0036825
121	C	0.00118	0.02907	FALSE			6001	6100		0.00114642	0.000522766		0.0221134	0.0029266
122	A	0.00058	0.00437	FALSE			6051	6150		0.000873404	0.000446415		0.0277747	0.0038534
123	C	0.00357	0.01441	FALSE			6101	6200		0.000940204	0.000630588		0.023569	0.00536176
124	G	0.00101	0.01015	FALSE			6151	6250		0.000886667	0.000826538		0.0179381	0.00548808
125	C	0.00355	0.01574	FALSE			6201	6300		0.00099537	0.000804783		0.0200209	0.0049863
126	A	0.00114	0.00787	FALSE			6251	6350		0.00102893	0.000716818		0.02145	0.00563727
127	G	0.00128	0.00473	FALSE			6301	6400		0.00110173	0.000972292		0.0231667	0.00786063
128	U	0.00043	0.00228	FALSE			6351	6450		0.00115655	0.000901556		0.0248038	0.00691711
129	A	0.00181	0.01507	FALSE			6401	6500		0.00100222	0.000692174		0.0240331	0.005295
130	U	0.00096	0.00094	FALSE			6451	6550		0.000964909	0.000673333		0.0213809	0.00562067
131	A	0.00162	0.01715	FALSE			6501	6600		0.00118618	0.000727111		0.0206627	0.00445444
132	A	0.00212	0.02154	FALSE			6551	6650		0.00125739	0.000830926		0.0244696	0.00453648
133	U	0.00077	0.00122	FALSE			6601	6700		0.0011231	0.000856379		0.0239848	0.00533345
134	U	0.00063	0.00111	FALSE			6651	6750		0.0013225	0.000746346		0.0231975	0.00467846
135	A	0.00075	0.01889	FALSE			6701	6800		0.00146723	0.000723208		0.0232764	0.00264755
136	A	0.00242	0.02944	FALSE			6751	6850		0.00149667	0.000630909		0.0187273	0.00252618
137	U	0.00047	0.00096	FALSE			6801	6900		0.00134286	0.000480196		0.0230288	0.00447137
138	A	0.00254	0.03916	FALSE			6851	6950		0.00116854	0.000521731		0.0223298	0.00430865
139	A	0.00518	0.09926	FALSE			6901	7000		0.0011261	0.000432881		0.0207378	0.00299051
140	C	0.00311	0.06303	FALSE			6951	7050		0.000973243	0.000612063		0.0226565	0.00419968
141	U	0.00066	0.00192	FALSE			7001	7100		0.00125279	0.000747193		0.0209735	0.00535281
142	A	0.00183	0.02873	FALSE			7051	7150		0.00172268	0.000877966		0.0210444	0.00473492
143	A	0.00116	0.02771	FALSE			7101	7200		0.00160217	0.00120889		0.0233163	0.00367889
144	U	0.00072	0.00218	FALSE			7151	7250		0.0013507	0.000892807		0.0240665	0.00544281
145	U	0.0001	0.0014	FALSE			7201	7300		0.00122688	0.000770294		0.024445	0.00643485
146	A	0.00119	0.03645	FALSE			7251	7350		0.00114541	0.000893651		0.0236676	0.00399365
147	C	0.0046	0.06005	FALSE			7301	7400		0.000994634	0.000796271		0.0234517	0.00374051
148	U	0.00078	0.0015	FALSE			7351	7450		0.000937073	0.000641186		0.0215312	0.00491847
149	G	0.00088	0.00629	FALSE			7401	7500		0.000788108	0.000651905		0.0184376	0.00437952
150	U	0.0001	0.00154	FALSE			7451	7550		0.000919778	0.000740182		0.0209291	0.00510909
151	C	0.00204	0.01313	FALSE			7501	7600		0.00107467	0.000772727		0.0249531	0.00622491
152	G	0.00122	0.00778	FALSE			7551	7650		0.00115684	0.000865161		0.0243521	0.00539258
153	U	0.0008	0.001	FALSE			7601	7700		0.00113318	0.000726429		0.0227711	0.00447393
154	U	0.00111	0.0016	FALSE			7651	7750		0.0012306	0.000643		0.025543	0.0039962
155	G	0.0008	0.00659	FALSE			7701	7800		0.00121904	0.000698958		0.0239748	0.00422833
156	A	0.00126	0.01669	FALSE			7751	7850		0.0009238	0.0006324		0.0229992	0.004763
157	C	0.00313	0.01481	FALSE			7801	7900		0.000983043	0.000646852		0.022737	0.00381574
158	A	0.00217	0.00975	FALSE			7851	7950		0.0011128	0.0006776		0.02374	0.0034542
159	G	0.00151	0.02078	FALSE			7901	8000		0.00114608	0.000653878		0.0250051	0.00413673
160	G	0.00057	0.00672	FALSE			7951	8050		0.00112105	0.000730645		0.0224616	0.00508081
161	A	0.00147	0.0283	FALSE			8001	8100		0.00107875	0.000744808		0.0214854	0.00488673
162	C	0.00366	0.06294	FALSE			8051	8150		0.0010169	0.000715476		0.0233478	0.00418286
163	A	0.00036	0.01026	FALSE			8101	8200		0.00105067	0.000714727		0.0233007	0.00483709
164	C	0.00349	0.01535	FALSE			8151	8250		0.00119349	0.000700877		0.0237344	0.00431947
165	G	0.0009	0.01774	FALSE			8201	8300		0.000966471	0.000651633		0.0230231	0.00382082
166	A	0.0009	0.0113	FALSE			8251	8350		0.0009094	0.0006514		0.025455	0.0049036
167	G	0.00107	0.00503	FALSE			8301	8400		0.00101224	0.000653333		0.0261049	0.00517627
168	U	0.00071	0.00148	FALSE			8351	8450		0.00102491	0.000603778		0.0234062	0.00467422
169	A	0.00114	0.03734	FALSE			8401	8500		0.000981111	0.00070913		0.0220257	0.004085
170	A	0.00178	0.03343	FALSE			8451	8550		0.00120038	0.000599375		0.0207896	0.00460063
171	C	0.00182	0.01085	FALSE			8501	8600		0.00102979	0.000457692		0.0199444	0.00457346
172	U	0.00017	0.00128	FALSE			8551	8650		0.000613846	0.000683443		0.0173295	0.00298328
173	C	0.00086	0.01747	FALSE			8601	8700		0.000990222	0.000730545		0.0220889	0.0038
174	G	0.00328	0.00573	FALSE			8651	8750		0.00112426	0.000733019		0.023923	0.00627245
175	U	0.00078	0.00211	FALSE			8701	8800		0.0012495	0.000873833		0.0241318	0.00609
176	C	0.00145	0.01389	FALSE			8751	8850		0.001315	0.000843077		0.02863	0.00510423
177	U	0.00017	0.00119	FALSE			8801	8900		0.00146792	0.000843077		0.025415	0.00623904
178	A	0.00068	0.0114	FALSE			8851	8950		0.00159921	0.000915161		0.0202353	0.00550081
179	U	0.00161	0.00141	FALSE			8901	9000		0.00138041	0.000766667		0.0238006	0.0037351
180	C	0.00067	0.01384	FALSE			8951	9050		0.00125208	0.00075		0.0216513	0.00476404
181	U	0.00025	0.00112	FALSE			9001	9100		0.000942564	0.000807705		0.024499	0.00428098
182	U	0.00017	0.00072	FALSE			9051	9150		0.001208	0.000707455		0.0301596	0.00464455
183	C	0.00158	0.01323	FALSE			9101	9200		0.00129271	0.000680385		0.0284319	0.00579962
184	U	0.00058	0.00132	FALSE			9151	9250		0.00111804	0.000773148		0.0258956	0.00702852
185	G	0.00239	0.01855	FALSE			9201	9300		0.001465	0.000717667		0.0244303	0.0071155
186	C	0.00606	0.07021	FALSE			9251	9350		0.00149921	0.00065871		0.0223208	0.0055129
187	A	0.00278	0.04177	FALSE			9301	9400		0.00142533	0.000651818		0.0234391	0.00519727
188	G	0.00099	0.0144	FALSE			9351	9450		0.00177717	0.000906111		0.025847	0.00560444
189	G	0.00156	0.00709	FALSE			9401	9500		0.00149622	0.00112714		0.0247292	0.00626032
190	C	0.00082	0.0099	FALSE			9451	9550		0.00126707	0.000812881		0.0226744	0.0045061
191	U	0.00082	0.00093	FALSE			9501	9600		0.00118714	0.000395517		0.0246467	0.00256138
192	G	0.00197	0.00836	FALSE			9551	9650		0.000975526	0.000750161		0.0268579	0.00364323
193	C	0.00204	0.0096	FALSE			9601	9700		0.00108619	0.00100017		0.0275419	0.00429793
194	U	0.00049	0.00118	FALSE			9651	9750		0.000870222	0.000701091		0.0245478	0.00366545
195	U	0.00016	0.00108	FALSE			9701	9800		0.000993	0.000713833		0.0217908	0.004179
196	A	0.00072	0.00617	FALSE			9751	9850		0.00134564	0.000687049		0.0221128	0.00440361
197	C	0.0015	0.01032	FALSE			9801	9900		0.00116234	0.000618491		0.0212117	0.00331019
198	G	0.00136	0.01747	FALSE			9851	9950		0.000948824	0.000673061		0.0211265	0.00549571
199	G	0.00119	0.00701	FALSE			9901	10000		0.0010546	0.0007444		0.0242514	0.0062612
200	U	0.00072	0.00154	FALSE			9951	10050		0.00121113	0.000768511		0.0261941	0.00378894
201	U	0.00055	0.00238	FALSE			10001	10100		0.00122224	0.000799804		0.0251184	0.00619039
202	U	0.00069	0.00199	FALSE			10051	10150		0.00128429	0.00071		0.0284274	0.00761966
203	C	0.00336	0.05269	FALSE			10101	10200		0.00128681	0.000622642		0.0269017	0.00565547
204	G	0.002	0.00571	FALSE			10151	10250		0.00116196	0.000584082		0.0230465	0.0037449
205	U	0.00199	0.00324	FALSE			10201	10300		0.00110844	0.000594545		0.0234993	0.00585218
206	C	0.00324	0.01257	FALSE			10251	10350		0.00118833	0.000628846		0.0227373	0.00679365
207	C	0.00196	0.01629	FALSE			10301	10400		0.00115294	0.000723265		0.025288	0.00438367
208	G	0.00053	0.00929	FALSE			10351	10450		0.00126977	0.000876964		0.027725	0.00556643
209	U	0.00091	0.00101	FALSE			10401	10500		0.00135538	0.000760492		0.0254826	0.00648918
210	G	0.0009	0.00628	FALSE			10451	10550		0.00103162	0.000672381		0.0240838	0.0049073
211	U	0.0012	0.00166	FALSE			10501	10600		0.000992444	0.000813091		0.0252231	0.00506309
212	U	0.00067	0.00141	FALSE			10551	10650		0.00131204	0.00106		0.024695	0.00816826
213	G	0.00201	0.00806	FALSE			10601	10700		0.0012863	0.00104519		0.0222674	0.0067163
214	C	0.00206	0.01025	FALSE			10651	10750		0.00101349	0.000667368		0.0244616	0.00452982
215	A	0.00147	0.00607	FALSE			10701	10800		0.00106963	0.000635435		0.024162	0.00459022
216	G	0.00096	0.01054	FALSE			10751	10850		0.00128735	0.000887059		0.023732	0.00534176
217	C	0.00462	0.01623	FALSE			10801	10900		0.00116574	0.000849434		0.0220545	0.00617094
218	C	0.00198	0.01325	FALSE			10851	10950		0.000772444	0.000714364		0.0198898	0.00517182
219	G	0.0023	0.00995	FALSE			10901	11000		0.000785556	0.000655636		0.0234071	0.00514382
220	A	0.00116	0.02084	FALSE			10951	11050		0.00102673	0.000929608		0.0285824	0.00501608
221	U	0.00108	0.00185	FALSE			11001	11100		0.001172	0.000816333		0.0299345	0.00358067
222	C	0.00177	0.04477	FALSE			11051	11150		0.00125406	0.000774853		0.0270175	0.00479441
223	A	0.00035	0.04375	FALSE			11101	11200		0.00127028	0.000790469		0.0270028	0.00426875
224	U	0.00069	0.00225	FALSE			11151	11250		0.00123737	0.000693065		0.0240534	0.00540081
225	C	0.00217	0.01291	FALSE			11201	11300		0.00142531	0.000835147		0.0200331	0.00708426
226	A	0.00143	0.01118	FALSE			11251	11350		0.00124111	0.000802187		0.0212367	0.00489859
227	G	0.00184	0.00868	FALSE			11301	11400		0.000905238	0.000933276		0.024305	0.00654328
228	C	0.00209	0.0135	FALSE			11351	11450		0.000696098	0.00092322		0.0232929	0.00669847
229	A	0.00034	0.00841	FALSE			11401	11500		0.00137178	0.000570182		0.0239711	0.00440964
230	C	0.0016	0.01077	FALSE			11451	11550		0.00178359	0.000641639		0.02487	0.00573541
231	A	0.00288	0.00895	FALSE			11501	11600		0.00110143	0.000643846		0.0244329	0.00543769
232	U	0.00114	0.00107	FALSE			11551	11650		0.000981429	0.000595385		0.0233654	0.00452231
233	C	0.0012	0.01261	FALSE			11601	11700		0.00089	0.000709545		0.0214188	0.00462258
234	U	0.00079	0.00165	FALSE			11651	11750		0.000705909	0.00074375		0.0232889	0.00598625
235	A	0.00085	0.03889	FALSE			11701	11800		0.000893818	0.000774		0.0238411	0.00680689
236	G	0.00065	0.01454	FALSE			11751	11850		0.00101927	0.000759333		0.0250138	0.00615867
237	G	0.00065	0.00505	FALSE			11801	11900		0.0008854	0.000657		0.0258906	0.00472
238	U	0.00013	0.00118	FALSE			11851	11950		0.000847255	0.000617347		0.0263129	0.00491449
239	U	0.00071	0.00245	FALSE			11901	12000		0.00130885	0.000816042		0.025114	0.00530979
240	U	0.0005	0.00211	FALSE			11951	12050		0.00156571	0.00124843		0.0222686	0.00667216
241	C	0.00276	0.05501	FALSE			12001	12100		0.0012348	0.0012132		0.024788	0.0099404
242	G	0.00126	0.00614	FALSE			12051	12150		0.00121	0.000890625		0.0289156	0.00780958
243	U	0.00056	0.00148	FALSE			12101	12200		0.00109256	0.000809825		0.0274179	0.00616754
244	C	0.00261	0.01353	FALSE			12151	12250		0.00085325	0.0008705		0.0240022	0.0063255
245	C	0.00242	0.01716	FALSE			12201	12300		0.00118082	0.00106882		0.02596	0.00592549
246	G	0.00188	0.04632	FALSE			12251	12350		0.00124389	0.00101913		0.0242507	0.00637696
247	G	0.00191	0.01866	FALSE			12301	12400		0.0011704	0.0007238		0.0247462	0.005421
248	G	0.0012	0.0087	FALSE			12351	12450		0.0009375	0.000564792		0.0255187	0.00520958
249	U	0.00083	0.00134	FALSE			12401	12500		0.000988525	0.000532564		0.0249477	0.00504538
250	G	0.0012	0.00645	FALSE			12451	12550		0.00103576	0.000597073		0.0255937	0.00416512
251	U	0.0007	0.00108	FALSE			12501	12600		0.0008294	0.000683		0.0222412	0.0052696
252	G	0.00057	0.00894	FALSE			12551	12650		0.000919375	0.000733462		0.0217948	0.00555135
253	A	0.00182	0.01408	FALSE			12601	12700		0.00104204	0.000739216		0.0243767	0.00562608
254	C	0.00163	0.00981	FALSE			12651	12750		0.00130451	0.000812041		0.0259169	0.00594367
255	C	0.00194	0.01574	FALSE			12701	12800		0.00121019	0.00101543		0.026943	0.00613391
256	G	0.0012	0.00762	FALSE			12751	12850		0.0010366	0.000959623		0.0262332	0.0063517
257	A	0.00081	0.03368	FALSE			12801	12900		0.00162319	0.000832075		0.0270083	0.00641981
258	A	0.00031	0.02764	FALSE			12851	12950		0.00159059	0.000809184		0.0262324	0.00540408
259	A	0.00043	0.0358	FALSE			12901	13000		0.000911277	0.000727547		0.0234443	0.00472151
260	G	0.00068	0.01	FALSE			12951	13050		0.0010849	0.000915102		0.0258718	0.00545327
261	G	0.00104	0.00367	FALSE			13001	13100		0.00125298	0.00108075		0.0261651	0.00422774
262	U	0.00086	0.00094	FALSE			13051	13150		0.00113844	0.000820727		0.0233036	0.00571109
263	A	0.00036	0.00853	FALSE			13101	13200		0.0012425	0.000752292		0.021939	0.00752292
264	A	0.0006	0.00764	FALSE			13151	13250		0.00115109	0.000851296		0.022142	0.00711759
265	G	0.00042	0.00666	FALSE			13201	13300		0.00126761	0.000821667		0.0231026	0.00607537
266	A	0.00024	0.00867	FALSE			13251	13350		0.00128623	0.000839362		0.0221175	0.00525106
267	U	0.00048	0.00079	FALSE			13301	13400		0.00150531	0.000881961		0.0210229	0.00628353
268	G	0.00053	0.03412	FALSE			13351	13450		0.00226553	0.00102		0.0241287	0.00600245
269	G	0.00112	0.0114	FALSE			13401	13500		0.00356174	0.00107		0.0281591	0.00549444
270	A	0.00159	0.03718	FALSE			13451	13550		0.00566578	0.00121109		0.0259031	0.00595055
271	G	0.00094	0.01356	FALSE			13501	13600		0.00491792	0.00138404		0.015484	0.00414154
272	A	0.00029	0.01005	FALSE			13551	13650		0.0021216	0.0010058		0.01426	0.002587
273	G	0.00053	0.00851	FALSE			13601	13700		0.0011625	0.000803182		0.0244163	0.00396159
274	C	0.00294	0.02305	FALSE			13651	13750		0.00117453	0.000731702		0.0257485	0.00375936
275	C	0.00106	0.01371	FALSE			13701	13800		0.00103122	0.000634314		0.0251178	0.00443157
276	U	0.00023	0.00104	FALSE			13751	13850		0.000935577	0.0008575		0.0237865	0.00569812
277	U	0.00047	0.00072	FALSE			13801	13900		0.0007564	0.0007378		0.020727	0.0045982
278	G	0.00076	0.00444	FALSE			13851	13950		0.0007978	0.0007098		0.0214042	0.003939
279	U	0.00093	0.0013	FALSE			13901	14000		0.000993469	0.000806275		0.0231333	0.00487686
280	C	0.00301	0.01812	FALSE			13951	14050		0.00121065	0.00070537		0.0227154	0.00542667
281	C	0.00162	0.01603	FALSE			14001	14100		0.00103622	0.000639091		0.0206004	0.005762
282	C	0.00249	0.02903	FALSE			14051	14150		0.000866739	0.000621111		0.0214772	0.00573519
283	U	0.00133	0.00203	FALSE			14101	14200		0.00115283	0.000713148		0.0238887	0.00543537
284	G	0.00144	0.01915	FALSE			14151	14250		0.00117	0.000696538		0.0244902	0.00540635
285	G	0.00092	0.00362	FALSE			14201	14300		0.000786327	0.000558627		0.0245188	0.00553549
286	U	0.00086	0.00132	FALSE			14251	14350		0.000719375	0.000517692		0.0248823	0.00597288
287	U	0.00051	0.00115	FALSE			14301	14400		0.000827174	0.000553148		0.0225587	0.00473981
288	U	0.00038	0.00115	FALSE			14351	14450		0.0010437	0.000502222		0.0245554	0.00477685
289	C	0.00204	0.01308	FALSE			14401	14500		0.00116182	0.000726071		0.0231718	0.00650643
290	A	0.0008	0.00872	FALSE			14451	14550		0.00130848	0.000753889		0.0198926	0.00560407
291	A	0.00105	0.00883	FALSE			14501	14600		0.00146283	0.000776111		0.0259874	0.0049963
292	C	0.00181	0.01105	FALSE			14551	14650		0.00199979	0.00105346		0.026839	0.00440981
293	G	0.00167	0.01889	FALSE			14601	14700		0.00175481	0.000973696		0.0247272	0.00327457
294	A	0.00058	0.01147	FALSE			14651	14750		0.0011281	0.000756379		0.0248326	0.00510569
295	G	0.00063	0.00853	FALSE			14701	14800		0.00110538	0.000705574		0.0242292	0.00599279
296	A	0.0012	0.02606	FALSE			14751	14850		0.00139906	0.000578723		0.0233221	0.00441766
297	A	0.00052	0.01293	FALSE			14801	14900		0.00143233	0.000764912		0.0225279	0.00410263
298	A	0.00042	0.03412	FALSE			14851	14950		0.000993721	0.000961228		0.0231177	0.00477193
299	A	0.00057	0.02248	FALSE			14901	15000		0.00088	0.000704286		0.0224165	0.00566449
300	C	0.002	0.0564	FALSE			14951	15050		0.000979796	0.000568627		0.0228484	0.00538667
301	A	0.00077	0.05487	FALSE			15001	15100		0.00119929	0.000733864		0.021205	0.00402818
302	C	0.0023	0.01552	FALSE			15051	15150		0.00132509	0.000939149		0.0345353	0.00449511
303	A	0.00184	0.00684	FALSE			15101	15200		0.00129792	0.000894468		0.0365398	0.00544957
304	C	0.00286	0.01255	FALSE			15151	15250		0.000912407	0.000932609		0.0239644	0.006535
305	G	0.00097	0.00729	FALSE			15201	15300		0.00081383	0.00092		0.0271494	0.00732962
306	U	0.00165	0.0027	FALSE			15251	15350		0.000992174	0.000746852		0.0261257	0.00654019
307	C	0.00154	0.01015	FALSE			15301	15400		0.0012874	0.0009274		0.0230912	0.0046302
308	C	0.00108	0.02247	FALSE			15351	15450		0.00140302	0.000895965		0.0226949	0.00574632
309	A	0.00052	0.03389	FALSE			15401	15500		0.00118696	0.000873333		0.0250848	0.00810815
310	A	0.00094	0.03092	FALSE			15451	15550		0.00113837	0.000967059		0.0264908	0.00649333
311	C	0.00181	0.04779	FALSE			15501	15600		0.00114711	0.000878909		0.0242689	0.00409182
312	U	0.00036	0.00459	FALSE			15551	15650		0.0013922	0.0007112		0.0225956	0.0046016
313	C	0.00284	0.04258	FALSE			15601	15700		0.00138208	0.000659423		0.0224142	0.00464308
314	A	0.00062	0.0277	FALSE			15651	15750		0.00105628	0.000683684		0.0260047	0.00406035
315	G	0.00077	0.00469	FALSE			15701	15800		0.00103022	0.000574182		0.0238231	0.004306
316	U	0.00031	0.00094	FALSE			15751	15850		0.000859787	0.000625472		0.0211102	0.00480377
317	U	0.00041	0.00113	FALSE			15801	15900		0.000963529	0.00093		0.0257522	0.00452408
318	U	0.00016	0.00114	FALSE			15851	15950		0.00103564	0.000977333		0.0281726	0.00514511
319	G	0.00057	0.00646	FALSE			15901	16000		0.0009382	0.0010382		0.0284602	0.0077786
320	C	0.00514	0.01611	FALSE			15951	16050		0.00128023	0.00112304		0.0304143	0.00650589
321	C	0.00152	0.01551	FALSE			16001	16100		0.00119326	0.000772037		0.0300507	0.00420963
322	U	0.00042	0.00103	FALSE			16051	16150		0.000973846	0.000489167		0.0224973	0.00483292
323	G	0.00042	0.00471	FALSE			16101	16200		0.00102592	0.00046		0.0198198	0.00600451
324	U	0.00069	0.0008	FALSE			16151	16250		0.00121568	0.000796429		0.0216264	0.00830679
325	U	0.00095	0.0017	FALSE			16201	16300		0.00110395	0.000780526		0.0239916	0.00725807
326	U	0.00042	0.00142	FALSE			16251	16350		0.000804468	0.00051434		0.0244602	0.00365868
327	U	0.00047	0.00149	FALSE			16301	16400		0.000865652	0.000628148		0.0238804	0.0032663
328	A	0.00062	0.01929	FALSE			16351	16450		0.000886829	0.000630169		0.0252907	0.00516644
329	C	0.00271	0.01267	FALSE			16401	16500		0.000879796	0.000641176		0.0240326	0.00543196
330	A	0.0017	0.0083	FALSE			16451	16550		0.000913043	0.00074		0.0207937	0.00399889
331	G	0.00093	0.01832	FALSE			16501	16600		0.00097878	0.000779153		0.0229366	0.00502085
332	G	0.00098	0.00549	FALSE			16551	16650		0.00117385	0.000756458		0.0269392	0.00550292
333	U	0.00099	0.00086	FALSE			16601	16700		0.00117346	0.000747292		0.024945	0.00570354
334	U	0.00047	0.00089	FALSE			16651	16750		0.00108333	0.000595818		0.0233489	0.00650545
335	C	0.0026	0.06125	FALSE			16701	16800		0.00124208	0.000480192		0.02451	0.00512731
336	G	0.0013	0.01075	FALSE			16751	16850		0.000935439	0.000502791		0.0214974	0.00510814
337	C	0.00346	0.0384	FALSE			16801	16900		0.000583208	0.000583617		0.019587	0.00652894
338	G	0.00226	0.01304	FALSE			16851	16950		0.000765435	0.000712778		0.0222433	0.00467111
339	A	0.00057	0.00671	FALSE			16901	17000		0.00108259	0.000772174		0.0266046	0.00396978
340	C	0.00219	0.01063	FALSE			16951	17050		0.00109571	0.000603864		0.0275345	0.00445591
341	G	0.00068	0.00825	FALSE			17001	17100		0.000895882	0.000538571		0.0245469	0.00671306
342	U	0.00048	0.00083	FALSE			17051	17150		0.00130167	0.000804231		0.0239358	0.00644712
343	G	0.00126	0.00897	FALSE			17101	17200		0.00164556	0.000968545		0.0246453	0.00479836
344	C	0.00264	0.10465	FALSE			17151	17250		0.00132447	0.000897925		0.0225889	0.0045917
345	U	0.00079	0.00298	FALSE			17201	17300		0.000956531	0.00069451		0.0235563	0.00408784
346	C	0.00159	0.05663	FALSE			17251	17350		0.00103333	0.000616545		0.026162	0.00481073
347	G	0.00139	0.00777	FALSE			17301	17400		0.00111738	0.000575862		0.0233229	0.00447121
348	U	0.00075	0.00242	FALSE			17351	17450		0.00104674	0.000682037		0.0242628	0.00449944
349	A	0.00042	0.01798	FALSE			17401	17500		0.00132034	0.00103905		0.0269064	0.00624595
350	C	0.00223	0.0128	FALSE			17451	17550		0.00136897	0.0010331		0.0295316	0.0056969
351	G	0.00085	0.00865	FALSE			17501	17600		0.00130333	0.000997414		0.0299112	0.00560655
352	U	0.00054	0.00109	FALSE			17551	17650		0.000956739	0.000927222		0.0221778	0.00559278
353	G	0.00086	0.0213	FALSE			17601	17700		0.000828776	0.00080451		0.0211894	0.00387255
354	G	0.00097	0.00495	FALSE			17651	17750		0.0009936	0.0009626		0.0258052	0.005404
355	C	0.00204	0.01297	FALSE			17701	17800		0.00104717	0.000742128		0.0270945	0.00621319
356	U	0.00102	0.00141	FALSE			17751	17850		0.00102314	0.000639796		0.0258863	0.00686122
357	U	0.0007	0.00111	FALSE			17801	17900		0.00108017	0.000656		0.0267242	0.006509
358	U	0.00032	0.00089	FALSE			17851	17950		0.000894211	0.000613721		0.0252721	0.00438744
359	G	0.00101	0.04416	FALSE			17901	18000		0.000781837	0.000651176		0.0230329	0.00414294
360	G	0.00181	0.01537	FALSE			17951	18050		0.00134796	0.000682157		0.0248447	0.00425196
361	A	0.00223	0.01253	FALSE			18001	18100		0.00143143	0.000813137		0.0255016	0.00537647
362	G	0.00171	0.00915	FALSE			18051	18150		0.00119786	0.000848864		0.0279279	0.00525091
363	A	0.00096	0.022	FALSE			18101	18200		0.00143397	0.00109452		0.0274428	0.00530643
364	C	0.00138	0.00749	FALSE			18151	18250		0.00137388	0.00102843		0.0255374	0.00528882
365	U	0.00064	0.00125	FALSE			18201	18300		0.00113796	0.000797255		0.0259361	0.00515549
366	C	0.00069	0.01264	FALSE			18251	18350		0.00137674	0.000951296		0.0286437	0.00813444
367	C	0.0015	0.03007	FALSE			18301	18400		0.00194525	0.000961667		0.0296753	0.00697433
368	G	0.00139	0.00738	FALSE			18351	18450		0.00153591	0.000692857		0.0247055	0.00370339
369	U	0.00054	0.00285	FALSE			18401	18500		0.000806071	0.000789318		0.0235396	0.00472864
370	G	0.00086	0.04295	FALSE			18451	18550		0.000714286	0.000844318		0.0238466	0.00572818
371	G	0.00027	0.01354	FALSE			18501	18600		0.000803542	0.000649423		0.0253992	0.00645385
372	A	0.00081	0.06114	FALSE			18551	18650		0.000994667	0.000639818		0.0261056	0.007634
373	G	0.00043	0.03483	FALSE			18601	18700		0.00128512	0.000761228		0.026706	0.00604
374	G	0.00027	0.01134	FALSE			18651	18750		0.00125721	0.000880702		0.0251621	0.00435158
375	A	0.00054	0.0101	FALSE			18701	18800		0.00110386	0.00072		0.0218843	0.00553464
376	G	0.0006	0.0179	FALSE			18751	18850		0.00102469	0.000856471		0.0239802	0.00596745
377	G	0.00038	0.0037	FALSE			18801	18900		0.00117023	0.00104125		0.0271209	0.00568536
378	U	0.0006	0.00213	FALSE			18851	18950		0.0014385	0.0008035		0.0288727	0.0060975
379	C	0.00214	0.01151	FALSE			18901	19000		0.00121295	0.000719286		0.0258327	0.00577286
380	U	0.0006	0.0016	FALSE			18951	19050		0.00128765	0.000804082		0.0252245	0.0048702
381	U	0.00038	0.00148	FALSE			19001	19100		0.00134596	0.000883958		0.0248694	0.00467479
382	A	0.00049	0.03773	FALSE			19051	19150		0.00103681	0.000889057		0.0203885	0.00430585
383	U	0.00059	0.00219	FALSE			19101	19200		0.00109898	0.000693137		0.0237071	0.00488529
384	C	0.00242	0.01438	FALSE			19151	19250		0.00125532	0.000777736		0.025594	0.00559019
385	A	0.00075	0.01221	FALSE			19201	19300		0.00121718	0.000976393		0.0240962	0.00545689
386	G	0.00145	0.01867	FALSE			19251	19350		0.00122591	0.000761607		0.0206757	0.00443411
387	A	0.00059	0.00665	FALSE			19301	19400		0.00115792	0.000515319		0.019353	0.00281745
388	G	0.00043	0.01567	FALSE			19351	19450		0.00107288	0.000508125		0.0218952	0.00405854
389	G	0.00145	0.00732	FALSE			19401	19500		0.00096617	0.000657547		0.0201891	0.00545717
390	C	0.00179	0.01205	FALSE			19451	19550		0.000976889	0.000849091		0.0212667	0.00530291
391	A	0.00011	0.00678	FALSE			19501	19600		0.00108867	0.000881273		0.0245573	0.00529036
392	C	0.00124	0.01141	FALSE			19551	19650		0.00091186	0.000872982		0.0237756	0.00496193
393	G	0.00108	0.00677	FALSE			19601	19700		0.000693191	0.000835472		0.023996	0.00626717
394	U	0.00059	0.00217	FALSE			19651	19750		0.000646889	0.000826		0.0256444	0.00632891
395	C	0.00164	0.03091	FALSE			19701	19800		0.000760217	0.000768704		0.0235989	0.00526315
396	A	0.00065	0.06051	FALSE			19751	19850		0.000788333	0.000675		0.0229183	0.00673848
397	A	0.0007	0.04247	FALSE			19801	19900		0.000915094	0.000749787		0.0288562	0.00742596
398	C	0.00253	0.06188	FALSE			19851	19950		0.0014656	0.0007836		0.0392848	0.0059344
399	A	0.00038	0.0238	FALSE			19901	20000		0.00148104	0.000589615		0.034869	0.00454385
400	U	0.00044	0.00147	FALSE			19951	20050		0.00098814	0.000539298		0.0240744	0.00497158
401	C	0.00087	0.03623	FALSE			20001	20100		0.00128404	0.000866981		0.0240215	0.00496887
402	U	0.00055	0.0014	FALSE			20051	20150		0.00112927	0.000943333		0.0235358	0.00610356
403	U	0.00022	0.00178	FALSE			20101	20200		0.000645192	0.000603958		0.0238625	0.00542812
404	A	0.0006	0.01802	FALSE			20151	20250		0.000576226	0.000558085		0.02409	0.00522149
405	A	0.00065	0.03965	FALSE			20201	20300		0.0005902	0.0009312		0.020813	0.0057524
406	A	0.00055	0.04314	FALSE			20251	20350		0.000952093	0.000995439		0.0192574	0.00527404
407	G	0.00038	0.00715	FALSE			20301	20400		0.00146628	0.000886316		0.0202446	0.00577579
408	A	0.00027	0.00873	FALSE			20351	20450		0.00125152	0.00072037		0.0212326	0.00483685
409	U	0.00022	0.00081	FALSE			20401	20500		0.000936809	0.000466604		0.0221664	0.00379679
410	G	0.00044	0.01678	FALSE			20451	20550		0.000717955	0.000416429		0.0196016	0.00331607
411	G	0.0024	0.01038	FALSE			20501	20600		0.0004825	0.000430179		0.0252709	0.00289232
412	C	0.00328	0.01602	FALSE			20551	20650		0.000750667	0.000666545		0.0276802	0.00419564
413	A	0.00044	0.00685	FALSE			20601	20700		0.00106617	0.00106113		0.02252	0.00614528
414	C	0.00137	0.01159	FALSE			20651	20750		0.000979423	0.00114458		0.0217908	0.00600667
415	U	0.00028	0.001	FALSE			20701	20800		0.000850893	0.000848636		0.0241129	0.00431636
416	U	0.00067	0.00098	FALSE			20751	20850		0.00102877	0.000630465		0.0257867	0.00311372
417	G	0.00277	0.00498	FALSE			20801	20900		0.00118375	0.000510192		0.0254767	0.00585212
418	U	0.00045	0.00293	FALSE			20851	20950		0.00151632	0.000625645		0.0248397	0.00750823
419	G	0.00264	0.0249	FALSE			20901	21000		0.00132846	0.00059377		0.0260139	0.00546262
420	G	0.0004	0.00636	FALSE			20951	21050		0.000817727	0.000661071		0.0248532	0.00442304
421	C	0.00171	0.01255	FALSE			21001	21100		0.000935179	0.000700227		0.0227529	0.00516614
422	U	0.00063	0.00106	FALSE			21051	21150		0.00100811	0.000482128		0.0232555	0.00593468
423	U	0.00069	0.00105	FALSE			21101	21200		0.000953636	0.000782321		0.0202991	0.0059175
424	A	0.00023	0.02653	FALSE			21151	21250		0.00112511	0.000909091		0.0203713	0.00708564
425	G	0.00041	0.00361	FALSE			21201	21300		0.00106159	0.000645893		0.0222714	0.00666821
426	U	0.00076	0.00101	FALSE			21251	21350		0.00100708	0.000565962		0.0237846	0.00560481
427	A	0.00088	0.02415	FALSE			21301	21400		0.0009572	0.0004434		0.0244802	0.0050076
428	G	0.00088	0.00905	FALSE			21351	21450		0.000790638	0.000450943		0.0207072	0.0044634
429	A	0.00082	0.00731	FALSE			21401	21500		0.000703556	0.000512364		0.0209109	0.00409291
430	A	0.00053	0.00944	FALSE			21451	21550		0.00061	0.000326182		0.021868	0.00358782
431	G	0.00035	0.00308	FALSE			21501	21600		0.00139318	0.000492679		0.0213107	0.00306161
432	U	0.00095	0.00103	FALSE			21551	21650		0.00161096	0.000783125		0.0266594	0.00255188
433	U	0.00096	0.00148	FALSE			21601	21700		0.00129255	0.000631333		0.0306186	0.00386222
434	G	0.00042	0.00775	FALSE			21651	21750		0.00124043	0.000463333		0.0327889	0.00387796
435	A	0.00054	0.00401	FALSE			21701	21800		0.00110238	0.000730517		0.0303276	0.0062331
436	A	0.00066	0.02828	FALSE			21751	21850		0.00111429	0.000832586		0.0273612	0.00699552
437	A	0.00054	0.02723	FALSE			21801	21900		0.00108	0.000859636		0.0266773	0.00561782
438	A	0.00018	0.0424	FALSE			21851	21950		0.001125	0.000921346		0.0232006	0.00442827
439	A	0.0003	0.01545	FALSE			21901	22000		0.00146419	0.000532281		0.0237909	0.00365526
440	G	0.00377	0.01799	FALSE			21951	22050		0.00150279	0.000559298		0.0238984	0.00552877
441	G	0.00408	0.00543	FALSE			22001	22100		0.00128978	0.000935556		0.0223826	0.00551037
442	C	0.00309	0.0131	FALSE			22051	22150		0.001044	0.000853636		0.0222409	0.00584727
443	G	0.00093	0.00679	FALSE			22101	22200		0.00082766	0.000526415		0.0223966	0.00489
444	U	0.00076	0.0013	FALSE			22151	22250		0.00113381	0.000586724		0.0231324	0.003745
445	U	0.00075	0.00161	FALSE			22201	22300		0.00135422	0.000827636		0.0234956	0.00414236
446	U	0.00037	0.00232	FALSE			22251	22350		0.00153558	0.000790526		0.0245961	0.0050607
447	U	0.00019	0.00269	FALSE			22301	22400		0.00156744	0.000646721		0.0222018	0.00558492
448	G	0.00106	0.00715	FALSE			22351	22450		0.00127388	0.000709608		0.0232314	0.00506863
449	C	0.00372	0.01389	FALSE			22401	22500		0.00104179	0.000957727		0.0256262	0.00517932
450	C	0.00102	0.01377	FALSE			22451	22550		0.00104298	0.000797209		0.0255625	0.00406674
451	U	0.00088	0.0019	FALSE			22501	22600		0.00107415	0.000662766		0.02562	0.00378085
452	C	0.00089	0.01515	FALSE			22551	22650		0.00105978	0.000620741		0.0223111	0.00498574
453	A	0.00057	0.00621	FALSE			22601	22700		0.00132405	0.000422241		0.0202024	0.00389948
454	A	0.00025	0.00739	FALSE			22651	22750		0.00174455	0.000529107		0.0217034	0.0030725
455	C	0.00204	0.0082	FALSE			22701	22800		0.00135936	0.000558868		0.02101	0.00617547
456	U	0.0007	0.00149	FALSE			22751	22850		0.000834694	0.000558235		0.022162	0.00620294
457	U	0.00077	0.00169	FALSE			22801	22900		0.00123867	0.000860909		0.0238847	0.00502036
458	G	0.00052	0.0098	FALSE			22851	22950		0.00108227	0.000770357		0.023378	0.00538339
459	A	0.00058	0.04363	FALSE			22901	23000		0.000771837	0.00052		0.0221914	0.00609706
460	A	0.00077	0.0469	FALSE			22951	23050		0.000724286	0.000558103		0.0237014	0.00542707
461	C	0.00267	0.06183	FALSE			23001	23100		0.000770227	0.0005525		0.0274425	0.00451857
462	A	0.00121	0.01636	FALSE			23051	23150		0.0012625	0.000533333		0.0271164	0.00491646
463	G	0.00134	0.00728	FALSE			23101	23200		0.0012232	0.0006426		0.0237476	0.003856
464	C	0.00289	0.01312	FALSE			23151	23250		0.00104804	0.000786531		0.0247649	0.0044602
465	C	0.00421	0.01556	FALSE			23201	23300		0.00117673	0.00100687		0.0280296	0.00599875
466	C	0.00079	0.03097	FALSE			23251	23350		0.00107652	0.000828148		0.0256233	0.00579907
467	U	0.00047	0.00188	FALSE			23301	23400		0.00098234	0.000535849		0.029456	0.00491604
468	A	0.00139	0.00996	FALSE			23351	23450		0.000990962	0.00074875		0.0334469	0.00469813
469	U	0.00053	0.00161	FALSE			23401	23500		0.00121087	0.00079963		0.0291287	0.00440481
470	G	0.0006	0.00548	FALSE			23451	23550		0.00143372	0.000726607		0.0263963	0.00625696
471	U	0.0004	0.00083	FALSE			23501	23600		0.00155298	0.000826731		0.0282294	0.00735404
472	G	0.001	0.00642	FALSE			23551	23650		0.00190353	0.00114347		0.0276316	0.00665102
473	U	0.00115	0.00137	FALSE			23601	23700		0.0020244	0.0010866		0.0263854	0.0056258
474	U	0.00153	0.00299	FALSE			23651	23750		0.00132887	0.000642979		0.0254987	0.00307213
475	C	0.00186	0.01582	FALSE			23701	23800		0.000803585	0.000715106		0.0258108	0.00366043
476	A	0.0008	0.00969	FALSE			23751	23850		0.000758261	0.000722037		0.0255635	0.00426704
477	U	0.00093	0.00175	FALSE			23801	23900		0.00114241	0.000703478		0.025123	0.00421761
478	C	0.0022	0.01307	FALSE			23851	23950		0.00119545	0.000717353		0.0246051	0.00333765
479	A	0.001	0.04493	FALSE			23901	24000		0.00106817	0.00072175		0.0237358	0.00288625
480	A	0.0004	0.04855	FALSE			23951	24050		0.00114615	0.000685625		0.0222283	0.00414896
481	A	0.00046	0.03204	FALSE			24001	24100		0.00124848	0.000941481		0.0237959	0.00593463
482	C	0.00327	0.01872	FALSE			24051	24150		0.00141978	0.00108389		0.028023	0.00624111
483	G	0.0004	0.00451	FALSE			24101	24200		0.0014518	0.0008138		0.0266728	0.0057548
484	U	0.00161	0.00119	FALSE			24151	24250		0.00131565	0.000748333		0.0273057	0.00709537
485	U	7e-05	0.00124	FALSE			24201	24300		0.00127023	0.000624035		0.0261044	0.00659404
486	C	0.00133	0.01833	FALSE			24251	24350		0.00113875	0.000537308		0.0233144	0.00481077
487	G	0.00153	0.03243	FALSE			24301	24400		0.00119182	0.000582667		0.0279313	0.00421689
488	G	0.0008	0.01016	FALSE			24351	24450		0.00130276	0.00076		0.0301741	0.0042219
489	A	0.001	0.01095	FALSE			24401	24500		0.00107111	0.000871304		0.0289422	0.00390891
490	U	0.0004	0.00101	FALSE			24451	24550		0.00101756	0.000957818		0.0276649	0.00470945
491	G	0.00114	0.00735	FALSE			24501	24600		0.0010872	0.0008402		0.0244638	0.0050216
492	C	0.00268	0.01527	FALSE			24551	24650		0.00115796	0.000894783		0.0248465	0.00472891
493	U	0.00113	0.00257	FALSE			24601	24700		0.00114065	0.000981667		0.0230191	0.00649426
494	C	0.00107	0.02266	FALSE			24651	24750		0.00107	0.000752679		0.0236916	0.00608071
495	G	0.00315	0.01478	FALSE			24701	24800		0.001285	0.000760833		0.0278608	0.00456521
496	A	0.00034	0.01431	FALSE			24751	24850		0.0012948	0.0006976		0.025216	0.004783
497	A	0.00061	0.02825	FALSE			24801	24900		0.0008782	0.00064		0.0233682	0.0050594
498	C	0.00161	0.01089	FALSE			24851	24950		0.000843396	0.000581915		0.0260307	0.00463702
499	U	0.00089	0.00154	FALSE			24901	25000		0.00104608	0.000519184		0.0255682	0.00406959
500	G	0.00096	0.01564	FALSE			24951	25050		0.000811455	0.000503556		0.0236276	0.00490578
501	C	0.00253	0.01545	FALSE			25001	25100		0.000748958	0.000716346		0.0237762	0.00508808
502	A	0.00027	0.01463	FALSE			25051	25150		0.000967755	0.000784118		0.0233543	0.00479843
503	C	0.00252	0.01035	FALSE			25101	25200		0.000861579	0.000666977		0.0233303	0.00574837
504	C	0.00172	0.01929	FALSE			25151	25250		0.00101378	0.000910727		0.0231047	0.00631709
505	U	0.00055	0.00271	FALSE			25201	25300		0.00124444	0.000981875		0.0220503	0.00589906
506	C	0.00171	0.0394	FALSE			25251	25350		0.00124026	0.00111		0.0277415	0.00552164
507	A	0.00082	0.03658	FALSE			25301	25400		0.00106875	0.0009775		0.0272756	0.00523423
508	U	0.00055	0.00148	FALSE			25351	25450		0.000935	0.000670833		0.0266442	0.00565875
509	G	0.00103	0.02239	FALSE			25401	25500		0.00126327	0.000777843		0.0308749	0.00596804
510	G	0.0011	0.00511	FALSE			25451	25550		0.00140383	0.000773962		0.0334847	0.00610868
511	U	0.00124	0.00283	FALSE			25501	25600		0.0012256	0.0010028		0.0291288	0.006837
512	C	0.0009	0.01721	FALSE			25551	25650		0.00145437	0.00102865		0.0267952	0.00606596
513	A	0.00061	0.01489	FALSE			25601	25700		0.00160439	0.000789831		0.0287834	0.00492797
514	U	0.00034	0.00087	FALSE			25651	25750		0.00129884	0.00091193		0.0260858	0.00396474
515	G	0.00129	0.00471	FALSE			25701	25800		0.00133318	0.00107857		0.0248225	0.00494018
516	U	0.00096	0.00188	FALSE			25751	25850		0.00152304	0.000955185		0.0246063	0.00502778
517	U	0.00205	0.00196	FALSE			25801	25900		0.00148375	0.000678846		0.023395	0.00272442
518	A	0.00222	0.02672	FALSE			25851	25950		0.00124039	0.000654694		0.0245116	0.00416673
519	U	0.00087	0.00126	FALSE			25901	26000		0.00094087	0.000668519		0.0227659	0.00733704
520	G	0.00287	0.02283	FALSE			25951	26050		0.00116082	0.000507059		0.0250155	0.00607078
521	G	0.00113	0.00369	FALSE			26001	26100		0.00131571	0.000550909		0.0262827	0.00341432
522	U	0.00074	0.0013	FALSE			26051	26150		0.00110722	0.000773261		0.0219493	0.00489935
523	U	0.00327	0.00263	FALSE			26101	26200		0.00104111	0.000820217		0.0241272	0.00666935
524	G	0.0022	0.02148	FALSE			26151	26250		0.00127863	0.000798163		0.0266961	0.00602939
525	A	0.00093	0.02244	FALSE			26201	26300		0.00148213	0.000731132		0.0279447	0.00526962
526	G	0.00253	0.00656	FALSE			26251	26350		0.00152878	0.00105932		0.0277344	0.00490305
527	C	0.0048	0.03552	FALSE			26301	26400		0.00173243	0.00110349		0.0277684	0.00469587
528	U	0.00087	0.00129	FALSE			26351	26450		0.00132341	0.000603898		0.0261673	0.00411966
529	G	0.00074	0.02196	FALSE			26401	26500		0.00164133	0.000507636		0.0224276	0.00337509
530	G	0.00174	0.00374	FALSE			26451	26550		0.00262356	0.000817273		0.0234884	0.00458127
531	U	0.00034	0.00101	FALSE			26501	26600		0.00254286	0.000896471		0.0253698	0.00521843
532	A	0.0002	0.03176	FALSE			26551	26650		0.00198314	0.000782041		0.024468	0.00434
533	G	0.00088	0.0074	FALSE			26601	26700		0.00151095	0.000678966		0.0216893	0.00422845
534	C	0.00136	0.01274	FALSE			26651	26750		0.00115	0.000661692		0.0223511	0.00448431
535	A	0.00088	0.00895	FALSE			26701	26800		0.00113457	0.000863231		0.0229383	0.00634769
536	G	0.00062	0.00931	FALSE			26751	26850		0.00131684	0.000941774		0.0222653	0.00601484
537	A	0.00048	0.03231	FALSE			26801	26900		0.00143608	0.000892653		0.03036	0.00421102
538	A	0.00062	0.02831	FALSE			26851	26950		0.0013075	0.000782045		0.0318329	0.00557864
539	C	0.00239	0.0295	FALSE			26901	27000		0.00138521	0.000801923		0.0265394	0.00623673
540	U	0.00054	0.00115	FALSE			26951	27050		0.00132698	0.00103426		0.02529	0.0057917
541	C	0.00115	0.02057	FALSE			27001	27100		0.00119078	0.00106408		0.0262496	0.00609735
542	G	0.00137	0.01178	FALSE			27051	27150		0.0014652	0.000891		0.0283752	0.0063284
543	A	0.00014	0.02203	FALSE			27101	27200		0.00134018	0.000814889		0.0271011	0.00418156
544	A	0.00089	0.02587	FALSE			27151	27250		0.00169383	0.000626415		0.0245972	0.00365226
545	G	0.00095	0.01698	FALSE			27201	27300		0.00161884	0.000440877		0.0242605	0.00384895
546	G	0.00253	0.00838	FALSE			27251	27350		0.00101885	0.000577083		0.019294	0.00348354
547	C	0.00144	0.0125	FALSE			27301	27400		0.00182672	0.000917692		0.0204775	0.00532051
548	A	0.00048	0.00937	FALSE			27351	27450		0.00304404	0.000898125		0.0228363	0.00556354
549	U	0.00089	0.00117	FALSE			27401	27500		0.00377917	0.0008975		0.0218565	0.00452269
550	U	0.00048	0.00104	FALSE			27451	27550		0.00400189	0.00101478		0.0249053	0.00567283
551	C	0.00163	0.01685	FALSE			27501	27600		0.00414187	0.00102686		0.0288675	0.00479314
552	A	0.00102	0.03457	FALSE			27551	27650		0.00258061	0.000934314		0.0305449	0.00402608
553	G	0.00075	0.00926	FALSE			27601	27700		0.00124852	0.000701304		0.0276398	0.00423609
554	U	0.00048	0.00118	FALSE			27651	27750		0.00096902	0.000594898		0.0222731	0.00382429
555	A	0.00041	0.01041	FALSE			27701	27800		0.00114674	0.000592778		0.0231265	0.003595
556	C	0.00359	0.01914	FALSE			27751	27850		0.00136757	0.000596667		0.0291035	0.00293175
557	G	0.00068	0.02774	FALSE			27801	27900		0.00123255	0.000716415		0.0275977	0.00349887
558	G	0.00226	0.00622	FALSE			27851	27950		0.00114446	0.000815455		0.0272063	0.00439682
559	U	0.00055	0.00207	FALSE			27901	28000		0.00117216	0.000757959		0.026899	0.00382918
560	C	0.00152	0.05088	FALSE			27951	28050		0.00115667	0.000688462		0.0242673	0.00442712
561	G	0.00076	0.00735	FALSE			28001	28100		0.00110023	0.000696607		0.0256414	0.00587339
562	U	0.00042	0.00178	FALSE			28051	28150		0.00107532	0.000623208		0.0244832	0.00497604
563	A	0.00055	0.05421	FALSE			28101	28200		0.00100911	0.000689818		0.0259087	0.00487673
564	G	0.00125	0.00586	FALSE			28151	28250		0.00085973	0.000934286		0.0250719	0.00533381
565	U	0.00035	0.0011	FALSE			28201	28300		0.0014532	0.0008812		0.0197826	0.0045172
566	G	0.00028	0.02925	FALSE			28251	28350		0.0018525	0.0010085		0.0254342	0.00583425
567	G	0.00112	0.00587	FALSE			28301	28400		0.00166789	0.00125744		0.0270189	0.00867535
568	U	0.00035	0.0012	FALSE			28351	28450		0.00161086	0.00109357		0.0288071	0.00731571
569	G	0.0012	0.024	FALSE			28401	28500		0.001395	0.000893571		0.0312053	0.00511286
570	A	0.00057	0.00706	FALSE			28451	28550		0.0010929	0.000974211		0.0271847	0.00631079
571	G	0.00021	0.00759	FALSE			28501	28600		0.00103389	0.000989783		0.0264394	0.00634348
572	A	0.0005	0.00882	FALSE			28551	28650		0.00151596	0.000956226		0.0265008	0.00688679
573	C	0.00086	0.00989	FALSE			28601	28700		0.00153887	0.00098		0.0273545	0.0083183
574	A	0.0005	0.00579	FALSE			28651	28750		0.00110328	0.00124381		0.0292733	0.00781143
575	C	0.00115	0.00992	FALSE			28701	28800		0.00114098	0.00116333		0.0301452	0.00699615
576	U	0.0005	0.00123	FALSE			28751	28850		0.00126695	0.000932683		0.0284797	0.00669951
577	U	0.00057	0.00261	FALSE			28801	28900		0.00126982	0.00112133		0.0258091	0.006654
578	G	0.00043	0.03161	FALSE			28851	28950		0.00137227	0.00120946		0.0233161	0.00717946
579	G	0.00036	0.00549	FALSE			28901	29000		0.00140146	0.00111346		0.0277169	0.00679692
580	U	0.00108	0.0008	FALSE			28951	29050		0.00120534	0.000879048		0.0271093	0.00607595
581	G	0.00108	0.00659	FALSE			29001	29100		0.00138983	0.00092775		0.0242513	0.00510525
582	U	0.00058	0.00161	FALSE			29051	29150		0.00134429	0.000994324		0.0253108	0.00723459
583	C	0.00204	0.03932	FALSE			29101	29200		0.00116066	0.000916667		0.02744	0.00741564
584	C	0.00183	0.04422	FALSE			29151	29250		0.00127	0.00100956		0.028692	0.00609711
585	U	0.00066	0.00159	FALSE			29201	29300		0.00129571	0.000977647		0.0283306	0.00711804
586	U	0.00044	0.00095	FALSE			29251	29350		0.0011117	0.000832766		0.0272896	0.00553745
587	G	0.00052	0.00659	FALSE			29301	29400		0.000940455	0.000865588		0.0257697	0.00491765
588	U	0.00037	0.00195	FALSE			29351	29450		0.000994571	0.000977333		0.0282147	0.007117
589	C	0.00171	0.01244	FALSE			29401	29500		0.00108638	0.000869762		0.0296998	0.00501024
590	C	0.00142	0.01572	FALSE			29451	29550		0.00122345	0.000844048		0.0303352	0.00511571
591	C	0.00143	0.03363	FALSE			29501	29600		0.00141111	0.000881087		0.028845	0.00589283
592	U	0.00083	0.00299	FALSE			29551	29650		0.00143083	0.000819038		0.0266108	0.0044325
593	C	0.0012	0.09365	FALSE			29601	29700		0.00114941	0.000866939		0.0259733	0.00300061
594	A	0.00074	0.04587	FALSE			29651	29750		0.00113453	0.000928298		0.0264677	0.00702106
595	U	0.0006	0.00164	FALSE			29701	29800		0.00128216	0.00111796		0.0298676	0.0105318
596	G	0.00142	0.00512	FALSE			29751	29850		0.0024187	0.00125074		0.026762	0.00585556
597	U	0.0003	0.00181	FALSE
598	G	0.00121	0.05806	FALSE
599	G	0.00152	0.02084	FALSE
600	G	0.00206	0.00853	FALSE
601	C	0.00222	0.01337	FALSE
602	G	0.00124	0.01127	FALSE
603	A	0.00062	0.01212	FALSE
604	A	0.00039	0.03197	FALSE
605	A	0.00016	0.01026	FALSE
606	U	0.00016	0.0009	FALSE
607	A	0.00054	0.00523	FALSE
608	C	0.00171	0.01002	FALSE
609	C	0.00086	0.01815	FALSE
610	A	0.00062	0.01158	FALSE
611	G	0.00078	0.00652	FALSE
612	U	0.00039	0.00068	FALSE
613	G	0.00055	0.01814	FALSE
614	G	0.00174	0.00919	FALSE
615	C	0.00135	0.01165	FALSE
616	U	0.00016	0.00104	FALSE
617	U	0.00095	0.00066	FALSE
618	A	0.00032	0.00532	FALSE
619	C	0.00103	0.00948	FALSE
620	C	0.00128	0.0184	FALSE
621	G	0.0024	0.0129	FALSE
622	C	0.00172	0.0146	FALSE
623	A	0.00096	0.04942	FALSE
624	A	0.00024	0.04167	FALSE
625	G	0.00098	0.01525	FALSE
626	G	0.00131	0.00323	FALSE
627	U	0.00115	0.00099	FALSE
628	U	0.00033	0.00086	FALSE
629	C	0.00133	0.0159	FALSE
630	U	8e-05	0.00098	FALSE
631	U	0.00042	0.00103	FALSE
632	C	0.00109	0.0172	FALSE
633	U	0.0005	0.00268	FALSE
634	U	0.00058	0.00191	FALSE
635	C	0.00124	0.0666	FALSE
636	G	0.00133	0.00463	FALSE
637	U	0.00034	0.00233	FALSE
638	A	0.00042	0.00984	FALSE
639	A	8e-05	0.00807	FALSE
640	G	0.00042	0.00833	FALSE
641	A	0.00042	0.00861	FALSE
642	A	0.00034	0.00808	FALSE
643	C	0.00184	0.0129	FALSE
644	G	0.00127	0.0205	FALSE
645	G	0.00067	0.00501	FALSE
646	U	0.00093	0.00233	FALSE
647	A	0.00017	0.03101	FALSE
648	A	0.00043	0.02971	FALSE
649	U	0.00017	0.0009	FALSE
650	A	0.00043	0.03494	FALSE
651	A	0.00103	0.01765	FALSE
652	A	0.0006	0.00983	FALSE
653	G	0.00069	0.03004	FALSE
654	G	0.0007	0.00991	FALSE
655	A	0.00044	0.01184	FALSE
656	G	0.00105	0.00483	FALSE
657	C	0.00202	0.04257	FALSE
658	U	0.00036	0.00191	FALSE
659	G	0.00053	0.02603	FALSE
660	G	0.00053	0.00375	FALSE
661	U	0.00072	0.00152	FALSE
662	G	0.00054	0.02096	FALSE
663	G	0.00226	0.0098	FALSE
664	C	0.00353	0.01463	FALSE
665	C	0.00154	0.01621	FALSE
666	A	0.00127	0.0089	FALSE
667	U	0.00118	0.00196	FALSE
668	A	0.00036	0.00642	FALSE
669	G	0.00046	0.00584	FALSE
670	U	0.00055	0.00119	FALSE
671	U	0.00073	0.00106	FALSE
672	A	0.00092	0.03592	FALSE
673	C	0.00337	0.00977	FALSE
674	G	0.00082	0.02815	FALSE
675	G	0.0011	0.00793	FALSE
676	C	0.0012	0.01213	FALSE
677	G	0.00139	0.0087	FALSE
678	C	0.00148	0.00825	FALSE
679	C	0.00084	0.01826	FALSE
680	G	0.00245	0.01042	FALSE
681	A	0.00542	0.03653	FALSE
682	U	0.00019	0.00125	FALSE
683	C	0.0015	0.04278	FALSE
684	U	0.00037	0.00121	FALSE
685	A	0.00047	0.03607	FALSE
686	A	0.00066	0.01772	FALSE
687	A	0.00029	0.00846	FALSE
688	G	0.00067	0.00357	FALSE
689	U	0.00029	0.00425	FALSE
690	C	0.00039	0.00918	FALSE
691	A	0.00078	0.07755	FALSE
692	U	0.00058	0.00124	FALSE
693	U	0.0001	0.0012	FALSE
694	U	0.00355	0.0035	FALSE
695	G	0.00087	0.0081	FALSE
696	A	0.00038	0.00782	FALSE
697	C	0.00105	0.00754	FALSE
698	U	0.00048	0.00244	FALSE
699	U	0.00142	0.00076	FALSE
700	A	0.00104	0.03943	FALSE
701	G	0.00126	0.02381	FALSE
702	G	0.00059	0.00675	FALSE
703	C	0.00157	0.01141	FALSE
704	G	0.0007	0.00943	FALSE
705	A	0.00269	0.01172	FALSE
706	C	0.00171	0.0105	FALSE
707	G	0.00286	0.02044	FALSE
708	A	0.00051	0.03311	FALSE
709	G	0.00041	0.00581	FALSE
710	C	0.00276	0.01382	FALSE
711	U	0.00021	0.00123	FALSE
712	U	0.00083	0.00144	FALSE
713	G	0.00042	0.02026	FALSE
714	G	0.00084	0.01117	FALSE
715	C	0.00272	0.01486	FALSE
716	A	0.00053	0.01797	FALSE
717	C	0.00179	0.01221	FALSE
718	U	0.00106	0.00315	FALSE
719	G	0.00075	0.01131	FALSE
720	A	0.00021	0.01741	FALSE
721	U	0.00074	0.00118	FALSE
722	C	0.00202	0.01175	FALSE
723	C	0.00117	0.01876	FALSE
724	U	0.00043	0.00097	FALSE
725	U	0.00021	0.00115	FALSE
726	A	0.00021	0.03415	FALSE
727	U	0.00032	0.00127	FALSE
728	G	0.00032	0.0107	FALSE
729	A	0.00063	0.02506	FALSE
730	A	0.00032	0.02187	FALSE
731	G	0.00042	0.00592	FALSE
732	A	0.00042	0.06347	FALSE
733	U	0.00031	0.00087	FALSE
734	U	0.00042	0.00047	FALSE
735	U	0	0.00103	FALSE
736	U	0.00061	0.00221	FALSE
737	C	0.00151	0.02333	FALSE
738	A	0.0009	0.01735	FALSE
739	A	0.00061	0.01995	FALSE
740	G	0.0002	0.00808	FALSE
741	A	0.0005	0.0172	FALSE
742	A	0.0005	0.01082	FALSE
743	A	0.0001	0.03163	FALSE
744	A	0.00101	0.04261	FALSE
745	C	0.0018	0.04491	FALSE
746	U	0.00101	0.00234	FALSE
747	G	0.00101	0.02324	FALSE
748	G	0.00101	0.00977	FALSE
749	A	0.00081	0.0174	FALSE
750	A	0.00071	0.0165	FALSE
751	C	0.00169	0.02581	FALSE
752	A	0.00441	0.03562	FALSE
753	C	0.0015	0.02936	FALSE
754	U	0.0011	0.00181	FALSE
755	A	0.00051	0.03928	FALSE
756	A	0.0002	0.0514	FALSE
757	A	0.00111	0.0278	FALSE
758	C	0.00169	0.01203	FALSE
759	A	0.0012	0.00627	FALSE
760	U	0.0001	0.00093	FALSE
761	A	0.0011	0.00704	FALSE
762	G	0.0006	0.00679	FALSE
763	C	0.00288	0.01363	FALSE
764	A	0.00099	0.01255	FALSE
765	G	0.0002	0.00571	FALSE
766	U	0.00189	0.00175	FALSE
767	G	0.0003	0.02798	FALSE
768	G	0.001	0.004	FALSE
769	U	0.001	0.00129	FALSE
770	G	0.0006	0.00842	FALSE
771	U	0.0002	0.00149	FALSE
772	U	0.0015	0.00192	FALSE
773	A	0.0012	0.03396	FALSE
774	C	0.00239	0.01489	FALSE
775	C	0.0025	0.0155	FALSE
776	C	0.00231	0.03576	FALSE
777	G	0.00526	0.01088	FALSE
778	U	0.00101	0.00129	FALSE
779	G	0.00123	0.01214	FALSE
780	A	0.0004	0.02152	FALSE
781	A	0.00091	0.0241	FALSE
782	C	0.0008	0.00957	FALSE
783	U	0.0006	0.00242	FALSE
784	C	0.0022	0.02196	FALSE
785	A	0.0009	0.01022	FALSE
786	U	0.0007	0.00171	FALSE
787	G	0.00181	0.01063	FALSE
788	C	0.00398	0.04933	FALSE
789	G	0.00342	0.01052	FALSE
790	U	0.0001	0.00173	FALSE
791	G	0.00131	0.02172	FALSE
792	A	0.0003	0.00734	FALSE
793	G	0.00183	0.00671	FALSE
794	C	0.00162	0.01956	FALSE
795	U	0.0002	0.00083	FALSE
796	U	0.0006	0.00095	FALSE
797	A	0.00079	0.02417	FALSE
798	A	0.00059	0.01243	FALSE
799	C	0.00222	0.01199	FALSE
800	G	0.00195	0.04002	FALSE
801	G	0.00187	0.01354	FALSE
802	A	0.00078	0.02662	FALSE
803	G	0.00069	0.04305	FALSE
804	G	0.00099	0.02756	FALSE
805	G	0.0003	0.01133	FALSE
806	G	0.00533	0.01259	FALSE
807	C	0.00197	0.01569	FALSE
808	A	0.00039	0.00853	FALSE
809	U	0.00059	0.00104	FALSE
810	A	0.00078	0.02933	FALSE
811	C	0.00374	0.01318	FALSE
812	A	0.00413	0.00721	FALSE
813	C	0.00191	0.00998	FALSE
814	U	0.00048	0.00122	FALSE
815	C	0.00784	0.06147	FALSE
816	G	0.00309	0.01218	FALSE
817	C	0.00222	0.01238	FALSE
818	U	0.00107	0.00127	FALSE
819	A	0.00038	0.00442	FALSE
820	U	0.00057	0.00059	FALSE
821	G	0.00057	0.00495	FALSE
822	U	0.00066	0.00107	FALSE
823	C	0.00273	0.03032	FALSE
824	G	0.00161	0.01119	FALSE
825	A	0.00028	0.07438	FALSE
826	U	0.00075	0.0017	FALSE
827	A	0.00037	0.01411	FALSE
828	A	0.00103	0.01599	FALSE
829	C	0.002	0.05737	FALSE
830	A	0.00055	0.01694	FALSE
831	A	0.00083	0.01947	FALSE
832	C	0.00273	0.02219	FALSE
833	U	0.00074	0.00149	FALSE
834	U	0.00073	0.00127	FALSE
835	C	0.00136	0.02582	FALSE
836	U	0.00082	0.002	FALSE
837	G	0.00082	0.00756	FALSE
838	U	0.00055	0.00164	FALSE
839	G	0.00083	0.02583	FALSE
840	G	0.00092	0.00822	FALSE
841	C	0.00332	0.01377	FALSE
842	C	0.00259	0.01505	FALSE
843	C	0.00176	0.0579	FALSE
844	U	0.00289	0.00326	FALSE
845	G	0.00093	0.01225	FALSE
846	A	0.00047	0.03064	FALSE
847	U	0.00047	0.00243	FALSE
848	G	0.00038	0.02084	FALSE
849	G	0.00349	0.01212	FALSE
850	C	0.00216	0.01452	FALSE
851	U	0.00057	0.00217	FALSE
852	A	9e-05	0.0213	FALSE
853	C	0.00151	0.05674	FALSE
854	C	0.00132	0.03298	FALSE
855	C	0.00066	0.03391	FALSE
856	U	0.00038	0.00174	FALSE
857	C	0.00113	0.03054	FALSE
858	U	0.00028	0.00185	FALSE
859	U	0.00075	0.00123	FALSE
860	G	0.0015	0.02731	FALSE
861	A	0.00112	0.01194	FALSE
862	G	0.00056	0.00519	FALSE
863	U	0.00065	0.00084	FALSE
864	G	0.00206	0.00896	FALSE
865	C	0.00187	0.01315	FALSE
866	A	0.00028	0.00917	FALSE
867	U	0.00028	0.00082	FALSE
868	U	0.00018	0.00094	FALSE
869	A	0.00055	0.01394	FALSE
870	A	0.00064	0.01963	FALSE
871	A	0.00054	0.01596	FALSE
872	G	0.00118	0.00881	FALSE
873	A	0.00054	0.03054	FALSE
874	C	0.00153	0.02264	FALSE
875	C	0.00155	0.02146	FALSE
876	U	0.00302	0.00585	FALSE
877	U	9e-05	0.00114	FALSE
878	C	0.00091	0.01703	FALSE
879	U	9e-05	0.00113	FALSE
880	A	0.00054	0.01521	FALSE
881	G	0.00118	0.00808	FALSE
882	C	0.00227	0.01792	FALSE
883	A	0.00045	0.04725	FALSE
884	C	0.00209	0.06397	FALSE
885	G	0.00064	0.00549	FALSE
886	U	0.00102	0.00196	FALSE
887	G	0.00103	0.00739	FALSE
888	C	0.00439	0.02301	FALSE
889	U	0.00179	0.00357	FALSE
890	G	0.00057	0.02439	FALSE
891	G	0.00226	0.00484	FALSE
892	U	0.00066	0.00216	FALSE
893	A	0.00103	0.01626	FALSE
894	A	0.00085	0.01745	FALSE
895	A	0.00066	0.01956	FALSE
896	G	0.00095	0.00586	FALSE
897	C	0.00226	0.01829	FALSE
898	U	0.00104	0.00089	FALSE
899	U	0.00056	0.00132	FALSE
900	C	0.00084	0.06102	FALSE
901	A	0.00075	0.01092	FALSE
902	U	0.00094	0.0012	FALSE
903	G	0.00093	0.00963	FALSE
904	C	0.00159	0.0152	FALSE
905	A	0.00037	0.01125	FALSE
906	C	0.00251	0.01553	FALSE
907	U	0.00019	0.0008	FALSE
908	U	0.00047	0.00134	FALSE
909	U	0.00047	0.00132	FALSE
910	G	0.00037	0.00512	FALSE
911	U	0.00047	0.00144	FALSE
912	C	0.00215	0.01572	FALSE
913	C	0.00217	0.0264	FALSE
914	G	0.00151	0.01367	FALSE
915	A	0.00019	0.03855	FALSE
916	A	0.00019	0.02933	FALSE
917	C	0.00084	0.04651	FALSE
918	A	0.00038	0.04743	FALSE
919	A	0.00057	0.04158	FALSE
920	C	0.00151	0.02723	FALSE
921	U	0.00095	0.00191	FALSE
922	G	0.00105	0.02192	FALSE
923	G	0.00029	0.00586	FALSE
924	A	0.00029	0.00856	FALSE
925	C	0.00134	0.02514	FALSE
926	U	0.00048	0.00073	FALSE
927	U	0.00058	0.00133	FALSE
928	U	0.00058	0.00129	FALSE
929	A	0.00038	0.02024	FALSE
930	U	0.00029	0.00134	FALSE
931	U	0.00077	0.00134	FALSE
932	G	0.00067	0.00958	FALSE
933	A	0.00134	0.04033	FALSE
934	C	0.00182	0.0315	FALSE
935	A	0.00586	0.03221	FALSE
936	C	0.00125	0.04804	FALSE
937	U	0.00019	0.00102	FALSE
938	A	0.0001	0.0311	FALSE
939	A	0.0002	0.04122	FALSE
940	G	0.00068	0.01584	FALSE
941	A	0.00088	0.02174	FALSE
942	G	0.00374	0.03478	FALSE
943	G	0.00079	0.02687	FALSE
944	G	0.0013	0.01177	FALSE
945	G	0.00229	0.00536	FALSE
946	U	0.00071	0.00149	FALSE
947	G	0.00101	0.00662	FALSE
948	U	0.00062	0.00138	FALSE
949	A	0.00021	0.02399	FALSE
950	U	0.00031	0.00119	FALSE
951	A	0.00113	0.41103	FALSE
952	C	0.00258	0.01365	FALSE
953	U	0.0001	0.00094	FALSE
954	G	0.00093	0.00622	FALSE
955	C	0.00157	0.01159	FALSE
956	U	0.00063	0.00119	FALSE
957	G	0.00168	0.00886	FALSE
958	C	0.002	0.01455	FALSE
959	C	0.00169	0.02215	FALSE
960	G	0.00275	0.00974	FALSE
961	U	0.00075	0.00154	FALSE
962	G	0.00022	0.01482	FALSE
963	A	0.00043	0.04103	FALSE
964	A	0.00032	0.01185	FALSE
965	C	0.00137	0.0145	FALSE
966	A	0.00159	0.02707	FALSE
967	U	0.00043	0.00175	FALSE
968	G	0.00064	0.02501	FALSE
969	A	0.00162	0.0096	FALSE
970	G	0.00076	0.01012	FALSE
971	C	0.00174	0.01348	FALSE
972	A	0.00022	0.00928	FALSE
973	U	0.00088	0.0011	FALSE
974	G	0.00022	0.00927	FALSE
975	A	0.00055	0.01649	FALSE
976	A	0.00033	0.0292	FALSE
977	A	0.00022	0.0361	FALSE
978	U	0.00044	0.00129	FALSE
979	U	0.00022	0.00061	FALSE
980	G	0.00022	0.00612	FALSE
981	C	0.00169	0.01364	FALSE
982	U	0.00079	0.00164	FALSE
983	U	0.00045	0.00127	FALSE
984	G	0.00068	0.02628	FALSE
985	G	0.00114	0.00506	FALSE
986	U	0.0008	0.00075	FALSE
987	A	0.00023	0.03661	FALSE
988	C	0.00208	0.01555	FALSE
989	A	0.00035	0.00956	FALSE
990	C	0.00315	0.01174	FALSE
991	G	0.00082	0.03071	FALSE
992	G	0.00203	0.01087	FALSE
993	A	0.00036	0.02583	FALSE
994	A	0.00024	0.0333	FALSE
995	C	0.00181	0.05636	FALSE
996	G	0.00049	0.00514	FALSE
997	U	0.00049	0.00104	FALSE
998	U	0.00062	0.00096	FALSE
999	C	0.00199	0.0158	FALSE
1000	U	0.0005	0.00232	FALSE
1001	G	0.00063	0.01009	FALSE
1002	A	0.00025	0.04275	FALSE
1003	A	0.00089	0.02826	FALSE
1004	A	0.00025	0.04572	FALSE
1005	A	0.00038	0.0124	FALSE
1006	G	0.0009	0.0168	FALSE
1007	A	0	0.01008	FALSE
1008	G	0.00609	0.00926	FALSE
1009	C	0.0021	0.01627	FALSE
1010	U	0.00039	0.0019	FALSE
1011	A	0.00039	0.05372	FALSE
1012	U	0.00039	0.0013	FALSE
1013	G	0.00131	0.01194	FALSE
1014	A	0.0004	0.03125	FALSE
1015	A	0	0.03365	FALSE
1016	U	0.00013	0.00118	FALSE
1017	U	0.00013	0.00099	FALSE
1018	G	0.00148	0.00727	FALSE
1019	C	0.00218	0.01478	FALSE
1020	A	0.00069	0.0099	FALSE
1021	G	0.00097	0.01007	FALSE
1022	A	0.00028	0.0281	FALSE
1023	C	0.00154	0.01138	FALSE
1024	A	0.00042	0.0061	FALSE
1025	C	0.00057	0.00861	FALSE
1026	C	0.00142	0.01355	FALSE
1027	U	0.00143	0.00086	FALSE
1028	U	0.00101	0.00079	FALSE
1029	U	0.00014	0.001	FALSE
1030	U	0.00029	0.0013	FALSE
1031	G	0.00058	0.00757	FALSE
1032	A	0.00044	0.01542	FALSE
1033	A	0.00089	0.02868	FALSE
1034	A	0.0003	0.02156	FALSE
1035	U	0.0006	0.00096	FALSE
1036	U	0	0.00137	FALSE
1037	A	0.00061	0.00522	FALSE
1038	A	0.00046	0.03134	FALSE
1039	A	0.00046	0.03242	FALSE
1040	U	0.00047	0.00135	FALSE
1041	U	0.00047	0.0007	FALSE
1042	G	0.00016	0.0157	FALSE
1043	G	0.00111	0.00635	FALSE
1044	C	0.00177	0.01576	FALSE
1045	A	0.00032	0.01036	FALSE
1046	A	0.00032	0.01122	FALSE
1047	A	0.00049	0.06953	FALSE
1048	G	0	0.00608	FALSE
1049	A	0	0.00584	FALSE
1050	A	0.00034	0.01207	FALSE
1051	A	0.00051	0.01217	FALSE
1052	U	0.00017	0.00057	FALSE
1053	U	0.00017	0.00058	FALSE
1054	U	0.00053	0.001	FALSE
1055	G	0.00036	0.00846	FALSE
1056	A	0.00128	0.01211	FALSE
1057	C	0.00185	0.01411	FALSE
1058	A	0.00075	0.00721	FALSE
1059	C	0.00188	0.02552	FALSE
1060	C	0.00038	0.02458	FALSE
1061	U	0.00058	0.00114	FALSE
1062	U	0.00057	0.00113	FALSE
1063	C	0.00095	0.0312	FALSE
1064	A	0.00019	0.03607	FALSE
1065	A	0.00078	0.04071	FALSE
1066	U	0.00136	0.00118	FALSE
1067	G	0.00098	0.04779	FALSE
1068	G	0.00118	0.03506	FALSE
1069	G	0.0016	0.01519	FALSE
1070	G	0.00041	0.00714	FALSE
1071	A	0.00122	0.02472	FALSE
1072	A	0.00062	0.01728	FALSE
1073	U	0.00042	0.00107	FALSE
1074	G	0.00062	0.00389	FALSE
1075	U	0.00168	0.00349	FALSE
1076	C	0.00168	0.03555	FALSE
1077	C	0.0017	0.0356	FALSE
1078	A	0.00064	0.00326	FALSE
1079	A	0	0.00996	FALSE
1080	A	0.00195	0.01561	FALSE
1081	U	0	0.00101	FALSE
1082	U	0.00021	0.00124	FALSE
1083	U	0.00022	0.00117	FALSE
1084	U	0	0.00087	FALSE
1085	G	0.00131	0.00419	FALSE
1086	U	0	0.00189	FALSE
1087	A	0.00022	0.01677	FALSE
1088	U	0.0011	0.00074	FALSE
1089	U	0.00066	0.00072	FALSE
1090	U	0	0.00126	FALSE
1091	C	0.00066	0.01154	FALSE
1092	C	0.00044	0.01458	FALSE
1093	C	0.00044	0.02667	FALSE
1094	U	0.00022	0.0013	FALSE
1095	U	0.00022	0.00122	FALSE
1096	A	0.00044	0.00352	FALSE
1097	A	0	0.01337	FALSE
1098	A	0	0.01619	FALSE
1099	U	0.0009	0.00099	FALSE
1100	U	0.00023	0.00138	FALSE
1101	C	0.00228	0.01878	FALSE
1102	C	0.0023	0.02374	FALSE
1103	A	0.00093	0.02506	FALSE
1104	U	0.0014	0.00226	FALSE
1105	A	0.0014	0.06186	FALSE
1106	A	0.00024	0.02195	FALSE
1107	U	0.00024	0.00091	FALSE
1108	C	0.00189	0.01223	FALSE
1109	A	0	0.0101	FALSE
1110	A	0.00072	0.01025	FALSE
1111	G	0.00049	0.00826	FALSE
1112	A	0.00842	0.15243	FALSE
1113	C	0.00193	0.01266	FALSE
1114	U	0.00024	0.00102	FALSE
1115	A	0.00073	0.02709	FALSE
1116	U	0.00025	0.00086	FALSE
1117	U	0.00073	0.00093	FALSE
1118	C	0.001	0.01312	FALSE
1119	A	0.00025	0.00542	FALSE
1120	A	0.001	0.00541	FALSE
1121	C	0.00123	0.00751	FALSE
1122	C	0.00123	0.01906	FALSE
1123	A	0.00049	0.0427	FALSE
1124	A	0.00025	0.0466	FALSE
1125	G	0.00124	0.03944	FALSE
1126	G	0.00074	0.01065	FALSE
1127	G	0.0015	0.00651	FALSE
1128	U	0.00025	0.00141	FALSE
1129	U	0.00025	0.00129	FALSE
1130	G	0.00025	0.00783	FALSE
1131	A	0	0.00652	FALSE
1132	A	0.00099	0.00665	FALSE
1133	A	0.00099	0.03025	FALSE
1134	A	0.00074	0.01903	FALSE
1135	G	0.00074	0.00801	FALSE
1136	A	0.00049	0.01415	FALSE
1137	A	0.00073	0.02141	FALSE
1138	A	0.00024	0.0205	FALSE
1139	A	0.00049	0.02862	FALSE
1140	A	0.00073	0.08467	FALSE
1141	G	0.0017	0.00463	FALSE
1142	C	0.00121	0.01172	FALSE
1143	U	0.00074	0.00106	FALSE
1144	U	0.00024	0.00106	FALSE
1145	G	0.00072	0.00897	FALSE
1146	A	0.00144	0.01438	FALSE
1147	U	0.00144	0.00086	FALSE
1148	G	0.00143	0.02176	FALSE
1149	G	0.00143	0.00554	FALSE
1150	C	0.00261	0.03356	FALSE
1151	U	0	0.00124	FALSE
1152	U	0.00095	0.00129	FALSE
1153	U	0.00024	0.00121	FALSE
1154	A	0.00046	0.0093	FALSE
1155	U	0.00091	0.00155	FALSE
1156	G	0.00114	0.05771	FALSE
1157	G	0.00023	0.01595	FALSE
1158	G	0.00184	0.00694	FALSE
1159	U	0.00136	0.00158	FALSE
1160	A	0	0.00903	FALSE
1161	G	0.00023	0.00827	FALSE
1162	A	0	0.01081	FALSE
1163	A	0.00022	0.01995	FALSE
1164	U	0.00089	0.00086	FALSE
1165	U	0	0.00147	FALSE
1166	C	0.00257	0.05674	FALSE
1167	G	0.00087	0.01112	FALSE
1168	A	0.00043	0.03134	FALSE
1169	U	0.00128	0.00209	FALSE
1170	C	0.00126	0.06005	FALSE
1171	U	0.00064	0.00172	FALSE
1172	G	0.00251	0.01173	FALSE
1173	U	0.00042	0.0013	FALSE
1174	C	0.00291	0.01299	FALSE
1175	U	0.00209	0.0011	FALSE
1176	A	0.00143	0.00724	FALSE
1177	U	0	0.00108	FALSE
1178	C	0.00381	0.01158	FALSE
1179	C	0.001	0.02155	FALSE
1180	A	0.0012	0.02044	FALSE
1181	G	0.0002	0.00507	FALSE
1182	U	0.0012	0.00088	FALSE
1183	U	0	0.00051	FALSE
1184	G	0.0002	0.00691	FALSE
1185	C	0.0034	0.02873	FALSE
1186	G	0.00243	0.0088	FALSE
1187	U	0.0004	0.00231	FALSE
1188	C	0.00119	0.01562	FALSE
1189	A	0.0006	0.02665	FALSE
1190	C	0.00198	0.04963	FALSE
1191	C	0.00079	0.05577	FALSE
1192	A	0.00098	0.01739	FALSE
1193	A	0.00078	0.02817	FALSE
1194	A	0	0.0463	FALSE
1195	U	0	0.00119	FALSE
1196	G	0.00174	0.01103	FALSE
1197	A	0.00038	0.01562	FALSE
1198	A	0.00115	0.0156	FALSE
1199	U	0.00096	0.0011	FALSE
1200	G	0.00038	0.00919	FALSE
1201	C	0.00152	0.01388	FALSE
1202	A	0.00038	0.00701	FALSE
1203	A	0	0.01014	FALSE
1204	C	0.00094	0.01007	FALSE
1205	C	0.00094	0.03846	FALSE
1206	A	0.00094	0.007	FALSE
1207	A	0.00038	0.02076	FALSE
1208	A	0.00019	0.01148	FALSE
1209	U	0	0.00179	FALSE
1210	G	0.00093	0.00601	FALSE
1211	U	0.00037	0.00191	FALSE
1212	G	0.00037	0.00793	FALSE
1213	C	0.00354	0.01926	FALSE
1214	C	0.00112	0.01827	FALSE
1215	U	0.00075	0.00116	FALSE
1216	U	0.00075	0.00192	FALSE
1217	U	0.00018	0.00155	FALSE
1218	C	0.00257	0.05254	FALSE
1219	A	0.00128	0.06932	FALSE
1220	A	0.00074	0.03269	FALSE
1221	C	0.00199	0.01877	FALSE
1222	U	0.00018	0.00152	FALSE
1223	C	0.00182	0.02423	FALSE
1224	U	0.00036	0.00203	FALSE
1225	C	0.00181	0.02069	FALSE
1226	A	0.00072	0.0071	FALSE
1227	U	0.00109	0.00078	FALSE
1228	G	0.00054	0.01064	FALSE
1229	A	0.00036	0.00796	FALSE
1230	A	0.00073	0.01022	FALSE
1231	G	0.00018	0.00391	FALSE
1232	U	0.00091	0.00103	FALSE
1233	G	0.0009	0.00487	FALSE
1234	U	0.00127	0.00168	FALSE
1235	G	0.00055	0.01063	FALSE
1236	A	0.00054	0.02167	FALSE
1237	U	0.00072	0.0012	FALSE
1238	C	0.00249	0.01405	FALSE
1239	A	0.00036	0.04157	FALSE
1240	U	0.00089	0.00142	FALSE
1241	U	0.00018	0.00298	FALSE
1242	G	0.00088	0.00512	FALSE
1243	U	0.00071	0.00182	FALSE
1244	G	0.00071	0.03236	FALSE
1245	G	0.00159	0.00628	FALSE
1246	U	0.0016	0.00159	FALSE
1247	G	0.00071	0.01011	FALSE
1248	A	0.00018	0.03497	FALSE
1249	A	0.00018	0.03752	FALSE
1250	A	0.0016	0.00928	FALSE
1251	C	0.00088	0.0094	FALSE
1252	U	0.00106	0.00105	FALSE
1253	U	0.00017	0.00088	FALSE
1254	C	0.00209	0.01527	FALSE
1255	A	0.00069	0.00852	FALSE
1256	U	0.00069	0.00128	FALSE
1257	G	0.00052	0.02111	FALSE
1258	G	0.00243	0.00894	FALSE
1259	C	0.00276	0.06698	FALSE
1260	A	0.00069	0.01353	FALSE
1261	G	0	0.00801	FALSE
1262	A	0.00035	0.024	FALSE
1263	C	0.00224	0.08235	FALSE
1264	G	0.00296	0.05186	FALSE
1265	G	0.00139	0.02132	FALSE
1266	G	0.00209	0.00916	FALSE
1267	C	0.00104	0.01516	FALSE
1268	G	0.00053	0.00814	FALSE
1269	A	0.00017	0.0194	FALSE
1270	U	0.00035	0.00097	FALSE
1271	U	0.0007	0.00141	FALSE
1272	U	0.00069	0.00129	FALSE
1273	U	0.00035	0.00117	FALSE
1274	G	0.00034	0.00346	FALSE
1275	U	0.00069	0.00157	FALSE
1276	U	0.00034	0.00142	FALSE
1277	A	0.00034	0.01577	FALSE
1278	A	0.00034	0.01867	FALSE
1279	A	0.00034	0.01605	FALSE
1280	G	0.00068	0.00736	FALSE
1281	C	0.00168	0.01016	FALSE
1282	C	0.00237	0.01707	FALSE
1283	A	0.0005	0.03147	FALSE
1284	C	0.00117	0.04289	FALSE
1285	U	0.00067	0.00137	FALSE
1286	U	0.00068	0.00125	FALSE
1287	G	0.0005	0.00716	FALSE
1288	C	0.00235	0.03912	FALSE
1289	G	0.00187	0.0133	FALSE
1290	A	0	0.01286	FALSE
1291	A	0.00051	0.01097	FALSE
1292	U	0.00017	0.0005	FALSE
1293	U	0.00051	0.00052	FALSE
1294	U	0.00034	0.00073	FALSE
1295	U	0.00067	0.00154	FALSE
1296	G	0.00034	0.00525	FALSE
1297	U	0.00085	0.00267	FALSE
1298	G	0.00153	0.02313	FALSE
1299	G	0.00154	0.00902	FALSE
1300	C	0.00307	0.02224	FALSE
1301	A	0.00068	0.01914	FALSE
1302	C	0.00068	0.02358	FALSE
1303	U	0.00051	0.00216	FALSE
1304	G	0.00119	0.02226	FALSE
1305	A	0	0.02778	FALSE
1306	G	0.00051	0.00905	FALSE
1307	A	0.00017	0.01742	FALSE
1308	A	0.00068	0.01736	FALSE
1309	U	0.00119	0.0006	FALSE
1310	U	0.00051	0.00104	FALSE
1311	U	0.00084	0.00117	FALSE
1312	G	0.00051	0.00828	FALSE
1313	A	0.00674	0.03513	FALSE
1314	C	0.00201	0.02976	FALSE
1315	U	0.0005	0.00109	FALSE
1316	A	0.0005	0.02519	FALSE
1317	A	0.00033	0.03358	FALSE
1318	A	0	0.03148	FALSE
1319	G	0.00165	0.00721	FALSE
1320	A	0.00066	0.04209	FALSE
1321	A	0.00017	0.03602	FALSE
1322	G	0.00016	0.01756	FALSE
1323	G	0.00149	0.00313	FALSE
1324	U	0.00033	0.00132	FALSE
1325	G	0	0.00656	FALSE
1326	C	0.00383	0.01518	FALSE
1327	C	0.00151	0.01408	FALSE
1328	A	0.00471	0.01112	FALSE
1329	C	0.00135	0.00856	FALSE
1330	U	0.00017	0.00079	FALSE
1331	A	0.00017	0.03139	FALSE
1332	C	0.00136	0.06395	FALSE
1333	U	0.00051	0.00134	FALSE
1334	U	0.00136	0.00122	FALSE
1335	G	0.00034	0.00571	FALSE
1336	U	0.00051	0.00098	FALSE
1337	G	0.00034	0.02579	FALSE
1338	G	0.00052	0.00498	FALSE
1339	U	0.00052	0.00086	FALSE
1340	U	0.0007	0.0016	FALSE
1341	A	0.00035	0.01797	FALSE
1342	C	0.00207	0.01944	FALSE
1343	U	0.00035	0.00275	FALSE
1344	U	0.00052	0.00261	FALSE
1345	A	0.00052	0.04248	FALSE
1346	C	0.0012	0.01886	FALSE
1347	C	0.0012	0.02113	FALSE
1348	C	0.00189	0.03524	FALSE
1349	C	0.00121	0.04113	FALSE
1350	A	0.00035	0.01473	FALSE
1351	A	0.00017	0.01957	FALSE
1352	A	0.00069	0.03486	FALSE
1353	A	0.00017	0.03089	FALSE
1354	U	0	0.0016	FALSE
1355	G	0.0007	0.0043	FALSE
1356	C	0.00122	0.02248	FALSE
1357	U	0.00123	0.00109	FALSE
1358	G	0.00035	0.00405	FALSE
1359	U	0.00053	0.00106	FALSE
1360	U	0.00071	0.00095	FALSE
1361	G	0.00157	0.00332	FALSE
1362	U	0.00088	0.00105	FALSE
1363	U	0.00052	0.00117	FALSE
1364	A	0.00035	0.00534	FALSE
1365	A	0	0.00523	FALSE
1366	A	0	0.0124	FALSE
1367	A	0.00017	0.01135	FALSE
1368	U	0.00017	0.00059	FALSE
1369	U	0.00099	0.00064	FALSE
1370	U	0.00033	0.00086	FALSE
1371	A	0.00079	0.02191	FALSE
1372	U	0.00031	0.00161	FALSE
1373	U	0.00047	0.00111	FALSE
1374	G	0.00235	0.00504	FALSE
1375	U	0.00047	0.00223	FALSE
1376	C	0.00139	0.0144	FALSE
1377	C	0.00295	0.02615	FALSE
1378	A	0.00077	0.01645	FALSE
1379	G	0.0014	0.00822	FALSE
1380	C	0.00249	0.04753	FALSE
1381	A	0.00015	0.03111	FALSE
1382	U	0	0.00089	FALSE
1383	G	0.00016	0.00477	FALSE
1384	U	0.00141	0.00306	FALSE
1385	C	0.0011	0.01961	FALSE
1386	A	0.00094	0.02388	FALSE
1387	C	0.00141	0.14995	FALSE
1388	A	0.00031	0.02369	FALSE
1389	A	0.00141	0.02585	FALSE
1390	U	0.00016	0.00098	FALSE
1391	U	0.00031	0.00094	FALSE
1392	C	0.00198	0.0218	FALSE
1393	A	0.00061	0.02323	FALSE
1394	G	0.00046	0.01073	FALSE
1395	A	0.00015	0.02988	FALSE
1396	A	0.00091	0.04656	FALSE
1397	G	0.00045	0.00369	FALSE
1398	U	0.0015	0.00104	FALSE
1399	A	0.00075	0.04407	FALSE
1400	G	0.0021	0.0278	FALSE
1401	G	0.00045	0.00698	FALSE
1402	A	0.00151	0.00995	FALSE
1403	C	0.0018	0.01316	FALSE
1404	C	0.00106	0.04713	FALSE
1405	U	0.00106	0.00153	FALSE
1406	G	0.00045	0.02798	FALSE
1407	A	0.00045	0.02172	FALSE
1408	G	0.00166	0.00975	FALSE
1409	C	0.0021	0.0509	FALSE
1410	A	0.00015	0.01474	FALSE
1411	U	0.0003	0.00131	FALSE
1412	A	0.0003	0.01969	FALSE
1413	G	0.00045	0.00351	FALSE
1414	U	0.0006	0.00098	FALSE
1415	C	0.00164	0.02075	FALSE
1416	U	0.00015	0.00095	FALSE
1417	U	0.00015	0.001	FALSE
1418	G	0.00149	0.00745	FALSE
1419	C	0.00458	0.01796	FALSE
1420	C	0.00103	0.02727	FALSE
1421	G	0.00089	0.01321	FALSE
1422	A	0.00015	0.02932	FALSE
1423	A	0.00059	0.0222	FALSE
1424	U	0.00029	0.00101	FALSE
1425	A	0.00102	0.02668	FALSE
1426	C	0.00115	0.03608	FALSE
1427	C	0.00145	0.03759	FALSE
1428	A	0.00057	0.03139	FALSE
1429	U	0.00014	0.002	FALSE
1430	A	0.00071	0.0308	FALSE
1431	A	0.00028	0.03236	FALSE
1432	U	0.00014	0.00148	FALSE
1433	G	0.00097	0.00909	FALSE
1434	A	0.00028	0.03546	FALSE
1435	A	0.00056	0.01694	FALSE
1436	U	0.00028	0.00109	FALSE
1437	C	0.00179	0.02667	FALSE
1438	U	0.00096	0.00184	FALSE
1439	G	0.00483	0.02936	FALSE
1440	G	0.00055	0.00724	FALSE
1441	C	0.00206	0.027	FALSE
1442	U	0.0022	0.00211	FALSE
1443	U	0.00138	0.00203	FALSE
1444	G	0.00055	0.01018	FALSE
1445	A	0.00055	0.04374	FALSE
1446	A	0	0.02539	FALSE
1447	A	0.00054	0.03432	FALSE
1448	A	0.00041	0.02392	FALSE
1449	C	0.00081	0.01046	FALSE
1450	C	0.00027	0.01798	FALSE
1451	A	0.00054	0.01199	FALSE
1452	U	0.00081	0.00107	FALSE
1453	U	0.0004	0.00112	FALSE
1454	C	0.00147	0.01914	FALSE
1455	U	0.00067	0.00178	FALSE
1456	U	0.00013	0.00147	FALSE
1457	C	0.00103	0.07618	FALSE
1458	G	0.0013	0.00576	FALSE
1459	U	0.00039	0.00211	FALSE
1460	A	0.00038	0.0349	FALSE
1461	A	0.00026	0.01949	FALSE
1462	G	0.00102	0.04488	FALSE
1463	G	0.00064	0.01422	FALSE
1464	G	0.00142	0.00496	FALSE
1465	U	0.00039	0.00127	FALSE
1466	G	0.0013	0.02472	FALSE
1467	G	0.00117	0.00565	FALSE
1468	U	0.00144	0.00185	FALSE
1469	C	0.00249	0.04222	FALSE
1470	G	0.00157	0.01689	FALSE
1471	C	0.00196	0.05071	FALSE
1472	A	0.00378	0.03161	FALSE
1473	C	0.00222	0.03457	FALSE
1474	U	0.00079	0.002	FALSE
1475	A	0.00039	0.02518	FALSE
1476	U	0.00013	0.00104	FALSE
1477	U	0.00052	0.00214	FALSE
1478	G	0.00158	0.00694	FALSE
1479	C	0.0039	0.01328	FALSE
1480	C	0.00209	0.02	FALSE
1481	U	0.00092	0.00138	FALSE
1482	U	0.00039	0.00118	FALSE
1483	U	0.00039	0.00123	FALSE
1484	G	0.00116	0.04469	FALSE
1485	G	0.00142	0.01474	FALSE
1486	A	0.00271	0.02643	FALSE
1487	G	0.00129	0.02061	FALSE
1488	G	0.00258	0.00727	FALSE
1489	C	0.00219	0.01719	FALSE
1490	U	0.00246	0.00342	FALSE
1491	G	0.0013	0.00786	FALSE
1492	U	0.00065	0.00189	FALSE
1493	G	0.00091	0.00712	FALSE
1494	U	0.00052	0.00183	FALSE
1495	G	0.00078	0.00945	FALSE
1496	U	0.00093	0.00157	FALSE
1497	U	0.00105	0.00096	FALSE
1498	C	0.00302	0.01697	FALSE
1499	U	0.00118	0.00101	FALSE
1500	C	0.00144	0.02026	FALSE
1501	U	0.00053	0.00094	FALSE
1502	U	0.00013	0.00076	FALSE
1503	A	0.00091	0.00839	FALSE
1504	U	0.00104	0.00061	FALSE
1505	G	0.00039	0.00471	FALSE
1506	U	0.00039	0.00086	FALSE
1507	U	0.00026	0.00075	FALSE
1508	G	0.00077	0.02241	FALSE
1509	G	0.00064	0.00402	FALSE
1510	U	0.00039	0.00071	FALSE
1511	U	0.00013	0.00212	FALSE
1512	G	0.0018	0.01204	FALSE
1513	C	0.00374	0.01809	FALSE
1514	C	0.00259	0.05005	FALSE
1515	A	0.00013	0.03249	FALSE
1516	U	0.0009	0.00224	FALSE
1517	A	0.00039	0.01855	FALSE
1518	A	0.00039	0.0146	FALSE
1519	C	0.00218	0.01658	FALSE
1520	A	0.00013	0.01085	FALSE
1521	A	0.00039	0.01955	FALSE
1522	G	0.00143	0.00411	FALSE
1523	U	0.00026	0.00086	FALSE
1524	G	0.00052	0.00538	FALSE
1525	U	0.00092	0.001	FALSE
1526	G	0.00066	0.00707	FALSE
1527	C	0.009	0.02416	FALSE
1528	C	0.00106	0.01664	FALSE
1529	U	0.0004	0.00111	FALSE
1530	A	0.0004	0.04844	FALSE
1531	U	0.0004	0.00154	FALSE
1532	U	0.00106	0.002	FALSE
1533	G	0.00093	0.04253	FALSE
1534	G	0.00132	0.01216	FALSE
1535	G	0.00066	0.00611	FALSE
1536	U	0.00081	0.00097	FALSE
1537	U	0.00013	0.00133	FALSE
1538	C	0.00107	0.13745	FALSE
1539	C	0.00135	0.01928	FALSE
1540	A	0.00094	0.00993	FALSE
1541	C	0.00368	0.0163	FALSE
1542	G	0.00191	0.00937	FALSE
1543	U	0.00068	0.00129	FALSE
1544	G	0.00711	0.01692	FALSE
1545	C	0.00096	0.01853	FALSE
1546	U	0.00097	0.00156	FALSE
1547	A	0.00041	0.02925	FALSE
1548	G	0.00097	0.00684	FALSE
1549	C	0.00141	0.01521	FALSE
1550	G	0.00549	0.0137	FALSE
1551	C	0.00057	0.01165	FALSE
1552	U	0.00043	0.00092	FALSE
1553	A	0	0.00806	FALSE
1554	A	0.00057	0.00782	FALSE
1555	C	0.00172	0.013	FALSE
1556	A	0.00072	0.01046	FALSE
1557	U	0.00014	0.00093	FALSE
1558	A	0.00073	0.00859	FALSE
1559	G	0.00204	0.01816	FALSE
1560	G	0.00087	0.0034	FALSE
1561	U	0.00103	0.0018	FALSE
1562	U	0.00015	0.00074	FALSE
1563	G	0.00088	0.00548	FALSE
1564	U	0.00015	0.00245	FALSE
1565	A	0.00015	0.00732	FALSE
1566	A	0.0009	0.00829	FALSE
1567	C	0.00165	0.0138	FALSE
1568	C	0.00105	0.0238	FALSE
1569	A	0.00015	0.02859	FALSE
1570	U	0.00045	0.00118	FALSE
1571	A	0.00046	0.01802	FALSE
1572	C	0.00152	0.02358	FALSE
1573	A	0.00077	0.01313	FALSE
1574	G	0	0.02615	FALSE
1575	G	0.00125	0.00359	FALSE
1576	U	0.00047	0.00104	FALSE
1577	G	0.00079	0.00593	FALSE
1578	U	0.00016	0.00074	FALSE
1579	U	0.00032	0.00087	FALSE
1580	G	0.00095	0.00563	FALSE
1581	U	0.00048	0.00121	FALSE
1582	U	0.00032	0.00099	FALSE
1583	G	0.00081	0.04226	FALSE
1584	G	0.00049	0.01235	FALSE
1585	A	0.00114	0.061	FALSE
1586	G	0.00033	0.00807	FALSE
1587	A	0.00049	0.03176	FALSE
1588	A	0.00066	0.02123	FALSE
1589	G	0.0005	0.01008	FALSE
1590	G	0.00017	0.00251	FALSE
1591	U	0.00067	0.00051	FALSE
1592	U	0.0005	0.00086	FALSE
1593	C	0.00152	0.02477	FALSE
1594	C	0.00068	0.03071	FALSE
1595	G	0.00068	0.01239	FALSE
1596	A	0.00034	0.02984	FALSE
1597	A	0.00034	0.02625	FALSE
1598	G	0.00052	0.01587	FALSE
1599	G	0.00086	0.00224	FALSE
1600	U	0.00017	0.00081	FALSE
1601	C	0.00228	0.01256	FALSE
1602	U	0.0007	0.00135	FALSE
1603	U	0.00035	0.00154	FALSE
1604	A	0.00053	0.02543	FALSE
1605	A	0.00035	0.02714	FALSE
1606	U	0.00071	0.00159	FALSE
1607	G	0.00054	0.00976	FALSE
1608	A	0.00036	0.01689	FALSE
1609	C	0.00199	0.01858	FALSE
1610	A	0.00055	0.0452	FALSE
1611	A	0	0.02917	FALSE
1612	C	0.00184	0.0293	FALSE
1613	C	0.00074	0.02032	FALSE
1614	U	0.00037	0.00083	FALSE
1615	U	0	0.00068	FALSE
1616	C	0.00038	0.01112	FALSE
1617	U	0.00019	0.00076	FALSE
1618	U	0.00019	0.00091	FALSE
1619	G	0	0.00918	FALSE
1620	A	0.00115	0.01277	FALSE
1621	A	0.00039	0.01306	FALSE
1622	A	0.0002	0.01164	FALSE
1623	U	0.0004	0.00135	FALSE
1624	A	0.0008	0.04898	FALSE
1625	C	0.00122	0.01735	FALSE
1626	U	0.00164	0.00246	FALSE
1627	C	0.00228	0.02193	FALSE
1628	C	0.00084	0.04254	FALSE
1629	A	0.00042	0.00395	FALSE
1630	A	0.00043	0.02684	FALSE
1631	A	0	0.02143	FALSE
1632	A	0.00022	0.029	FALSE
1633	A	0.00044	0.02534	FALSE
1634	G	0.00022	0.01804	FALSE
1635	A	0.00045	0.03626	FALSE
1636	G	0.00046	0.00897	FALSE
1637	A	0.00023	0.01494	FALSE
1638	A	0.00047	0.01158	FALSE
1639	A	0.00071	0.00925	FALSE
1640	G	0.00072	0.00359	FALSE
1641	U	0	0.00071	FALSE
1642	C	0.00172	0.01431	FALSE
1643	A	0.00075	0.00844	FALSE
1644	A	0.00025	0.01087	FALSE
1645	C	0.00126	0.01304	FALSE
1646	A	0.00025	0.00837	FALSE
1647	U	0.00077	0.0013	FALSE
1648	C	0.00026	0.01426	FALSE
1649	A	0.00026	0.03619	FALSE
1650	A	0.00052	0.05351	FALSE
1651	U	0.00104	0.00154	FALSE
1652	A	0.00026	0.03685	FALSE
1653	U	0.00079	0.00119	FALSE
1654	U	0	0.00101	FALSE
1655	G	0.00053	0.00575	FALSE
1656	U	0.00027	0.00102	FALSE
1657	U	0.00053	0.00085	FALSE
1658	G	0.00081	0.0342	FALSE
1659	G	0.00027	0.00577	FALSE
1660	U	0	0.00095	FALSE
1661	G	0.00082	0.00904	FALSE
1662	A	0.0011	0.00701	FALSE
1663	C	0.00111	0.01159	FALSE
1664	U	0.00056	0.00094	FALSE
1665	U	0.00056	0.00105	FALSE
1666	U	0	0.00053	FALSE
1667	A	0.00114	0.01736	FALSE
1668	A	0.00029	0.02602	FALSE
1669	A	0.00087	0.03527	FALSE
1670	C	0.00292	0.03818	FALSE
1671	U	0.0003	0.00089	FALSE
1672	U	0	0.00174	FALSE
1673	A	0	0.01966	FALSE
1674	A	0.0006	0.03579	FALSE
1675	U	0	0.00121	FALSE
1676	G	0.0003	0.01037	FALSE
1677	A	0.0003	0.02643	FALSE
1678	A	0.0006	0.019	FALSE
1679	G	0	0.01682	FALSE
1680	A	0	0.01238	FALSE
1681	G	0.00031	0.00792	FALSE
1682	A	0.00062	0.01031	FALSE
1683	U	0.00031	0.00059	FALSE
1684	C	0.0032	0.05068	FALSE
1685	G	0.00193	0.01117	FALSE
1686	C	0.00163	0.01293	FALSE
1687	C	0.002	0.01977	FALSE
1688	A	0.00033	0.00849	FALSE
1689	U	0	0.00082	FALSE
1690	U	0.00034	0.0013	FALSE
1691	A	0	0.03482	FALSE
1692	U	0.00035	0.00069	FALSE
1693	U	0.0007	0.001	FALSE
1694	U	0	0.00055	FALSE
1695	U	0	0.00084	FALSE
1696	G	0.00109	0.02146	FALSE
1697	G	0.00513	0.01394	FALSE
1698	C	0.00516	0.0132	FALSE
1699	A	0.00037	0.00845	FALSE
1700	U	0.00037	0.00084	FALSE
1701	C	0.00037	0.00866	FALSE
1702	U	0.00224	0.00131	FALSE
1703	U	0	0.00104	FALSE
1704	U	0	0.00056	FALSE
1705	U	0	0.00146	FALSE
1706	U	0.00075	0.00134	FALSE
1707	C	0.00038	0.03828	FALSE
1708	U	0.00077	0.00189	FALSE
1709	G	0.00155	0.00994	FALSE
1710	C	0.00239	0.04203	FALSE
1711	U	0.0012	0.00104	FALSE
1712	U	0	0.00125	FALSE
1713	C	0.00204	0.01199	FALSE
1714	C	0.00082	0.02603	FALSE
1715	A	0.00083	0.0082	FALSE
1716	C	0.00248	0.01281	FALSE
1717	A	0.00124	0.00739	FALSE
1718	A	0	0.01241	FALSE
1719	G	0.00168	0.00508	FALSE
1720	U	0	0.00195	FALSE
1721	G	0	0.0078	FALSE
1722	C	0.00129	0.06062	FALSE
1723	U	0	0.00093	FALSE
1724	U	0.0013	0.00153	FALSE
1725	U	0.00043	0.00064	FALSE
1726	U	0	0.00107	FALSE
1727	G	0.00175	0.00542	FALSE
1728	U	0.00044	0.00142	FALSE
1729	G	0.00132	0.02564	FALSE
1730	G	0.00044	0.00554	FALSE
1731	A	0.00089	0.00445	FALSE
1732	A	0	0.00653	FALSE
1733	A	0.0018	0.0173	FALSE
1734	C	0.00225	0.02372	FALSE
1735	U	0	0.00178	FALSE
1736	G	0	0.00468	FALSE
1737	U	0.00093	0.00178	FALSE
1738	G	0	0.0102	FALSE
1739	A	0.00046	0.03007	FALSE
1740	A	0.00511	0.03169	FALSE
1741	A	0.0014	0.03933	FALSE
1742	G	0.0014	0.01266	FALSE
1743	G	0	0.00211	FALSE
1744	U	0	0.00084	FALSE
1745	U	0.00144	0.00087	FALSE
1746	U	0	0.00081	FALSE
1747	G	0.00048	0.02738	FALSE
1748	G	0.00097	0.00624	FALSE
1749	A	0	0.01471	FALSE
1750	U	0.00049	0.00047	FALSE
1751	U	0.00048	0.00062	FALSE
1752	A	0.00094	0.07813	FALSE
1753	U	0.00047	0.00086	FALSE
1754	A	0	0.02626	FALSE
1755	A	0	0.01971	FALSE
1756	A	0	0.03681	FALSE
1757	G	0.00093	0.00571	FALSE
1758	C	0.00466	0.05086	FALSE
1759	A	0	0.00914	FALSE
1760	U	0.00188	0.00058	FALSE
1761	U	0.00047	0.0008	FALSE
1762	C	0.00139	0.01568	FALSE
1763	A	0.00139	0.01296	FALSE
1764	A	0	0.01126	FALSE
1765	A	0.00093	0.01083	FALSE
1766	C	0.00183	0.01305	FALSE
1767	A	0	0.00611	FALSE
1768	A	0.00092	0.01809	FALSE
1769	A	0.00046	0.0251	FALSE
1770	U	0	0.00138	FALSE
1771	U	0	0.0011	FALSE
1772	G	0.00092	0.00369	FALSE
1773	U	0	0.00166	FALSE
1774	U	0.00047	0.00275	FALSE
1775	G	0.00187	0.01159	FALSE
1776	A	0	0.02282	FALSE
1777	A	0	0.03268	FALSE
1778	U	0	0.00111	FALSE
1779	C	0.00373	0.01639	FALSE
1780	C	0.00187	0.02093	FALSE
1781	U	0.00047	0.00102	FALSE
1782	G	0.00047	0.00526	FALSE
1783	U	0.00283	0.00161	FALSE
1784	G	0.00047	0.02652	FALSE
1785	G	0	0.00388	FALSE
1786	U	0.00095	0.00072	FALSE
1787	A	0	0.00266	FALSE
1788	A	0	0.00538	FALSE
1789	U	0.00142	0.00037	FALSE
1790	U	0.00047	0.00059	FALSE
1791	U	0.00093	0.00157	FALSE
1792	U	0	0.00171	FALSE
1793	A	0.00046	0.01495	FALSE
1794	A	0.00183	0.02601	FALSE
1795	A	0.00137	0.0224	FALSE
1796	G	0.00046	0.00312	FALSE
1797	U	0.00137	0.00104	FALSE
1798	U	0.00046	0.00113	FALSE
1799	A	0	0.01234	FALSE
1800	C	0.00044	0.01232	FALSE
1801	A	0.00044	0.01353	FALSE
1802	A	0	0.01459	FALSE
1803	A	0	0.02362	FALSE
1804	A	0	0.01345	FALSE
1805	G	0.00173	0.02064	FALSE
1806	G	0.00131	0.00427	FALSE
1807	A	0.00087	0.00769	FALSE
1808	A	0.00044	0.02316	FALSE
1809	A	0.00044	0.02688	FALSE
1810	A	0.00088	0.02567	FALSE
1811	G	0.00265	0.0084	FALSE
1812	C	0.00088	0.02923	FALSE
1813	U	0.00311	0.00525	FALSE
1814	A	0.00043	0.00082	FALSE
1815	A	0	0.00274	FALSE
1816	A	0	0.0168	FALSE
1817	A	0	0.02538	FALSE
1818	A	0	0.0173	FALSE
1819	A	0	0.0105	FALSE
1820	G	0	0.01697	FALSE
1821	G	0.00169	0.00416	FALSE
1822	U	0	0.00091	FALSE
1823	G	0.00084	0.00682	FALSE
1824	C	0.00335	0.01874	FALSE
1825	C	0.00125	0.02568	FALSE
1826	U	0.00212	0.00334	FALSE
1827	G	0.00126	0.02441	FALSE
1828	G	0.00042	0.00777	FALSE
1829	A	0	0.00988	FALSE
1830	A	0.00166	0.01139	FALSE
1831	U	0.00041	0.00044	FALSE
1832	A	0	0.01099	FALSE
1833	U	0.00159	0.00104	FALSE
1834	U	0.00039	0.00106	FALSE
1835	G	0.00198	0.03021	FALSE
1836	G	0.00079	0.00455	FALSE
1837	U	0.00079	0.00162	FALSE
1838	G	0.00079	0.01324	FALSE
1839	A	0.00039	0.04091	FALSE
1840	A	0.00078	0.04153	FALSE
1841	C	0.00192	0.055	FALSE
1842	A	0.00115	0.04	FALSE
1843	G	0.00077	0.00705	FALSE
1844	A	0	0.03024	FALSE
1845	A	0	0.03436	FALSE
1846	A	0.00075	0.03157	FALSE
1847	U	0.00074	0.00128	FALSE
1848	C	0.00146	0.01326	FALSE
1849	A	0.00036	0.01141	FALSE
1850	A	0	0.00958	FALSE
1851	U	0.00071	0.00098	FALSE
1852	A	0.00071	0.0113	FALSE
1853	C	0.0035	0.01437	FALSE
1854	U	0	0.00208	FALSE
1855	G	0	0.03328	FALSE
1856	A	0.00104	0.01007	FALSE
1857	G	0.00035	0.00545	FALSE
1858	U	0	0.00139	FALSE
1859	C	0.00035	0.00921	FALSE
1860	C	0.00208	0.0153	FALSE
1861	U	0.00139	0.00101	FALSE
1862	C	0.00207	0.01365	FALSE
1863	U	0.00034	0.00065	FALSE
1864	U	0.00034	0.00126	FALSE
1865	U	0.00034	0.0014	FALSE
1866	A	0	0.00677	FALSE
1867	U	0.00099	0.00059	FALSE
1868	G	0.00133	0.00748	FALSE
1869	C	0.0033	0.01213	FALSE
1870	A	0.00132	0.08704	FALSE
1871	U	0.00066	0.00127	FALSE
1872	U	0.00097	0.00169	FALSE
1873	U	0.00032	0.00273	FALSE
1874	G	0.00033	0.00754	FALSE
1875	C	0.00161	0.01425	FALSE
1876	A	0.00032	0.00564	FALSE
1877	U	0.00032	0.0014	FALSE
1878	C	0.00251	0.21311	FALSE
1879	A	0.00062	0.01044	FALSE
1880	G	0.00187	0.01745	FALSE
1881	A	0.00031	0.00581	FALSE
1882	G	0.00249	0.01887	FALSE
1883	G	0.00219	0.00649	FALSE
1884	C	0.00093	0.13485	FALSE
1885	U	0.00031	0.0018	FALSE
1886	G	0.00094	0.00812	FALSE
1887	C	0.00248	0.01654	FALSE
1888	U	0.00031	0.00225	FALSE
1889	C	0.00215	0.0257	FALSE
1890	G	0.00247	0.0066	FALSE
1891	U	0.00031	0.00093	FALSE
1892	G	0.00031	0.00666	FALSE
1893	U	0.00124	0.0014	FALSE
1894	U	0.00031	0.00097	FALSE
1895	G	0.00031	0.00614	FALSE
1896	U	0.00031	0.00166	FALSE
1897	A	0.00091	0.03244	FALSE
1898	C	0.0012	0.04603	FALSE
1899	G	0.00091	0.01126	FALSE
1900	A	0	0.01665	FALSE
1901	U	0.0012	0.00153	FALSE
1902	C	0.00266	0.02166	FALSE
1903	A	0.0003	0.01015	FALSE
1904	A	0.00088	0.01021	FALSE
1905	U	0.00146	0.00091	FALSE
1906	U	0	0.00101	FALSE
1907	U	0.00057	0.00057	FALSE
1908	U	0	0.00076	FALSE
1909	C	0.00199	0.01364	FALSE
1910	U	0.00084	0.00254	FALSE
1911	C	0.00057	0.0391	FALSE
1912	C	0.00198	0.03829	FALSE
1913	C	0.00369	0.06541	FALSE
1914	G	0.00427	0.0146	FALSE
1915	C	0.00113	0.01416	FALSE
1916	A	0.00142	0.00866	FALSE
1917	C	0.00113	0.01068	FALSE
1918	U	0.00057	0.00161	FALSE
1919	C	0.00085	0.02423	FALSE
1920	U	0.00028	0.00184	FALSE
1921	U	0.00085	0.0018	FALSE
1922	G	0.00085	0.01019	FALSE
1923	A	0.00085	0.02593	FALSE
1924	A	0.00057	0.02022	FALSE
1925	A	0.00057	0.02866	FALSE
1926	C	0.00199	0.03167	FALSE
1927	U	0.00114	0.00115	FALSE
1928	G	0.00257	0.00839	FALSE
1929	C	0.00287	0.01949	FALSE
1930	U	0.00142	0.00371	FALSE
1931	C	0.00141	0.03112	FALSE
1932	A	0.00056	0.02734	FALSE
1933	A	0.00113	0.01167	FALSE
1934	A	0	0.02949	FALSE
1935	A	0.00055	0.02816	FALSE
1936	U	0.00055	0.0009	FALSE
1937	U	0	0.00065	FALSE
1938	C	0.00136	0.02727	FALSE
1939	U	0.00027	0.00116	FALSE
1940	G	0.00137	0.00806	FALSE
1941	U	0.00083	0.00188	FALSE
1942	G	0.0011	0.00973	FALSE
1943	C	0.0052	0.02912	FALSE
1944	G	0.00361	0.00912	FALSE
1945	U	0	0.00121	FALSE
1946	G	0.00055	0.00505	FALSE
1947	U	0.00194	0.00087	FALSE
1948	U	0.0011	0.00132	FALSE
1949	U	0	0.00153	FALSE
1950	U	0.00054	0.00164	FALSE
1951	A	0.00053	0.03033	FALSE
1952	C	0.00261	0.0503	FALSE
1953	A	0.00105	0.02566	FALSE
1954	G	0.00237	0.0112	FALSE
1955	A	0.00105	0.03034	FALSE
1956	A	0.00053	0.01894	FALSE
1957	G	0.00026	0.01616	FALSE
1958	G	0.00079	0.00575	FALSE
1959	C	0.00209	0.01881	FALSE
1960	C	0.00106	0.0229	FALSE
1961	G	0.00663	0.01241	FALSE
1962	C	0.0029	0.03123	FALSE
1963	U	0.00053	0.00148	FALSE
1964	A	0.00158	0.01824	FALSE
1965	U	0.00105	0.00101	FALSE
1966	A	0.00026	0.02408	FALSE
1967	A	0.00052	0.02178	FALSE
1968	C	0.00204	0.08094	FALSE
1969	A	0.00026	0.02679	FALSE
1970	A	0.00026	0.02134	FALSE
1971	U	0.00025	0.00079	FALSE
1972	A	0.00703	0.04957	FALSE
1973	C	0.00323	0.04019	FALSE
1974	U	0	0.00193	FALSE
1975	A	0	0.01307	FALSE
1976	G	0.0005	0.00872	FALSE
1977	A	0.00223	0.01244	FALSE
1978	U	0.0005	0.0012	FALSE
1979	G	0.00049	0.02334	FALSE
1980	G	0.00074	0.00554	FALSE
1981	A	0.00098	0.00681	FALSE
1982	A	0.00025	0.00955	FALSE
1983	U	0.00025	0.00054	FALSE
1984	U	0.00024	0.00072	FALSE
1985	U	0.00024	0.00096	FALSE
1986	C	0.00146	0.01422	FALSE
1987	A	0.00072	0.01185	FALSE
1988	C	0.00167	0.0216	FALSE
1989	A	0.00048	0.01156	FALSE
1990	G	0.00072	0.00511	FALSE
1991	U	0.00024	0.00076	FALSE
1992	A	0.00024	0.00937	FALSE
1993	U	0.00024	0.00227	FALSE
1994	U	0	0.00147	FALSE
1995	C	0.00024	0.0184	FALSE
1996	A	0.00117	0.01276	FALSE
[truncated: 27,886 more rows]

## Sheet: Figure 1d
Figure 1d
Plot 1 (unfiltered DMS reactivities)				Plot 2 (filtered DMS reactivities)
Genome coordinate	Vero replicate 1	Vero replicate 2		Genome coordinate	Huh7	Vero
1	0	0		44	0.03581	0.0633
4	0.00154	0.0019		46	0.00319	0.01232
5	0.01802	0.01724		48	0.0016	0.01319
6	0.01522	0.02538		50	0.00581	0.02708
12	0.01411	0.01591		55	0.00408	0.01152
14	0.01015	0.00704		57	0.00257	0.0059
15	0.00255	0.01317		59	0.00186	0.0168
16	0.00561	0.02349		64	0.00761	0.02778
19	0.02853	0.05169		66	0.04106	0.07543
20	0.04484	0.08027		68	0.02517	0.03241
21	0.05961	0.10916		69	0.03258	0.04372
22	0.01421	0.02092		70	0.03223	0.04358
26	0.01021	0.01767		71	0.05407	0.07726
27	0.02366	0.03323		73	0.00697	0.01084
28	0.01376	0.04247		74	0.00657	0.01399
29	0.0083	0.01565		75	0.0119	0.02221
30	0.00388	0.00992		79	0.0111	0.01229
31	0.01348	0.01236		80	0.01331	0.01821
32	0.00557	0.0121		81	0.03186	0.02554
33	0.00948	0.03028		82	0.02281	0.0178
34	0.03832	0.04105		84	0.00095	0.00934
35	0.04521	0.04524		92	0.03416	0.03552
36	0.06901	0.07384		96	0.00253	0.0132
37	0.04205	0.06763		97	0.00215	0.00614
38	0.01446	0.02811		98	0.00108	0.01072
39	0.02986	0.03472		100	0.02137	0.04227
40	0.04528	0.05904		103	0.00089	0.01015
44	0.05675	0.0623		106	0.0514	0.06181
46	0.01298	0.0134		107	0.03443	0.03339
48	0.01	0.01539		110	0.001	0.01153
50	0.01634	0.03562		113	0.00289	0.00992
55	0.00883	0.01229		117	0.0016	0.02119
57	0.00903	0.01066		118	0.00259	0.00883
59	0.00808	0.01973		119	0.00492	0.01752
64	0.01691	0.02997		121	0.00115	0.02991
66	0.05148	0.07172		122	0.0011	0.00347
68	0.02598	0.02697		123	0.00146	0.01492
69	0.022	0.03583		125	0.00098	0.01608
70	0.03136	0.04243		126	0.00161	0.00779
71	0.04733	0.06851		129	0.01848	0.0162
73	0.00707	0.01255		131	0.02084	0.02021
74	0.01172	0.01035		132	0.02078	0.02036
75	0.02079	0.02157		135	0.01784	0.02069
79	0.01347	0.01389		136	0.02847	0.03089
80	0.01665	0.01911		138	0.03935	0.04942
81	0.03001	0.04455		139	0.11025	0.10928
82	0.01963	0.03052		140	0.06023	0.07089
84	0.01041	0.01402		142	0.03105	0.03685
92	0.04139	0.05347		143	0.02787	0.02869
96	0.01366	0.01909		146	0.02959	0.03466
97	0.00791	0.00705		147	0.04022	0.04559
98	0.01125	0.01412		151	0.00093	0.01338
100	0.0315	0.07405		156	0.00814	0.01633
103	0.01141	0.01436		157	0.00196	0.01463
106	0.06654	0.07222		158	0.00316	0.0086
107	0.03365	0.04471		161	0.01595	0.02274
110	0.01184	0.01238		162	0.02797	0.04916
113	0.01019	0.011		163	0.00119	0.00881
117	0.0213	0.02176		164	0.00187	0.0123
118	0.00832	0.00908		166	0.00189	0.00953
119	0.01686	0.01608		169	0.03657	0.03171
121	0.01282	0.0535		170	0.03192	0.02982
122	0.00467	0.00407		171	0.00071	0.00947
123	0.01344	0.01526		173	0.00112	0.01567
125	0.01454	0.01696		176	0.00089	0.01251
126	0.00729	0.00897		178	0.00252	0.01088
129	0.01379	0.01719		180	0.0009	0.01301
131	0.01504	0.02033		183	0.00087	0.01253
132	0.01894	0.02604		186	0.0486	0.06795
135	0.0167	0.02405		187	0.02974	0.03438
136	0.02505	0.03689		190	0.00056	0.00978
138	0.03664	0.04297		193	0.00059	0.00976
139	0.09333	0.10835		196	0.00266	0.00621
140	0.05492	0.07529		197	0.00072	0.01038
142	0.02638	0.03256		203	0.03364	0.0552
143	0.02303	0.03582		206	0.00065	0.01288
146	0.03081	0.04654		207	0.00121	0.01612
147	0.04951	0.07678		214	0.00078	0.00989
151	0.01216	0.01455		215	0.00254	0.00576
156	0.01476	0.01986		217	0.00063	0.01634
157	0.01387	0.01628		218	0.00178	0.01233
158	0.00958	0.01005		220	0.01503	0.02112
161	0.02727	0.03		222	0.03921	0.04589
162	0.05725	0.07217		223	0.04324	0.04729
163	0.01056	0.00952		244	0.00062	0.01095
164	0.01482	0.01618		245	0.00055	0.0159
166	0.01164	0.01065		253	0.00334	0.01222
169	0.0315	0.04779		254	0.00086	0.00933
170	0.03095	0.03756		255	0.0008	0.01665
171	0.01122	0.01		257	0.04186	0.03478
173	0.01477	0.02189		258	0.03308	0.03017
176	0.01421	0.01312		259	0.04316	0.03792
178	0.01133	0.01142		263	0.00349	0.0092
180	0.01329	0.01456		264	0.00292	0.00841
183	0.01235	0.01458		266	0.00372	0.00922
186	0.0654	0.07757		270	0.03276	0.04121
187	0.03785	0.04826		272	0.00456	0.01059
190	0.00996	0.00975		274	0.01821	0.02746
193	0.00985	0.00934		275	0.00083	0.01687
196	0.00516	0.00796		280	0.00933	0.02247
197	0.01029	0.01042		281	0.00105	0.01918
203	0.04485	0.06511		282	0.00114	0.03379
206	0.01187	0.01375		289	0.00116	0.0145
207	0.01136	0.02426		290	0.00261	0.00954
214	0.0102	0.01036		291	0.00234	0.00981
215	0.00511	0.00794		292	0.00094	0.01131
217	0.01669	0.01575		294	0.00676	0.0115
218	0.00768	0.02182		296	0.02732	0.02809
220	0.0158	0.02871		297	0.0145	0.01515
222	0.03417	0.05964		298	0.04529	0.03956
223	0.0378	0.0516		299	0.02797	0.02692
225	0.01056	0.01632		300	0.05923	0.06139
226	0.01056	0.0119		301	0.07201	0.05938
228	0.01221	0.0154		302	0.00402	0.01484
229	0.00768	0.0093		303	0.00289	0.00743
230	0.01028	0.01147		304	0.00109	0.01143
231	0.00921	0.00847		307	0.00073	0.00846
233	0.01188	0.01362		308	0.0043	0.01777
235	0.03167	0.04771		309	0.03965	0.02766
241	0.04523	0.06608		310	0.03564	0.02621
244	0.01322	0.0137		311	0.04722	0.03879
245	0.01164	0.02356		313	0.02728	0.03125
253	0.01385	0.01432		314	0.02986	0.01936
254	0.00955	0.01014		320	0.00117	0.01045
255	0.00955	0.02286		321	0.00043	0.01479
257	0.02709	0.0411		328	0.01608	0.01779
258	0.0235	0.03221		329	0.00177	0.01185
259	0.03067	0.04144		330	0.00339	0.0081
263	0.00731	0.00986		335	0.05012	0.05868
264	0.00678	0.00857		337	0.02682	0.03646
266	0.00845	0.00889		339	0.00315	0.00602
270	0.03078	0.0441		340	0.00082	0.01057
272	0.00915	0.01101		344	0.10867	0.10631
274	0.01853	0.02785		346	0.04489	0.06198
275	0.00939	0.01834		349	0.01826	0.01915
280	0.01525	0.02112		350	0.00105	0.01327
281	0.01066	0.02163		355	0.00113	0.01386
282	0.01387	0.04485		361	0.00402	0.01291
289	0.01071	0.01542		363	0.01026	0.02332
290	0.00773	0.00968		364	0.00035	0.00819
291	0.00734	0.01029		366	0.00058	0.01396
292	0.009	0.01304		367	0.00081	0.0317
294	0.01065	0.01225		372	0.05077	0.05785
296	0.02282	0.02908		375	0.00825	0.00987
297	0.01113	0.01458		379	0.00106	0.01139
298	0.0296	0.03823		382	0.03414	0.03835
299	0.01748	0.02702		384	0.00139	0.01377
300	0.04274	0.06873		385	0.00441	0.01159
301	0.04296	0.06549		387	0.00214	0.00577
302	0.01172	0.01884		390	0.00056	0.01052
303	0.00586	0.00769		391	0.00278	0.00574
304	0.0097	0.01501		392	0.00082	0.00924
307	0.00768	0.0122		395	0.03191	0.02844
308	0.0115	0.03146		396	0.0794	0.05875
309	0.0242	0.04167		397	0.06163	0.04291
310	0.02112	0.03872		398	0.10592	0.06196
311	0.03451	0.05825		399	0.01202	0.02454
313	0.02605	0.05539		401	0.05726	0.02878
314	0.02002	0.03355		404	0.02224	0.01685
320	0.01523	0.01672		405	0.03617	0.03672
321	0.00753	0.02115		406	0.05247	0.04128
328	0.01581	0.0216		442	0.00079	0.01456
329	0.01134	0.01353		449	0.0008	0.01476
330	0.00696	0.00919		450	0.00033	0.01416
335	0.04718	0.07009		452	0.00105	0.01561
337	0.03178	0.0425		453	0.00173	0.00576
339	0.00539	0.00753		454	0.00306	0.00783
340	0.00929	0.01145		455	0.00066	0.00842
344	0.09486	0.11053		459	0.05017	0.04659
346	0.03945	0.06722		460	0.05633	0.05041
349	0.01554	0.01943		461	0.05897	0.06534
350	0.00973	0.01466		462	0.01251	0.01786
355	0.01213	0.01347		464	0.00054	0.01268
361	0.01099	0.01344		465	0.00043	0.01463
363	0.0203	0.023		466	0.00163	0.02729
364	0.00847	0.00689		468	0.0071	0.00857
366	0.00924	0.01469		475	0.00088	0.01294
367	0.01301	0.04052		476	0.00393	0.00824
372	0.05201	0.06666		478	0.00193	0.01032
375	0.00867	0.01097		479	0.04808	0.0363
379	0.01101	0.01183		480	0.05482	0.03919
382	0.0344	0.03978		481	0.036	0.02461
384	0.01203	0.01589		482	0.00591	0.01394
385	0.01303	0.01165		486	0.00389	0.01447
387	0.00628	0.00689		489	0.00247	0.00927
390	0.0113	0.01256		492	0.0008	0.01337
391	0.00696	0.00665		494	0.0022	0.02144
392	0.01282	0.01074		496	0.01118	0.01223
395	0.02495	0.03503		497	0.02555	0.02428
396	0.05524	0.06409		498	0.00078	0.01
397	0.03896	0.0449		501	0.00094	0.01303
398	0.05514	0.06664		502	0.0112	0.01222
399	0.02145	0.0255		503	0.00104	0.00947
401	0.03027	0.04071		504	0.00083	0.01905
404	0.01678	0.01895		506	0.02342	0.0377
405	0.03667	0.04191		507	0.03041	0.02662
406	0.03809	0.04701		512	0.00711	0.01893
408	0.00746	0.00971		513	0.01205	0.01606
412	0.01552	0.0164		518	0.02593	0.03233
413	0.00642	0.00719		525	0.02738	0.02789
414	0.01115	0.01192		527	0.02931	0.04163
421	0.01185	0.0131		532	0.03304	0.03574
424	0.02296	0.02939		534	0.00105	0.01381
427	0.02032	0.0272		535	0.00266	0.00989
429	0.00642	0.00801		537	0.0327	0.03333
430	0.00891	0.00984		538	0.0316	0.02986
435	0.00308	0.00474		539	0.02501	0.03066
436	0.02413	0.0315		541	0.00252	0.01966
437	0.02329	0.03029		543	0.01856	0.01916
438	0.03592	0.04746		544	0.02608	0.02348
439	0.01318	0.01723		547	0.00085	0.01083
442	0.01285	0.01327		548	0.0023	0.00868
449	0.01452	0.01342		551	0.00144	0.01416
450	0.00822	0.01813		552	0.03278	0.02993
452	0.00829	0.02049		555	0.00323	0.00834
453	0.00626	0.00616		556	0.00197	0.01576
454	0.00792	0.00696		560	0.03628	0.03727
455	0.00693	0.00924		563	0.05083	0.04505
459	0.03713	0.04855		570	0.00368	0.0054
460	0.04071	0.05158		572	0.00512	0.00792
461	0.05072	0.07036		573	0.0007	0.00957
462	0.01477	0.01756		574	0.00441	0.00568
464	0.01397	0.01244		575	0.00125	0.00889
465	0.01136	0.01889		583	0.0282	0.03785
466	0.01664	0.04248		584	0.0278	0.04522
468	0.00753	0.01187		589	0.00084	0.01325
475	0.01303	0.018		590	0.0005	0.01583
476	0.00896	0.01024		591	0.00385	0.03514
478	0.01071	0.01494		593	0.07537	0.10122
479	0.03859	0.04984		594	0.04645	0.03979
480	0.04344	0.05243		601	0.00218	0.01321
481	0.02745	0.03559		603	0.00983	0.01341
482	0.01537	0.02136		632	0.00386	0.01561
486	0.01312	0.02249		635	0.05727	0.05931
489	0.00996	0.01169		638	0.00365	0.00846
492	0.01451	0.01582		639	0.00342	0.00726
494	0.01636	0.02774		641	0.00304	0.00624
496	0.01389	0.01458		642	0.00275	0.00604
497	0.02484	0.0309		643	0.00153	0.01149
498	0.01133	0.0105		647	0.02702	0.02818
501	0.01494	0.01581		648	0.03308	0.03084
502	0.01421	0.01491		650	0.04471	0.03644
503	0.0098	0.01075		651	0.01477	0.01798
504	0.01092	0.02618		652	0.00439	0.0102
506	0.0299	0.04717		655	0.00619	0.01116
507	0.03453	0.0381		657	0.02822	0.04215
512	0.01394	0.01987		664	0.00052	0.0149
513	0.01241	0.0169		665	0.00033	0.01753
518	0.02623	0.027		666	0.00533	0.00962
525	0.01952	0.02478		668	0.0031	0.00772
527	0.03115	0.03901		672	0.03522	0.04075
532	0.02872	0.03412		673	0.00124	0.01187
534	0.00965	0.01526		676	0.00057	0.01432
535	0.00763	0.01		678	0.00025	0.01046
537	0.02935	0.0346		679	0.00072	0.02241
538	0.02036	0.03483		681	0.04162	0.04567
539	0.02448	0.0336		683	0.05058	0.05784
541	0.01031	0.02939		685	0.03751	0.04295
543	0.02067	0.02309		686	0.02046	0.02234
544	0.02244	0.02867		687	0.00582	0.00966
547	0.01042	0.01469		690	0.00066	0.00897
548	0.00791	0.01057		691	0.08747	0.07368
551	0.01085	0.02204		696	0.00388	0.00679
552	0.02931	0.03897		697	0.00045	0.00626
555	0.00965	0.01104		700	0.03849	0.03527
556	0.01886	0.01931		703	0.0006	0.0086
560	0.04601	0.05511		705	0.00634	0.00868
563	0.04159	0.06511		706	0.00046	0.00729
570	0.00637	0.00764		708	0.02464	0.02509
572	0.00718	0.01023		710	0.00091	0.01092
573	0.00763	0.01186		715	0.00066	0.00967
574	0.0063	0.00533		716	0.00874	0.01244
575	0.00944	0.01031		717	0.00097	0.00609
583	0.03213	0.04542		720	0.01218	0.0115
584	0.03358	0.05355		722	0.00059	0.0067
589	0.01143	0.01329		723	0.00038	0.01202
590	0.01065	0.02015		726	0.02718	0.02397
591	0.01825	0.04729		729	0.03258	0.01784
593	0.07762	0.10737		730	0.02818	0.01544
594	0.03989	0.051		732	0.07928	0.04719
601	0.01127	0.01543		737	0.01917	0.0212
603	0.0106	0.01344		738	0.02158	0.01558
604	0.02687	0.03644		739	0.02707	0.01707
605	0.0106	0.00991		741	0.02763	0.01613
607	0.00424	0.00613		742	0.01624	0.01144
608	0.00867	0.01122		743	0.04319	0.03231
609	0.01014	0.02551		744	0.0522	0.0409
610	0.00988	0.01312		745	0.05058	0.04294
615	0.01027	0.01292		749	0.00992	0.01675
618	0.00506	0.00556		750	0.00725	0.01717
619	0.00994	0.0091		751	0.01596	0.02736
620	0.00798	0.02825		752	0.02724	0.03098
622	0.01355	0.01555		753	0.02456	0.03306
623	0.04517	0.05328		755	0.03436	0.04692
624	0.03324	0.04949		756	0.04694	0.06008
629	0.0125	0.01907		757	0.03444	0.03362
632	0.01364	0.02053		758	0.00227	0.01415
635	0.05623	0.07626		759	0.00431	0.00758
638	0.01082	0.0089		761	0.00537	0.00765
639	0.00727	0.00881		763	0.00133	0.01442
641	0.00789	0.00929		764	0.00758	0.0133
642	0.0061	0.00995		773	0.02845	0.0359
643	0.01284	0.01295		774	0.00818	0.01576
647	0.02948	0.03239		775	0.00048	0.01642
648	0.02476	0.03439		776	0.00127	0.03681
650	0.02984	0.03979		780	0.01968	0.02074
651	0.01641	0.01881		781	0.02207	0.02448
652	0.00849	0.01111		782	0.00182	0.00987
655	0.01064	0.01298		784	0.00096	0.02114
657	0.03914	0.04584		785	0.0053	0.00651
664	0.01232	0.01688		788	0.03595	0.04551
665	0.00915	0.02311		792	0.00367	0.006
666	0.00886	0.00891		794	0.0072	0.01706
668	0.00531	0.00746		797	0.023	0.02132
672	0.02852	0.04275		798	0.00765	0.01092
673	0.00773	0.01167		799	0.00215	0.01075
676	0.01113	0.01308		829	0.06312	0.0605
678	0.00889	0.00764		830	0.01756	0.01977
679	0.00682	0.02897		831	0.02586	0.02244
681	0.03105	0.0415		832	0.02425	0.02512
683	0.03695	0.048		835	0.01644	0.0294
685	0.03534	0.03661		841	0.00151	0.01523
686	0.01599	0.01924		842	0.00196	0.01636
687	0.0074	0.00943		843	0.03161	0.06446
690	0.00722	0.01104		846	0.0315	0.03182
691	0.06961	0.08479		850	0.00112	0.01382
696	0.00746	0.00814		852	0.02145	0.02288
697	0.00725	0.00778		853	0.0434	0.06154
700	0.03273	0.04557		854	0.02277	0.03625
703	0.00971	0.01301		855	0.01484	0.03635
705	0.01037	0.01295		857	0.01225	0.03052
706	0.00912	0.01179		861	0.00666	0.0104
708	0.02994	0.036		865	0.00098	0.01224
710	0.01273	0.01479		866	0.00397	0.00825
715	0.01348	0.01613		869	0.01342	0.01295
716	0.01792	0.01793		870	0.01303	0.0189
717	0.01109	0.0133		871	0.014	0.01546
720	0.0147	0.01987		873	0.03177	0.02883
722	0.00944	0.01391		874	0.01416	0.02075
723	0.0104	0.02664		875	0.00869	0.01763
726	0.02832	0.03945		878	0.0041	0.01386
729	0.0208	0.02895		880	0.0111	0.01142
730	0.01914	0.02434		882	0.00783	0.01225
732	0.04819	0.07754		883	0.07055	0.03217
737	0.01881	0.02745		884	0.06717	0.05052
738	0.01589	0.01862		888	0.00618	0.01582
739	0.01688	0.02271		893	0.01375	0.01387
741	0.01616	0.01808		894	0.01643	0.01411
742	0.00994	0.0116		895	0.01788	0.01663
743	0.02623	0.03654		897	0.00693	0.01662
744	0.03227	0.05221		900	0.04613	0.05438
745	0.0414	0.04801		901	0.00796	0.00996
749	0.0153	0.01928		904	0.00219	0.01377
750	0.01198	0.02068		905	0.00805	0.01007
751	0.02219	0.02913		906	0.00473	0.01508
752	0.03174	0.03908		912	0.00462	0.01548
753	0.02622	0.03215		913	0.0082	0.02608
755	0.03497	0.04315		915	0.04598	0.04314
756	0.04246	0.05959		916	0.04093	0.03561
757	0.02403	0.03126		917	0.0475	0.05466
758	0.01063	0.01332		918	0.07334	0.05977
759	0.00614	0.00636		919	0.05209	0.05149
761	0.00748	0.00657		920	0.02246	0.03306
763	0.01159	0.01585		924	0.00618	0.00934
764	0.01234	0.01269		925	0.02013	0.02801
773	0.02689	0.04057		929	0.02094	0.02032
774	0.01117	0.0184		933	0.04665	0.04368
775	0.01064	0.02014		934	0.02723	0.03358
776	0.01608	0.05475		935	0.03106	0.03852
780	0.01893	0.02388		936	0.05487	0.05482
781	0.02022	0.02771		938	0.03092	0.03488
782	0.00984	0.00925		939	0.0486	0.03933
784	0.00991	0.03357		941	0.0236	0.01997
785	0.00889	0.01145		949	0.02268	0.02938
788	0.04463	0.05363		952	0.00408	0.01257
792	0.00817	0.0065		955	0.00134	0.00944
794	0.01926	0.01983		958	0.00087	0.01113
797	0.01863	0.02939		959	0.00054	0.01682
798	0.01051	0.01425		963	0.03386	0.03456
799	0.01148	0.01244		964	0.00481	0.01041
802	0.02263	0.0304		965	0.0026	0.01303
807	0.01237	0.01888		966	0.02899	0.02453
808	0.00698	0.01002		969	0.00208	0.00837
810	0.02198	0.03636		971	0.00068	0.01138
811	0.01278	0.01352		972	0.00485	0.00819
812	0.0056	0.00875		975	0.01729	0.01608
813	0.00912	0.01079		976	0.0329	0.02825
815	0.04661	0.0759		977	0.03359	0.03516
817	0.01168	0.01306		981	0.00037	0.01359
819	0.00399	0.00482		987	0.01836	0.03634
823	0.02204	0.03836		988	0.00064	0.01492
825	0.06258	0.08558		989	0.0027	0.0095
827	0.01204	0.01606		990	0.00073	0.01144
828	0.0153	0.0166		993	0.02571	0.02754
829	0.05011	0.06433		994	0.0313	0.03555
830	0.01513	0.01865		995	0.04159	0.06241
831	0.01903	0.0198		999	0.00156	0.01657
832	0.02227	0.022		1002	0.04286	0.04873
835	0.02227	0.02915		1003	0.02968	0.03308
841	0.01385	0.01367		1004	0.04444	0.05274
842	0.01157	0.01836		1005	0.00857	0.01491
843	0.03382	0.08088		1007	0.00692	0.01056
846	0.02645	0.03449		1009	0.00301	0.017
850	0.01413	0.01484		1011	0.04791	0.05745
852	0.01861	0.02375		1037	0.00714	0.00429
853	0.04435	0.06834		1038	0.036	0.0224
854	0.02676	0.0388		1039	0.03085	0.02412
855	0.02151	0.04582		1044	0.00687	0.01298
857	0.02293	0.03784		1045	0.00888	0.00888
861	0.01137	0.01243		1046	0.01099	0.00983
865	0.01215	0.01412		1047	0.07237	0.06547
866	0.00786	0.01038		1049	0.00722	0.00591
869	0.01255	0.01515		1050	0.01738	0.01228
870	0.01956	0.01958		1051	0.01448	0.01171
871	0.01411	0.01758		1056	0.007	0.012
873	0.02619	0.0344		1057	0.00345	0.01423
874	0.02153	0.02355		1058	0.00579	0.0071
875	0.01492	0.02746		1059	0.02133	0.02618
878	0.01444	0.01934		1060	0.00963	0.02491
880	0.01437	0.0159		1063	0.02337	0.03422
882	0.0165	0.01913		1064	0.03722	0.0385
883	0.03471	0.05848		1065	0.04364	0.04179
884	0.04771	0.07861		1071	0.02593	0.02532
888	0.02148	0.02431		1072	0.01868	0.01908
893	0.01525	0.01708		1076	0.02707	0.04165
894	0.01495	0.01961		1077	0.01849	0.04237
895	0.01916	0.01983		1078	0.00268	0.00386
897	0.01808	0.01861		1079	0.01425	0.01222
900	0.05216	0.06854		1080	0.01788	0.01881
901	0.00952	0.01212		1087	0.01874	0.01778
904	0.0128	0.01731		1091	0.00516	0.01164
905	0.00913	0.01307		1092	0.00265	0.01498
906	0.01506	0.01595		1093	0.00514	0.02698
912	0.01447	0.01679		1096	0.00532	0.00355
913	0.01362	0.03773		1097	0.01627	0.01308
915	0.03434	0.04206		1098	0.01791	0.01617
916	0.02634	0.03184		1101	0.01139	0.01734
917	0.03905	0.05291		1102	0.01203	0.02002
918	0.04294	0.0512		1103	0.02898	0.02338
919	0.03476	0.04751		1105	0.07057	0.05487
920	0.02401	0.03003		1106	0.0198	0.01733
924	0.00798	0.00915		1108	0.00662	0.00997
925	0.02197	0.02787		1109	0.00709	0.00902
929	0.0153	0.02444		1110	0.00881	0.00851
933	0.03476	0.04493		1112	0.1501	0.11304
934	0.02917	0.03338		1113	0.00734	0.00812
935	0.03175	0.03249		1115	0.02127	0.02237
936	0.04087	0.05394		1118	0.00063	0.00918
938	0.0285	0.03316		1119	0.00198	0.00371
939	0.03292	0.04799		1120	0.00248	0.00354
941	0.01792	0.02483		1121	0.00124	0.00618
949	0.0217	0.02573		1122	0.002	0.01608
952	0.01217	0.01485		1123	0.04883	0.03296
955	0.00858	0.01405		1124	0.04927	0.03521
958	0.01416	0.01483		1131	0.00361	0.00526
959	0.01409	0.02879		1132	0.00471	0.00588
963	0.03279	0.0476		1133	0.02895	0.02687
964	0.01155	0.01208		1134	0.01903	0.01846
965	0.01234	0.01622		1136	0.01712	0.01334
966	0.02099	0.03198		1137	0.02986	0.02341
969	0.00954	0.00962		1138	0.02515	0.02288
971	0.01252	0.01426		1139	0.03742	0.03228
972	0.0095	0.00909		1140	0.09214	0.08963
975	0.01459	0.01799		1142	0.00109	0.01263
976	0.02414	0.03324		1146	0.01042	0.01464
977	0.0295	0.0414		1150	0.01767	0.03547
981	0.01372	0.01354		1154	0.00616	0.00951
987	0.03009	0.04191		1160	0.00491	0.01016
988	0.01588	0.01525		1162	0.0077	0.01247
989	0.00845	0.01046		1163	0.01743	0.02408
990	0.01128	0.01211		1166	0.047	0.0649
993	0.02468	0.02674		1168	0.03362	0.0374
994	0.02978	0.03617		1170	0.05304	0.06581
995	0.04873	0.06263		1174	0.00057	0.01312
999	0.0128	0.01834		1176	0.00311	0.00725
1002	0.03603	0.04828		1178	0.00123	0.01166
1003	0.02604	0.03008		1179	0.00085	0.02111
1004	0.03872	0.05153		1180	0.01436	0.019
1005	0.01055	0.01395		1185	0.01651	0.02522
1007	0.00965	0.01042		1188	0.00341	0.013
1009	0.01365	0.01849		1189	0.02566	0.02401
1011	0.04545	0.06063		1190	0.04743	0.04543
1014	0.02817	0.03381		1191	0.03729	0.05183
1015	0.0299	0.03677		1192	0.02042	0.01771
1019	0.01318	0.01612		1193	0.03263	0.02853
1020	0.00883	0.0108		1194	0.05062	0.04203
1022	0.02379	0.03174		1197	0.01379	0.01292
1023	0.00984	0.01269		1198	0.0109	0.01168
1024	0.00632	0.00591		1201	0.00131	0.01089
1025	0.00752	0.00953		1251	0.00093	0.01083
1026	0.00888	0.01756		1254	0.00098	0.01576
1032	0.01407	0.01656		1255	0.00663	0.00892
1033	0.02485	0.03198		1259	0.06156	0.0636
1034	0.01874	0.02401		1260	0.01149	0.01421
1037	0.00497	0.00543		1262	0.02041	0.02176
1038	0.027	0.03501		1263	0.07447	0.07286
1039	0.03019	0.03428		1267	0.00111	0.01233
1044	0.01554	0.01594		1269	0.01081	0.01593
1045	0.00884	0.01165		1277	0.01141	0.01352
1046	0.01061	0.01173		1278	0.01571	0.01523
1047	0.06542	0.07296		1279	0.01316	0.01316
1049	0.00476	0.00676		1281	0.00056	0.00846
1050	0.01061	0.01331		1282	0.00053	0.01468
1051	0.011	0.01318		1283	0.02846	0.02819
1056	0.0114	0.01273		1284	0.0282	0.03809
1057	0.01314	0.01496		1288	0.03025	0.03268
1058	0.00759	0.00686		1290	0.01879	0.01146
1059	0.01971	0.03065		1291	0.01346	0.00639
1060	0.01646	0.0318		1300	0.01347	0.01966
1063	0.0261	0.03572		1301	0.01431	0.01719
1064	0.03307	0.0387		1302	0.01671	0.02392
1065	0.03299	0.04767		1305	0.0342	0.02836
1071	0.02138	0.02771		1307	0.02484	0.01778
1072	0.01432	0.01994		1308	0.02072	0.01775
1076	0.03024	0.04026		1313	0.03234	0.03716
1077	0.02258	0.04725		1314	0.029	0.03846
1078	0.00208	0.0043		1316	0.02815	0.03414
1079	0.0078	0.01188		1317	0.03861	0.04691
1080	0.01235	0.0185		1318	0.04382	0.04491
1087	0.01424	0.01894		1320	0.05154	0.05692
1091	0.00973	0.01309		1321	0.04213	0.04594
1092	0.01062	0.01799		1326	0.00062	0.0182
1093	0.01566	0.03617		1327	0.00054	0.01604
1096	0.00241	0.00446		1328	0.00265	0.01358
1097	0.01005	0.01617		1329	0.00142	0.00978
1098	0.01551	0.01676		1331	0.04355	0.03657
1101	0.01774	0.01965		1332	0.05097	0.07279
1102	0.0157	0.03056		1341	0.01776	0.01859
1103	0.02203	0.02762		1342	0.01594	0.01931
1105	0.05098	0.07109		1345	0.0424	0.03822
1106	0.0185	0.0249		1346	0.01638	0.01814
1108	0.01063	0.0136		1347	0.01606	0.01938
1109	0.01008	0.01011		1348	0.01697	0.03304
1110	0.00989	0.01055		1349	0.01749	0.03738
1112	0.14215	0.16119		1350	0.01623	0.01303
1113	0.01132	0.01382		1351	0.02334	0.01943
1115	0.02146	0.03203		1352	0.04455	0.03349
1118	0.01024	0.01567		1353	0.03369	0.02924
1119	0.00541	0.00543		1356	0.00993	0.01946
1120	0.00503	0.00574		1364	0.00868	0.00381
1121	0.00729	0.00771		1365	0.0068	0.00334
1122	0.00977	0.02735		1366	0.01611	0.00888
1123	0.03573	0.0489		1367	0.0099	0.00796
1124	0.04048	0.05201		1371	0.02029	0.02071
1131	0.00746	0.00569		1376	0.00874	0.01444
1132	0.00614	0.0071		1377	0.00866	0.02291
1133	0.02628	0.03373		1378	0.01225	0.01775
1134	0.01588	0.0218		1380	0.03786	0.04748
1136	0.01352	0.01469		1381	0.02937	0.03122
1137	0.01743	0.02489		1385	0.01417	0.02127
1138	0.01757	0.02305		1386	0.02499	0.02925
1139	0.02392	0.03271		1387	0.19103	0.16483
1140	0.0753	0.09282		1388	0.03286	0.0303
1142	0.01034	0.01293		1389	0.03574	0.03467
1146	0.01152	0.01684		1392	0.00993	0.02442
1150	0.0318	0.03504		1393	0.02135	0.02747
1154	0.00776	0.01062		1395	0.03834	0.03496
1160	0.00617	0.01145		1396	0.04732	0.05516
1162	0.01038	0.01115		1399	0.03235	0.0497
1163	0.01845	0.02118		1402	0.00611	0.01106
1166	0.04846	0.06371		1403	0.00434	0.01392
1168	0.02773	0.03435		1404	0.02736	0.05164
1170	0.05221	0.06665		1407	0.01803	0.02404
1174	0.01045	0.01513		1409	0.04036	0.05422
1176	0.00679	0.0076		1410	0.01313	0.01643
1178	0.01026	0.01267		1412	0.01983	0.0223
1179	0.01104	0.03044		1431	0.037	0.02488
1180	0.0174	0.02295		1434	0.04412	0.03048
1185	0.02512	0.03167		1435	0.02188	0.01467
1188	0.01248	0.01825		1437	0.02316	0.02228
1189	0.02383	0.02892		1441	0.02533	0.02083
1190	0.04377	0.05438		1445	0.04298	0.03255
1191	0.04016	0.06866		1446	0.0285	0.02077
1192	0.01655	0.01804		1447	0.04178	0.02805
1193	0.02628	0.02965		1448	0.02162	0.02004
1194	0.03784	0.05333		1449	0.00507	0.00773
1197	0.01385	0.01709		1450	0.00269	0.01498
1198	0.01497	0.01611		1451	0.00483	0.01034
1201	0.01071	0.01668		1454	0.00494	0.01669
1202	0.00744	0.00661		1457	0.05281	0.07005
1203	0.00935	0.01082		1460	0.03231	0.03042
1204	0.00963	0.01042		1461	0.01805	0.01648
1205	0.02612	0.04935		1469	0.02866	0.04035
1206	0.00692	0.00706		1471	0.03389	0.05039
1207	0.01941	0.02191		1472	0.02672	0.02851
1208	0.01001	0.01277		1473	0.02842	0.03671
1213	0.0194	0.01911		1475	0.02141	0.02781
1214	0.01356	0.02247		1479	0.00309	0.01424
1218	0.04486	0.05927		1480	0.00495	0.02124
1219	0.0589	0.07845		1486	0.02044	0.02583
1220	0.02579	0.03885		1489	0.0052	0.01757
1221	0.01709	0.02022		1498	0.00136	0.01731
1223	0.01581	0.03188		1500	0.00042	0.02021
1225	0.01004	0.03035		1503	0.00127	0.00848
1226	0.00656	0.00758		1513	0.00352	0.01564
1229	0.0058	0.00988		1514	0.03723	0.0471
1230	0.00947	0.01087		1515	0.02884	0.03111
1236	0.01865	0.02431		1517	0.01493	0.01888
1238	0.01001	0.0177		1518	0.00875	0.01247
1239	0.03345	0.04886		1519	0.00375	0.01506
1248	0.03266	0.03697		1520	0.00974	0.01012
1249	0.03368	0.0409		1521	0.01768	0.01822
1250	0.00935	0.00919		1527	0.00225	0.01934
1251	0.00921	0.00954		1528	0.00051	0.01662
1254	0.01387	0.01655		1530	0.04059	0.04368
1255	0.00809	0.00891		1538	0.12442	0.14245
1259	0.05899	0.07427		1539	0.00222	0.0214
1260	0.01297	0.01402		1540	0.005	0.01112
1262	0.02058	0.02723		1541	0.0043	0.01621
1263	0.06753	0.09647		1545	0.0092	0.01945
1267	0.01318	0.01704		1547	0.02472	0.032
1269	0.01587	0.02275		1549	0.00193	0.01596
1277	0.01344	0.01788		1551	0.0004	0.01276
1278	0.01705	0.02012		1553	0.00125	0.00872
1279	0.01416	0.01774		1554	0.00186	0.00804
1281	0.00977	0.01051		1555	0.0006	0.01489
1282	0.00884	0.02464		1556	0.00209	0.01165
1283	0.02597	0.03645		1558	0.00178	0.00977
1284	0.03317	0.05172		1565	0.00245	0.00814
1288	0.03065	0.04674		1566	0.00288	0.00983
1290	0.01147	0.01408		1567	0.00484	0.01564
1291	0.0093	0.01247		1568	0.00494	0.02746
1300	0.01905	0.02513		1569	0.02552	0.03355
1301	0.01894	0.01929		1571	0.01573	0.02011
1302	0.02295	0.02411		1572	0.02099	0.0256
1305	0.02619	0.02914		1573	0.01255	0.01341
1307	0.01742	0.01738		1585	0.06394	0.05427
1308	0.01509	0.01937		1587	0.03194	0.02952
1313	0.03598	0.0343		1588	0.02243	0.01881
1314	0.02971	0.02973		1593	0.01722	0.02109
1316	0.02125	0.02867		1594	0.02036	0.02596
1317	0.03051	0.03626		1596	0.04228	0.02232
1318	0.02731	0.03515		1597	0.03692	0.0201
1320	0.03767	0.04596		1652	0.04065	0.04538
1321	0.03091	0.04052		1662	0.00337	0.00611
1326	0.01471	0.01558		1663	0.00071	0.01153
1327	0.00637	0.02097		1667	0.01866	0.01645
1328	0.0113	0.01094		1668	0.02727	0.02465
1329	0.00778	0.00923		1669	0.05606	0.0338
1331	0.0255	0.03653		1670	0.04257	0.03498
1332	0.05678	0.07013		1673	0.02383	0.01584
1341	0.01741	0.01841		1674	0.03586	0.02847
1342	0.01699	0.02152		1677	0.03308	0.01977
1345	0.03721	0.04691		1678	0.01318	0.0135
1346	0.01605	0.02124		1680	0.00553	0.01051
1347	0.01415	0.0271		1682	0.00458	0.00935
1348	0.02406	0.0449		1684	0.03422	0.04565
1349	0.02637	0.05389		1686	0.00086	0.01276
1350	0.01314	0.01608		1687	0.00042	0.01784
1351	0.01805	0.02082		1688	0.00455	0.0083
1352	0.02859	0.04017		1691	0.02869	0.03427
1353	0.0225	0.03806		1698	0.00198	0.0136
1356	0.02115	0.02358		1699	0.00639	0.00829
1364	0.00464	0.00592		1701	0.00018	0.00975
1365	0.00348	0.00668		1707	0.02949	0.04308
1366	0.01078	0.01372		1710	0.02998	0.04779
1367	0.01101	0.0116		1713	0.00186	0.01344
1371	0.01777	0.0253		1714	0.00149	0.02865
1376	0.01173	0.01658		1715	0.00385	0.0087
1377	0.01641	0.03418		1716	0.00198	0.01459
1378	0.01585	0.01692		1717	0.00497	0.00849
1380	0.03595	0.05693		1718	0.008	0.01405
1381	0.0279	0.03367		1722	0.04664	0.06734
1385	0.01731	0.02146		1731	0.00303	0.00483
1386	0.02528	0.02269		1732	0.00574	0.00724
1387	0.13704	0.16018		1733	0.01006	0.01909
1388	0.02098	0.02586		1734	0.01985	0.02578
1389	0.02402	0.0273		1739	0.04177	0.0303
1392	0.01696	0.02573		1740	0.03199	0.03318
1393	0.02	0.0258		1741	0.04558	0.04096
1395	0.02439	0.03429		1749	0.00478	0.01429
1396	0.04184	0.05029		1752	0.10465	0.07461
1399	0.03546	0.051		1754	0.04137	0.02626
1402	0.00773	0.01174		1755	0.03936	0.01972
1403	0.01107	0.01485		1756	0.05164	0.03321
1404	0.03238	0.05917		1758	0.05249	0.04156
1407	0.0192	0.02374		1759	0.00613	0.00739
1409	0.04512	0.05551		1762	0.0023	0.01481
1410	0.01455	0.01487		1763	0.00432	0.01064
1412	0.01623	0.02248		1764	0.00285	0.00958
1415	0.01451	0.02583		1765	0.00249	0.00955
1419	0.01556	0.01991		1766	0.00321	0.011
1420	0.01577	0.03667		1767	0.00564	0.00546
1422	0.02412	0.03346		1768	0.02202	0.01767
1423	0.0195	0.02432		1769	0.029	0.02191
1425	0.02282	0.02972		1776	0.03197	0.02081
1426	0.03112	0.04001		1777	0.03792	0.03121
1427	0.0288	0.04469		1779	0.00273	0.01646
1428	0.02638	0.03539		1780	0.00147	0.02144
1430	0.02525	0.03519		1787	0.00157	0.00229
1431	0.02789	0.03593		1788	0.0019	0.00551
1434	0.0327	0.03762		1793	0.01764	0.01653
1435	0.01271	0.02037		1794	0.02485	0.03361
1437	0.02133	0.03102		1795	0.02518	0.02841
1441	0.02454	0.02895		1799	0.00362	0.01683
1445	0.03646	0.04953		1800	0.00325	0.01604
1446	0.02016	0.02956		1801	0.01445	0.01911
1447	0.03041	0.0374		1802	0.02358	0.02029
1448	0.0211	0.02619		1803	0.03591	0.03143
1449	0.00961	0.01114		1804	0.00898	0.01812
1450	0.01221	0.02284		1807	0.00819	0.00883
1451	0.00985	0.01375		1808	0.03061	0.02937
1454	0.01785	0.02019		1809	0.03088	0.03525
1457	0.06565	0.08474		1810	0.03647	0.03171
1460	0.03242	0.03683		1812	0.02613	0.03138
1461	0.01657	0.02186		1814	0.0004	0.00061
1469	0.03356	0.04933		1815	0.00228	0.00328
1471	0.04185	0.05813		1816	0.0205	0.01759
1472	0.02798	0.03456		1817	0.03528	0.02634
1473	0.02954	0.03869		2050	0.01555	0.03305
1475	0.02293	0.02699		2056	0.0028	0.00986
1479	0.01254	0.01389		2057	0.00448	0.01001
1480	0.0132	0.02581		2061	0.04148	0.04217
1486	0.02151	0.0305		2062	0.01188	0.02871
1489	0.01663	0.01761		2064	0.03047	0.0343
1498	0.01348	0.01988		2065	0.0094	0.02568
1500	0.0128	0.02656		2066	0.00808	0.01376
1503	0.00861	0.00818		2069	0.00576	0.01259
1513	0.01787	0.01828		2070	0.00417	0.01592
1514	0.03444	0.06307		2071	0.00615	0.01367
1515	0.03025	0.03423		2084	0.02555	0.03076
1517	0.01634	0.0203		2085	0.02511	0.02101
1518	0.01424	0.01485		2090	0.03073	0.02481
1519	0.0156	0.01734		2091	0.03938	0.03181
1520	0.00957	0.01187		2094	0.04524	0.04649
1521	0.0165	0.02198		2096	0.00842	0.01767
1527	0.02514	0.0233		2097	0.00574	0.01227
1528	0.00781	0.02393		2102	0.00428	0.01726
1530	0.04169	0.05381		2104	0.01859	0.02689
1538	0.11866	0.15279		2105	0.02673	0.02355
1539	0.01023	0.02695		2106	0.06889	0.06373
1540	0.00954	0.01023		2108	0.03609	0.03598
1541	0.01646	0.01612		2109	0.03506	0.03472
1545	0.0173	0.01953		2110	0.03927	0.04875
1547	0.02709	0.031		2111	0.02237	0.02178
1549	0.01466	0.01564		2113	0.02042	0.02987
1551	0.01094	0.01223		2119	0.002	0.02262
1553	0.00708	0.00889		2120	0.00681	0.01454
1554	0.0077	0.0079		2121	0.00197	0.01724
1555	0.0126	0.0133		2127	0.02246	0.02775
1556	0.01003	0.0108		2130	0.03903	0.01263
1558	0.00826	0.00886		2131	0.02156	0.02552
1565	0.00679	0.00777		2132	0.01643	0.01661
1566	0.00786	0.00866		2133	0.00945	0.01205
1567	0.01269	0.01475		2134	0.00684	0.00797
1568	0.01221	0.0341		2135	0.00241	0.01084
1569	0.02283	0.03362		2137	0.00144	0.02487
1571	0.01617	0.01961		2138	0.0291	0.02476
1572	0.01927	0.02738		2139	0.03719	0.04315
1573	0.01243	0.01373		2140	0.0306	0.03906
1585	0.05118	0.06943		2141	0.03766	0.05163
1587	0.0258	0.03688		2142	0.00142	0.01354
1588	0.01743	0.02448		2143	0.00405	0.03244
1593	0.02021	0.02864		2146	0.00137	0.00914
1594	0.01794	0.04178		2147	0.00226	0.02294
1596	0.02314	0.03549		2151	0.01871	0.01553
1597	0.02082	0.03082		2156	0.00863	0.01922
1601	0.01096	0.01389		2160	0.02628	0.03266
1604	0.02194	0.02829		2161	0.02349	0.03124
1605	0.01831	0.03463		2163	0.01815	0.02837
1608	0.01701	0.01677		2165	0.00884	0.01355
1609	0.01758	0.01933		2166	0.00915	0.01017
1610	0.03868	0.05022		2171	0.00534	0.00853
1611	0.02674	0.03102		2172	0.00548	0.00885
1612	0.02384	0.03354		2175	0.06773	0.05272
1613	0.01236	0.02653		2176	0.02498	0.02099
1616	0.00973	0.0122		2182	0.05553	0.06576
1620	0.011	0.01413		2184	0.00466	0.00976
1621	0.01424	0.01211		2189	0.032	0.04542
1622	0.01096	0.01215		2192	0.02394	0.02934
1624	0.0429	0.05373		2194	0.03509	0.03493
1625	0.01609	0.01835		2196	0.01568	0.01856
1627	0.01605	0.02666		2197	0.00961	0.01972
1628	0.02346	0.05797		2205	0.00204	0.00321
1629	0.0036	0.00423		2206	0.01532	0.01552
1630	0.02341	0.02959		2207	0.00735	0.00872
1631	0.01764	0.02447		2213	0.00905	0.00784
1632	0.02866	0.02923		2214	0.01881	0.01773
1633	0.01991	0.02971		2215	0.01301	0.01291
1635	0.03009	0.04123		2219	0.01908	0.02327
1637	0.01355	0.01604		2221	0.00163	0.01181
1638	0.01132	0.01177		2251	0.00518	0.00939
1639	0.0091	0.00936		2252	0.00208	0.00921
1642	0.00942	0.01832		2253	0.00576	0.00407
1643	0.00677	0.00979		2254	0.03583	0.0218
1644	0.00804	0.01318		2255	0.02677	0.0251
1645	0.0115	0.01432		2260	0.00126	0.01273
1646	0.00895	0.00788		2261	0.00694	0.01012
1648	0.01031	0.01748		2262	0.0032	0.01037
1649	0.03343	0.03838		2263	0.00181	0.02505
1650	0.04478	0.06054		2268	0.00954	0.02484
1652	0.03055	0.04186		2269	0.00771	0.01441
1662	0.0075	0.00661		2270	0.00898	0.01841
1663	0.0119	0.01134		2271	0.01637	0.02745
1667	0.01338	0.02047		2274	0.00627	0.00827
1668	0.02188	0.02923		2275	0.02816	0.025
1669	0.02968	0.03962		2276	0.0366	0.02861
1670	0.03271	0.04248		2279	0.02828	0.02711
1673	0.01422	0.02399		2280	0.04196	0.04624
1674	0.02979	0.04055		2283	0.01186	0.02542
1677	0.02167	0.03022		2285	0.00642	0.01585
1678	0.01863	0.01928		2291	0.04864	0.06374
1680	0.01097	0.01348		2292	0.05124	0.05135
1682	0.01071	0.00997		2294	0.01834	0.0251
1684	0.04359	0.05625		2295	0.00163	0.013
1686	0.01233	0.01339		2296	0.00296	0.0125
1687	0.00843	0.02882		2299	0.0047	0.01715
1688	0.00757	0.0092		2303	0.03744	0.02914
1691	0.03047	0.03825		2304	0.05478	0.04006
1698	0.01268	0.0136		2306	0.03468	0.03262
1699	0.00663	0.00989		2311	0.03084	0.01919
1701	0.00778	0.00938		2312	0.05217	0.03528
1707	0.03189	0.04326		2313	0.03234	0.02136
1710	0.03669	0.04618		2315	0.0009	0.00241
1713	0.01062	0.01305		2316	0.00085	0.00281
1714	0.01453	0.03513		2317	0.0011	0.00472
1715	0.00727	0.00893		2325	0	0.01531
1716	0.01074	0.01444		2334	0.05076	0.06213
1717	0.00766	0.00717		2337	0.02889	0.02497
1718	0.01111	0.01343		2338	0.00028	0.00875
1722	0.05226	0.06709		2340	0.00043	0.01972
1731	0.00335	0.0053		2342	0.00084	0.00418
1732	0.00664	0.00643		2344	0.00014	0.01209
1733	0.01472	0.01929		2345	0.01299	0.01336
1734	0.02039	0.02628		2348	0.05487	0.05593
1739	0.02449	0.03442		2356	0.00513	0.00674
1740	0.02295	0.03852		2358	0.00507	0.01537
1741	0.03367	0.04375		2360	0.0269	0.03133
1749	0.0134	0.01573		2361	0.04642	0.05287
1752	0.07456	0.08092		2362	0.00727	0.00804
1754	0.02065	0.03085		2363	0.0009	0.01137
1755	0.01358	0.02472		2366	0.00055	0.00416
1756	0.03337	0.03958		2367	0.0018	0.00717
1758	0.0446	0.05587		2368	0.00083	0.00851
1759	0.00831	0.00981		2370	0.00014	0.01098
1762	0.01236	0.01836		2371	0.00028	0.01948
1763	0.01256	0.01326		2375	0.00248	0.0062
1764	0.01339	0.00952		2376	0.00083	0.00583
1765	0.00906	0.01226		2380	0.00331	0.01211
1766	0.01079	0.01487		2385	0.04314	0.0358
1767	0.00812	0.00446		2386	0.03986	0.03292
1768	0.01401	0.02143		2387	0.03463	0.02953
1769	0.02372	0.02622		2388	0.05031	0.04956
1776	0.02031	0.02496		2389	0.02691	0.02278
1777	0.0244	0.03984		2395	0.00811	0.01915
1779	0.01678	0.01606		2396	0.01715	0.01825
1780	0.01037	0.03027		2397	0.0144	0.02325
1787	0.00217	0.0031		2399	0.00584	0.01692
1788	0.00596	0.00486		2400	0.0133	0.01122
1793	0.01636	0.01367		2401	0.01328	0.01508
1794	0.02169	0.0298		2403	0.0284	0.035
1795	0.01922	0.02519		2404	0.02477	0.02019
1799	0.01286	0.01188		2405	0.03509	0.02267
1800	0.01078	0.01367		2406	0.03118	0.02085
1801	0.01157	0.01525		2410	0.01475	0.01627
1802	0.01101	0.01777		2415	0.00855	0.0148
1803	0.01882	0.02786		2455	0.02129	0.04469
1804	0.01273	0.01407		2456	0.0214	0.01729
1807	0.00627	0.00895		2459	0.00229	0.01408
1808	0.01717	0.02849		2460	0.00061	0.01392
1809	0.02518	0.02836		2462	0.00327	0.01704
1810	0.02237	0.02861		2464	0.03449	0.02988
1812	0.03058	0.02792		2465	0.03946	0.03248
1814	0.00079	0.00085		2466	0.04655	0.04345
1815	0.00218	0.00348		2467	0.0511	0.0419
1816	0.01528	0.01816		2469	0.00508	0.01298
1817	0.0189	0.03134		2470	0.00159	0.00964
1818	0.01512	0.01928		2471	0.00302	0.02261
1819	0.0087	0.01213		2472	0.00446	0.03247
1824	0.01606	0.02122		2473	0.03028	0.02679
1825	0.01516	0.03545		2474	0.03097	0.02415
1829	0.00834	0.01125		2475	0.00909	0.0112
1830	0.01077	0.01192		2476	0.00586	0.0086
1832	0.01094	0.01099		2478	0.00302	0.00371
1839	0.03329	0.04773		2479	0.00999	0.01164
1840	0.03225	0.04992		2480	0.03182	0.01911
1841	0.04704	0.06219		2483	0.03737	0.02498
1842	0.03919	0.04059		2485	0.03353	0.031
1844	0.02855	0.03169		2488	0.00253	0.01314
1845	0.03035	0.03793		2491	0.04376	0.03689
1846	0.03044	0.0325		2493	0.05288	0.04389
1848	0.00944	0.01685		2497	0.03105	0.02859
1849	0.00749	0.01509		2499	0.05142	0.04849
1850	0.00913	0.00997		2500	0.01139	0.01646
1852	0.01111	0.01144		2501	0.00378	0.00822
1853	0.01291	0.01573		2502	0.00064	0.00819
1856	0.01112	0.00902		2503	0.00249	0.00498
1859	0.00808	0.01027		2504	0.00051	0.00705
1860	0.00872	0.02162		2507	0.00086	0.01029
1862	0.00923	0.0179		2508	0.02505	0.04381
1866	0.00681	0.00672		2509	0.03664	0.07095
1869	0.00995	0.01417		2510	0.04786	0.05264
1870	0.07631	0.09718		2511	0.06106	0.07491
1875	0.01455	0.01394		2512	0.04945	0.04667
1876	0.00496	0.00627		2514	0.00456	0.0055
1878	0.19365	0.23064		2515	0.0032	0.00806
1879	0.01121	0.00968		2521	0.03613	0.04564
1881	0.00476	0.00682		2522	0.04111	0.05103
1884	0.12658	0.14218		2523	0.0449	0.08132
1887	0.01513	0.01784		2524	0.00822	0.01799
1889	0.01718	0.0337		2526	0.00797	0.01302
1897	0.02589	0.03829		2529	0.02103	0.02422
1898	0.04069	0.05074		2530	0.0385	0.04079
1900	0.01313	0.01979		2536	0.03616	0.04234
1902	0.01856	0.02441		2540	0.03789	0.03894
1903	0.00889	0.01125		2541	0.01588	0.01347
1904	0.01075	0.00967		2542	0.01479	0.01465
1909	0.01235	0.01482		2543	0.01126	0.01226
1911	0.03498	0.0427		2544	0.0015	0.01058
1912	0.02684	0.04862		2550	0.04545	0.03806
1913	0.04636	0.08256		2554	0.0415	0.034
1915	0.01121	0.01679		2555	0.04119	0.03154
1916	0.00777	0.00943		2556	0.03669	0.01856
1917	0.00975	0.0116		2557	0.02947	0.0226
1919	0.01502	0.03256		2558	0.04244	0.03028
1923	0.02452	0.02716		2559	0.02438	0.02406
1924	0.01594	0.024		2560	0.03893	0.02567
1925	0.02884	0.02838		2563	0.03612	0.02307
1926	0.03053	0.03259		2565	0.04772	0.03312
1929	0.01649	0.02221		2566	0.04714	0.0347
1931	0.02035	0.04094		2567	0.07617	0.08149
1932	0.02327	0.03098		2568	0.02994	0.04202
1933	0.00965	0.01347		2569	0.01358	0.01955
1934	0.02587	0.03269		2570	0.01207	0.02072
1935	0.02386	0.032		2571	0.00543	0.02046
1938	0.02382	0.03033		2573	0.01269	0.01995
1943	0.02682	0.03113		2574	0.01367	0.02233
1951	0.02252	0.03733		2576	0.01319	0.01791
1952	0.04341	0.05614		2580	0.00734	0.01121
1953	0.02048	0.0301		2581	0.00413	0.0067
1955	0.02245	0.03704		2583	0.00076	0.01119
1956	0.01644	0.02103		2589	0.04604	0.05325
1959	0.01545	0.02162		2590	0.00931	0.0176
1960	0.01301	0.03132		2592	0.00134	0.01351
1962	0.02289	0.03819		2594	0.00236	0.01532
1964	0.01394	0.02176		2595	0.00161	0.02913
1966	0.02304	0.02485		2596	0.00696	0.01761
1967	0.02137	0.02204		2606	0.05918	0.07779
1968	0.0709	0.08891		2607	0.00197	0.01478
1969	0.02043	0.0319		2608	0.00216	0.00683
1970	0.01743	0.02444		2609	0.00094	0.01076
1972	0.04864	0.05043		2610	0.00115	0.02444
1973	0.03535	0.04393		2611	0.00369	0.00971
1975	0.01103	0.01467		2618	0.0192	0.01208
1977	0.0116	0.01308		2649	0.0051	0.01563
1981	0.00589	0.00751		2650	0.00129	0.01258
1982	0.01035	0.00891		2651	0.00334	0.00779
1986	0.00954	0.01773		2652	0.00298	0.01275
1987	0.01017	0.0131		2653	0.01832	0.02092
1988	0.01939	0.02323		2655	0.04935	0.03474
1989	0.01162	0.01148		2656	0.04248	0.03883
1992	0.01063	0.0084		2657	0.0362	0.03239
1995	0.01398	0.02161		2658	0.03945	0.03352
1996	0.01421	0.01166		2661	0.02077	0.02108
1997	0.02348	0.02985		2662	0.00792	0.0202
2000	0.02769	0.03445		2667	0.0065	0.02559
2002	0.03994	0.05856		2668	0.00114	0.01322
2003	0.04457	0.05892		2669	0.01417	0.04052
2005	0.01626	0.03674		2673	0.03238	0.04064
2006	0.01355	0.01432		2674	0.02398	0.02543
2010	0.00789	0.01192		2675	0.03629	0.03679
2013	0.01678	0.01621		2676	0.01724	0.04003
2015	0.0132	0.01433		2678	0.02581	0.03299
2018	0.00981	0.00977		2679	0.03348	0.0401
2023	0.01142	0.02296		2681	0.03969	0.03815
2024	0.0301	0.04564		2684	0.0063	0.01404
2025	0.01042	0.01632		2689	0.01218	0.02037
2026	0.00671	0.00851		2690	0.03757	0.04172
2028	0.01086	0.01502		2691	0.04985	0.05612
2031	0.02407	0.02888		2692	0.04573	0.04462
2037	0.0305	0.03841		2693	0.04166	0.04025
2039	0.03086	0.04023		2694	0.04504	0.04754
2040	0.03695	0.04249		2695	0.06857	0.07717
2042	0.0325	0.03478		2696	0.05328	0.04874
2043	0.01276	0.01798		2697	0.03625	0.03003
2044	0.02071	0.02178		2699	0.00903	0.01138
2045	0.0126	0.01295		2700	0.00333	0.01435
2046	0.01367	0.01271		2701	0.00103	0.01408
2048	0.01403	0.02568		2704	0.00427	0.01618
2050	0.03053	0.03356		2705	0.03012	0.0294
2056	0.00903	0.0106		2706	0.03136	0.0358
2057	0.00908	0.01287		2707	0.03182	0.02707
2061	0.03666	0.04738		2708	0.04723	0.04047
2062	0.02001	0.03775		2710	0.02795	0.0386
2064	0.02909	0.03972		2711	0.02782	0.02273
2065	0.02326	0.03056		2712	0.04821	0.03651
2066	0.01246	0.01831		2713	0.04045	0.03169
2069	0.01585	0.01435		2716	0.00305	0.01305
2070	0.01739	0.02332		2721	0.0014	0.01312
2071	0.01353	0.0186		2722	0.00878	0.01009
2084	0.02966	0.04564		2723	0.00849	0.01549
2085	0.02279	0.02999		2724	0.0032	0.02046
2090	0.02606	0.0336		2725	0.00538	0.01147
2091	0.03428	0.04382		2726	0.01512	0.02028
2094	0.04534	0.05919		2727	0.00805	0.01553
2096	0.01987	0.02322		2728	0.00594	0.00826
2097	0.01408	0.01489		2729	0.00343	0.00657
2102	0.01869	0.01975		2730	0.00456	0.01015
2104	0.01965	0.03011		2735	0.02924	0.01785
2105	0.02665	0.03312		2736	0.01324	0.02094
2106	0.05147	0.063		2745	0.01135	0.0182
2108	0.02473	0.03347		2748	0.03869	0.04651
2109	0.02677	0.03155		2749	0.00135	0.01578
2110	0.03288	0.04768		2750	0.0031	0.00905
2111	0.01462	0.02254		2751	0.00221	0.01228
2113	0.01778	0.03303		2756	0.03625	0.04063
2119	0.01892	0.02122		2758	0.03567	0.03608
2120	0.01365	0.01256		2760	0.03484	0.03371
2121	0.01438	0.0147		2761	0.04135	0.04172
2127	0.02166	0.02994		2765	0.01499	0.03308
2130	0.00933	0.01363		2766	0.01662	0.02469
2131	0.02031	0.02732		2767	0.00755	0.01499
2132	0.01494	0.01471		2772	0.02793	0.04443
2133	0.00771	0.01273		2773	0.00724	0.02106
2134	0.0064	0.00772		2774	0.01032	0.01764
2135	0.00965	0.01128		2775	0.01092	0.01947
2137	0.01113	0.03195		2777	0.01073	0.01736
2138	0.02115	0.02695		2857	0.00077	0.02439
2139	0.03318	0.04313		2861	0.01365	0.0213
2140	0.03033	0.03597		2862	0.01226	0.02109
2141	0.04498	0.05171		2863	0.07674	0.05854
2142	0.01004	0.01673		2865	0.05117	0.03832
2143	0.01405	0.04711		2866	0.04481	0.03875
2146	0.00654	0.01279		2869	0.00912	0.00757
2147	0.01147	0.0367		2870	0.02662	0.02215
2151	0.01596	0.02138		2871	0.0324	0.02897
2156	0.02702	0.02213		2874	0.00456	0.00654
2160	0.0407	0.04555		2878	0.00086	0.01093
2161	0.03741	0.0425		2880	0.04639	0.05085
2163	0.03037	0.03589		2881	0.00102	0.01552
2165	0.01478	0.01782		2892	0.00081	0.01162
2166	0.00988	0.0138		2893	0.0036	0.00736
2171	0.01055	0.01022		2895	0.00675	0.00817
2172	0.0118	0.01075		2898	0.00145	0.01412
2175	0.05589	0.07083		2902	0.01069	0.01682
2176	0.01982	0.02619		2903	0.01983	0.01611
2182	0.05713	0.08844		2905	0.0054	0.00577
2184	0.00794	0.01202		2906	0.02535	0.02576
2189	0.03587	0.04778		2907	0.02686	0.0232
2192	0.0213	0.0295		2908	0.04979	0.04143
2194	0.03143	0.03117		2909	0.02211	0.02007
2196	0.01769	0.01595		2910	0.02194	0.02742
2197	0.01631	0.01771		2915	0.03118	0.04881
2205	0.00322	0.00317		2916	0.02586	0.03179
2206	0.0113	0.01592		2917	0.02935	0.04361
2207	0.0065	0.00828		2918	0.03318	0.04065
2213	0.00586	0.0088		2919	0.00831	0.02984
2214	0.01536	0.01957		2920	0.01282	0.02445
2215	0.01224	0.01291		2923	0.00869	0.01792
2219	0.02301	0.0299		2925	0.00571	0.01907
2221	0.00923	0.01474		2928	0.0224	0.03411
2223	0.00903	0.03132		2929	0.01842	0.02504
2224	0.00467	0.00486		2932	0.03231	0.03554
2225	0.00573	0.00459		2933	0.03754	0.04104
2226	0.00809	0.00803		2936	0.03343	0.0424
2227	0.01008	0.0226		2937	0.03653	0.04291
2232	0.03056	0.03956		2938	0.02168	0.02195
2238	0.01108	0.01239		2939	0.01376	0.01676
2239	0.01792	0.02507		2940	0.0016	0.02255
2240	0.01528	0.02553		2941	0.00397	0.01127
2245	0.01723	0.02438		2942	0.00128	0.00912
2251	0.009	0.01253		2947	0.00129	0.01228
2252	0.01082	0.01236		2948	0.05702	0.04836
2253	0.00362	0.00528		2952	0.02928	0.025
2254	0.02181	0.02562		2956	0.00688	0.0149
2255	0.02396	0.02871		2958	0.00927	0.01729
2260	0.01029	0.01641		2961	0.00339	0.01101
2261	0.01173	0.01073		2966	0.01382	0.02186
2262	0.01015	0.01164		2969	0.00135	0.00851
2263	0.01004	0.03961		2973	0.04498	0.05831
2268	0.02158	0.02749		2975	0.04527	0.04522
2269	0.01274	0.01517		2976	0.00293	0.01685
2270	0.01502	0.01958		2977	0.00386	0.01025
2271	0.02185	0.02815		2979	0.00718	0.01301
2274	0.0064	0.00846		2980	0.00219	0.01526
2275	0.01447	0.02904		2982	0.01766	0.02065
2276	0.01834	0.02782		2983	0.00181	0.01363
2279	0.0208	0.02447		2986	0.0039	0.01469
2280	0.03489	0.04305		2991	0.00688	0.01807
2283	0.0183	0.02523		2994	0.02184	0.0335
2285	0.01317	0.01434		2997	0.00531	0.02181
2291	0.0401	0.0701		3003	0.03111	0.03001
2292	0.03849	0.04978		3008	0.00631	0.00626
2294	0.01742	0.02456		3009	0.02205	0.02485
2295	0.01122	0.01321		3051	0.00331	0.00576
2296	0.01199	0.01026		3054	0.0162	0.01267
2299	0.01448	0.01877		3057	0.01607	0.01477
2303	0.02645	0.03204		3058	0.01425	0.01864
2304	0.03972	0.04418		3060	0.00724	0.00998
2306	0.03388	0.03547		3061	0.0058	0.01199
2311	0.01984	0.02233		3063	0.00932	0.01325
2312	0.02927	0.04799		3064	0.01103	0.01404
2313	0.01932	0.02802		3069	0.01861	0.0245
2315	0.00274	0.00396		3075	0.00373	0.01199
2316	0.00276	0.00524		3076	0.00379	0.00968
2317	0.00705	0.00662		3078	0.01381	0.02596
2325	0.01723	0.01754		3079	0.01649	0.02909
2334	0.06406	0.06191		3081	0.05961	0.05352
2337	0.02228	0.02445		3082	0.04602	0.04805
2338	0.01412	0.01536		3084	0.03857	0.03739
2340	0.0096	0.02572		3090	0.03934	0.03742
2342	0.00456	0.00506		3092	0.00687	0.02344
2344	0.00744	0.01383		3093	0.00264	0.02448
2345	0.01263	0.01405		3094	0.01001	0.02193
2348	0.04083	0.05392		3096	0.01997	0.03137
2356	0.00494	0.0072		3097	0.02353	0.02514
2358	0.0118	0.01427		3098	0.01166	0.01375
2360	0.02053	0.02801		3099	0.00244	0.00871
2361	0.03641	0.04739		3101	0.00136	0.02596
2362	0.00343	0.00846		3102	0.06383	0.05431
2363	0.00668	0.01086		3103	0.03427	0.03856
2366	0.00347	0.00451		3105	0.03478	0.03373
2367	0.00463	0.00736		3108	0.00813	0.01073
2368	0.00873	0.00671		3111	0.01711	0.01788
2370	0.0082	0.01123		3116	0.02027	0.01865
2371	0.0102	0.02428		3117	0.02979	0.02904
2375	0.00572	0.00579		3120	0.04644	0.03129
2376	0.00435	0.00625		3121	0.04233	0.02398
2380	0.01201	0.01371		3123	0.04257	0.02258
2385	0.03227	0.03994		3126	0.05258	0.02759
2386	0.02462	0.03705		3129	0.03379	0.03461
2387	0.02261	0.03053		3130	0.02067	0.03211
2388	0.04541	0.04893		3131	0.00247	0.01624
2389	0.01732	0.02624		3132	0.00608	0.00965
2395	0.0204	0.02434		3133	0.00838	0.01441
2396	0.02082	0.02541		3137	0.04385	0.02641
2397	0.02236	0.03526		3138	0.04951	0.03092
2399	0.01672	0.02192		3139	0.03602	0.02145
2400	0.01211	0.01544		3140	0.02816	0.02509
2401	0.021	0.02018		3141	0.00106	0.01318
2403	0.02361	0.05758		3147	0.02539	0.01751
2404	0.0232	0.02975		3148	0.01045	0.01264
2405	0.02443	0.03358		3156	0.00305	0.01848
2406	0.02106	0.03056		3157	0.00421	0.0214
2410	0.02023	0.02177		3158	0.06004	0.07224
2415	0.01766	0.01729		3159	0.00233	0.01046
2416	0.01912	0.02496		3162	0	0.01118
2417	0.01755	0.02206		3165	0.0189	0.03139
2419	0.02822	0.02845		3168	0.00083	0.00849
2420	0.02136	0.03147		3170	0.00109	0.01592
2421	0.02312	0.03318		3173	0.00079	0.00976
2429	0.01464	0.01887		3174	0.04002	0.06816
2430	0.0265	0.02753		3175	0.05034	0.06154
2431	0.01196	0.01782		3176	0.0662	0.06935
2433	0.01242	0.02027		3177	0.03999	0.05441
2434	0.01719	0.03941		3249	0.04828	0.05067
2435	0.03322	0.04222		3252	0.00759	0.01453
2437	0.03146	0.03367		3253	0.0039	0.01558
2439	0.03088	0.03255		3254	0.03254	0.03932
2440	0.02627	0.03197		3255	0.00991	0.01659
2442	0.03313	0.03324		3257	0.00659	0.01975
2443	0.01737	0.02591		3258	0.01275	0.01891
2444	0.02319	0.02766		3260	0.04008	0.04035
2445	0.02751	0.03053		3261	0.03988	0.04857
2449	0.02898	0.03337		3262	0.0164	0.01766
2450	0.00925	0.02778		3263	0.01589	0.02728
2452	0.02432	0.0419		3264	0.02173	0.02541
2453	0.03764	0.04013		3266	0.0205	0.03872
2455	0.02915	0.05724		3267	0.01933	0.02273
2456	0.0151	0.02681		3269	0.01922	0.01942
2459	0.01432	0.01491		3272	0.03703	0.03914
2460	0.00918	0.02004		3273	0.05991	0.04519
2462	0.01374	0.02259		3274	0.02104	0.01967
2464	0.02485	0.03441		3275	0.01045	0.01242
2465	0.02555	0.03526		3276	0.0022	0.01202
2466	0.04313	0.0431		3277	0.00264	0.00723
2467	0.03894	0.04636		3278	0.00256	0.00732
2469	0.01212	0.01756		3285	0.01815	0.01646
2470	0.00775	0.01719		3290	0.001	0.01574
2471	0.01416	0.03616		3291	0.02751	0.02621
2472	0.02149	0.05765		3292	0.00594	0.01035
2473	0.02734	0.03446		3293	0.00551	0.01133
2474	0.02253	0.03247		3294	0.00039	0.01269
2475	0.01154	0.01363		3296	0.00068	0.01323
2476	0.00842	0.0097		3297	0.0715	0.04998
2478	0.00551	0.0037		3298	0.04974	0.04866
2479	0.01504	0.01504		3301	0.0387	0.04531
2480	0.02244	0.02536		3303	0.0057	0.012
2483	0.02842	0.03269		3305	0.0118	0.01436
2485	0.0323	0.04093		3309	0.00287	0.00869
2488	0.01264	0.0146		3310	0.00182	0.00783
2491	0.03749	0.04146		3311	0.0011	0.01366
2493	0.04285	0.0523		3314	0.04071	0.05633
2497	0.02832	0.03014		3315	0.0026	0.0162
2499	0.04714	0.05276		3316	0.00419	0.01334
2500	0.01626	0.01421		3317	0.01143	0.02638
2501	0.00807	0.00794		3318	0.001	0.02428
2502	0.00712	0.01129		3319	0.0035	0.014
2503	0.00532	0.00537		3326	0.03647	0.05628
2504	0.0068	0.00747		3327	0.03558	0.04263
2507	0.00959	0.01066		3329	0.02305	0.03126
2508	0.0353	0.04886		3330	0.01529	0.02177
2509	0.0462	0.09164		3332	0.01548	0.01754
2510	0.04112	0.05245		3336	0.06423	0.04521
2511	0.06095	0.07704		3337	0.04887	0.03541
2512	0.04072	0.04724		3341	0.01734	0.02098
2514	0.00368	0.00639		3342	0.00864	0.00714
2515	0.0057	0.00957		3344	0.00654	0.00899
2521	0.03322	0.04257		3350	0.02003	0.01474
2522	0.03632	0.04821		3357	0.02771	0.01953
2523	0.06215	0.07105		3361	0.02378	0.01286
2524	0.01232	0.0158		3362	0.02609	0.01467
2526	0.01077	0.01408		3363	0.03586	0.01879
2529	0.02221	0.02318		3364	0.03579	0.01726
2530	0.03641	0.04345		3365	0.00938	0.00986
2536	0.04058	0.04275		3368	0.01819	0.02409
2540	0.03356	0.04765		3369	0.01075	0.01654
2541	0.013	0.01404		3372	0.01144	0.01087
2542	0.01279	0.0147		3373	0.00091	0.00989
2543	0.01131	0.01247		3374	0.00167	0.00545
2544	0.01143	0.0107		3375	0.00161	0.0042
2550	0.04065	0.04543		3379	0.01247	0.0133
2554	0.03596	0.04446		3381	0.00596	0.00521
2555	0.03207	0.0453		3382	0.00081	0.01026
2556	0.01694	0.02488		3383	0.00146	0.00475
2557	0.02086	0.02598		3386	0.00178	0.00086
2558	0.03361	0.03915		3387	0.03502	0.03006
2559	0.02008	0.04122		3388	0.02322	0.01863
2560	0.02469	0.03995		3389	0.02823	0.02785
2563	0.01947	0.03167		3390	0.01123	0.01717
2565	0.02458	0.03669		3393	0.01046	0.03
2566	0.02373	0.03597		3394	0.00544	0.01275
2567	0.05934	0.08897		3396	0.00414	0.01116
2568	0.03017	0.03982		3397	0.00089	0.01314
2569	0.01529	0.0225		3450	0.01314	0.01072
2570	0.01963	0.02633		3456	0.00683	0.01083
2571	0.01235	0.02666		3457	0.00594	0.01685
2573	0.03429	0.03594		3458	0.00403	0.02151
2574	0.01906	0.02372		3461	0.02175	0.01788
2576	0.01355	0.02074		3462	0.02806	0.02712
2580	0.0083	0.01475		3463	0.03096	0.02256
2581	0.00557	0.00835		3464	0.03767	0.03461
2583	0.00962	0.01251		3465	0.0299	0.02293
2589	0.03995	0.06161		3469	0.02817	0.02371
2590	0.01485	0.01724		3472	0.04395	0.03757
2592	0.0115	0.0134		3480	0.03734	0.04701
2594	0.01116	0.01703		3481	0.02266	0.0269
2595	0.0105	0.04245		3484	0.00932	0.01276
2596	0.01425	0.01795		3486	0.00156	0.00632
2606	0.06015	0.0874		3487	0.00027	0.01441
2607	0.01206	0.01694		3490	0.02427	0.01767
2608	0.00589	0.00669		3491	0.04187	0.04411
2609	0.01036	0.00997		3492	0.0409	0.03938
2610	0.01063	0.03446		3494	0.00891	0.00991
2611	0.00804	0.00987		3495	0.00408	0.00668
2618	0.0089	0.01398		3498	0.00098	0.0081
2621	0.02144	0.03365		3500	0.01967	0.03453
2622	0.05631	0.07586		3501	0.00429	0.01226
2623	0.01963	0.02805		3503	0.06436	0.06499
2627	0.01088	0.01267		3504	0.03258	0.03423
2630	0.02443	0.0368		3505	0.01063	0.02196
2636	0.01241	0.01589		3506	0.00907	0.01209
2638	0.01239	0.03015		3507	0.00784	0.01188
2640	0.01822	0.0209		3510	0.0059	0.01785
2641	0.02641	0.03138		3511	0.02098	0.0383
2642	0.01955	0.02519		3512	0.03481	0.03836
2644	0.02308	0.03298		3515	0.002	0.01359
2645	0.02242	0.03124		3516	0.00312	0.00886
2646	0.01752	0.01747		3517	0.00395	0.01053
2647	0.01848	0.02266		3522	0.0517	0.03614
2649	0.01831	0.01402		3523	0.08661	0.05027
2650	0.01446	0.01262		3525	0.0011	0.01127
2651	0.00895	0.01058		3528	0.01742	0.01757
2652	0.01412	0.01654		3531	0.01409	0.02036
2653	0.01991	0.02805		3534	0.00354	0.00899
2655	0.03434	0.04023		3535	0.00115	0.01148
2656	0.03656	0.03561		3536	0.00292	0.00764
2657	0.02539	0.03559		3538	0.00273	0.00889
2658	0.02529	0.03461		3540	0.00104	0.01137
2661	0.01721	0.02517		3542	0.00165	0.00777
2662	0.01556	0.02212		3543	0.00086	0.0086
2667	0.02499	0.02626		3545	0.02338	0.02094
2668	0.00867	0.01632		3546	0.04279	0.04105
2669	0.02539	0.0516		3550	0.04778	0.04159
2673	0.03759	0.03707		3551	0.0015	0.01011
2674	0.02234	0.02368		3552	0.00055	0.01821
2675	0.03495	0.04034		3553	0.00219	0.00313
2676	0.02164	0.04394		3554	0.00058	0.00711
2678	0.01928	0.03139		3557	0.024	0.01852
2679	0.02976	0.03195		3558	0.04121	0.03763
2681	0.02491	0.03406		3559	0.03197	0.0334
2684	0.01044	0.0146		3569	0.00103	0.00606
2689	0.01703	0.01664		3580	0.01799	0.01831
2690	0.02649	0.03888		3581	0.02431	0.02387
2691	0.03858	0.05016		3583	0.00404	0.01502
2692	0.0298	0.03275		3586	0.00767	0.00947
2693	0.02552	0.03044		3587	0.05906	0.04996
2694	0.03013	0.03924		3588	0.05395	0.03781
2695	0.0545	0.06669		3589	0.00499	0.01243
2696	0.03353	0.04248		3590	0.00624	0.00796
2697	0.02367	0.0268		3591	0.00597	0.0094
2699	0.00883	0.0126		3593	0.00237	0.01056
2700	0.01341	0.01407		3597	0.00194	0.00773
2701	0.00988	0.02125		3599	0.04247	0.02771
2704	0.01378	0.0234		3600	0.03618	0.018
2705	0.02893	0.03097		3601	0.03875	0.0249
2706	0.03656	0.04208		3602	0.07164	0.05238
2707	0.02559	0.02861		3603	0.02291	0.01951
2708	0.0391	0.04572		3604	0.02333	0.03031
2710	0.03124	0.05408		3608	0.00081	0.01173
2711	0.02529	0.02763		3611	0.00126	0.01725
2712	0.03974	0.05014		3612	0.00272	0.0096
2713	0.03169	0.04183		3635	0.00392	0.01197
2716	0.0158	0.01751		3636	0.00551	0.00992
2721	0.01551	0.01683		3637	0.01041	0.01577
2722	0.01294	0.01476		3642	0.02738	0.03651
2723	0.01517	0.02139		3643	0.02198	0.03036
2724	0.01602	0.03772		3645	0.00956	0.02079
2725	0.01296	0.01188		3646	0.01124	0.02651
2726	0.01963	0.02818		3647	0.01121	0.01849
2727	0.01784	0.01929		3650	0.03924	0.05851
2728	0.01037	0.00903		3651	0.02824	0.0321
2729	0.0072	0.00923		3652	0.02417	0.03021
2730	0.01191	0.01383		3653	0.01985	0.02995
2735	0.01543	0.02412		3656	0.01332	0.02456
2736	0.02069	0.02568		3659	0.02501	0.02272
2745	0.01663	0.01744		3660	0.05419	0.04829
2748	0.03744	0.04786		3662	0.0252	0.02439
2749	0.01338	0.01557		3666	0.00198	0.01323
2750	0.00754	0.00971		3669	0.02354	0.02203
2751	0.01075	0.01151		3672	0.01493	0.01388
2756	0.03508	0.04058		3673	0.00935	0.0077
2758	0.0265	0.03414		3674	0.01562	0.00715
2760	0.02535	0.03414		3675	0.01751	0.01546
2761	0.03786	0.03562		3680	0.02396	0.01203
2765	0.02758	0.03296		3681	0.02942	0.02958
2766	0.01848	0.02683		3683	0.01269	0.02653
2767	0.01023	0.01715		3684	0.01051	0.0162
2772	0.03719	0.04351		3686	0.00714	0.01702
2773	0.01803	0.02182		3687	0.01026	0.01473
2774	0.01308	0.01805		3688	0.01114	0.02398
2775	0.01633	0.02067		3690	0.02881	0.02362
2777	0.01623	0.01796		3691	0.02692	0.02281
2783	0.0363	0.04608		3695	0.02034	0.03368
2784	0.02474	0.03585		3697	0.03095	0.02887
2786	0.02346	0.03088		3698	0.0556	0.07301
2788	0.01435	0.02644		3702	0.00217	0.013
2789	0.01306	0.01328		3703	0.00342	0.00633
2790	0.02017	0.02416		3704	0.00212	0.01071
2796	0.02427	0.0293		3705	0.00157	0.02766
2797	0.01348	0.0192		3706	0.0081	0.01331
2798	0.01546	0.01725		3709	0.01069	0.01975
2802	0.01819	0.0334		3712	0.01016	0.01688
2805	0.02177	0.02797		3714	0.00605	0.02155
2806	0.02452	0.03531		3715	0.05181	0.06253
2807	0.02511	0.03273		3717	0.04433	0.06611
2810	0.02946	0.03307		3722	0.00127	0.00351
2814	0.02668	0.04235		3732	0.0014	0.0141
2816	0.01868	0.0266		3735	0.03095	0.03412
2817	0.02016	0.02853		3736	0.02908	0.04527
2818	0.01176	0.01533		3737	0.03643	0.0605
2821	0.00658	0.01045		3738	0.01275	0.0483
2822	0.01583	0.02509		3740	0.01815	0.02549
2825	0.0212	0.02759		3742	0.01899	0.01748
2826	0.02831	0.03955		3743	0.02339	0.03319
2829	0.01763	0.02476		3744	0.01903	0.01689
2831	0.01247	0.01882		3747	0.01485	0.0217
2832	0.01124	0.01693		3751	0.03281	0.02978
2836	0.01685	0.02446		3752	0.03261	0.02659
2838	0.0105	0.02825		3754	0.02553	0.02802
2841	0.03506	0.0369		3763	0.01091	0.01226
2842	0.01525	0.03135		3765	0.02925	0.02867
2844	0.01838	0.02046		3767	0.04477	0.03033
2846	0.01167	0.01495		3768	0.0377	0.0399
2847	0.01502	0.02023		3773	0.00838	0.02329
2848	0.00481	0.00846		3775	0.01877	0.03458
2853	0.00788	0.00776		3776	0.01191	0.01857
2854	0.00498	0.00822		3777	0.01334	0.02271
2855	0.01052	0.00953		3778	0.00788	0.01081
2857	0.01158	0.03565		3779	0.01126	0.02143
2861	0.01893	0.02243		3780	0.0095	0.01473
2862	0.01979	0.02214		3784	0.02143	0.03688
2863	0.04836	0.0641		3786	0.03391	0.04049
2865	0.03513	0.03996		3787	0.01789	0.02949
2866	0.03308	0.04297		3790	0.02727	0.03412
2869	0.00958	0.00842		3792	0.00531	0.01965
2870	0.01982	0.02714		3796	0.00239	0.01514
2871	0.02619	0.03493		3801	0.03083	0.02899
2874	0.00763	0.0087		3803	0.00216	0.00275
2878	0.00923	0.01727		3804	0.02926	0.02888
2880	0.05743	0.07407		3805	0.02877	0.02747
2881	0.01123	0.0322		4083	0.02367	0.02776
2892	0.01333	0.01711		4084	0.04426	0.04294
2893	0.00816	0.01215		4085	0.02082	0.02191
2895	0.01265	0.01094		4089	0.007	0.01747
2898	0.01532	0.01788		4090	0.00371	0.01711
2902	0.0139	0.02251		4091	0.00593	0.01659
2903	0.01452	0.02158		4093	0.00991	0.02676
2905	0.00458	0.00701		4094	0.02111	0.02674
2906	0.02071	0.02462		4095	0.00224	0.01392
2907	0.01742	0.02205		4099	0.00153	0.01347
2908	0.03429	0.03695		4102	0.01413	0.01547
2909	0.01618	0.01956		4103	0.04104	0.03814
2910	0.02386	0.02455		4104	0.03106	0.03022
2915	0.03955	0.04021		4106	0.01649	0.01651
2916	0.02497	0.02823		4107	0.02192	0.02351
2917	0.03213	0.03523		4108	0.02682	0.02074
2918	0.02752	0.03583		4110	0.0409	0.03612
2919	0.01396	0.03376		4113	0.04162	0.05479
2920	0.0181	0.01941		4115	0.01501	0.02857
2923	0.01484	0.01592		4116	0.01365	0.04808
2925	0.01383	0.02028		4117	0.01562	0.02218
2928	0.02968	0.03278		4119	0.02037	0.0248
2929	0.01866	0.02557		4121	0.02978	0.05053
2932	0.03183	0.0312		4123	0.0178	0.02592
2933	0.03734	0.04442		4131	0.00337	0.0115
2936	0.03648	0.04218		4139	0.02333	0.03099
2937	0.03633	0.04976		4140	0.02971	0.03694
2938	0.01746	0.02332		4141	0.03648	0.03294
2939	0.01416	0.01934		4143	0.04176	0.03167
2940	0.00852	0.03674		4153	0.00456	0.00164
2941	0.01152	0.01193		4154	0.00913	0.00497
2942	0.00927	0.01124		4155	0.00686	0.00523
2947	0.01258	0.01567		4158	0.04156	0.01371
2948	0.0459	0.06202		4166	0.00919	0.00804
2952	0.02676	0.03302		4168	0.01182	0.00932
2956	0.02122	0.01905		4169	0.02422	0.03026
2958	0.01753	0.02542		4170	0.00615	0.02696
2961	0.0115	0.01588		4172	0.01852	0.01922
2966	0.02269	0.02672		4173	0.03584	0.03503
2969	0.008	0.01067		4175	0.00122	0.00192
2973	0.05969	0.06107		4176	0.01652	0.01632
2975	0.0415	0.05067		4177	0.01854	0.02041
2976	0.01433	0.01705		4178	0.0319	0.03194
2977	0.01039	0.01132		4179	0.03568	0.03929
2979	0.01649	0.02556		4182	0.00182	0.01219
2980	0.01326	0.01505		4189	0.00433	0.01162
2982	0.0167	0.02219		4190	0.02163	0.00518
2983	0.01179	0.01377		4191	0.00208	0.00831
2986	0.01408	0.01371		4193	0.02272	0.06895
2991	0.0179	0.01759		4194	0.00698	0.01851
2994	0.02835	0.02787		4197	0.00854	0.0124
2997	0.01629	0.02002		4198	0.00447	0.01539
3003	0.02263	0.03044		4199	0.00312	0.01042
3008	0.00682	0.00624		4202	0.00261	0.01431
3009	0.01896	0.02476		4204	0.02818	0.04397
3010	0.02305	0.03474		4206	0.09583	0.05616
3015	0.01489	0.0168		4208	0.01911	0.02366
3018	0.01318	0.01964		4231	0.00274	0.00778
3019	0.01148	0.01243		4233	0.00924	0.01736
3020	0.01546	0.02501		4234	0.00962	0.02051
3021	0.00902	0.01078		4235	0.03753	0.02835
3023	0.0092	0.01446		4236	0.0339	0.03267
3027	0.00998	0.01898		4239	0.03473	0.03974
3033	0.0129	0.01606		4241	0.02762	0.02104
3037	0.01063	0.01529		4243	0.00653	0.01119
3039	0.02367	0.03174		4244	0.00289	0.00621
3040	0.01811	0.02582		4245	0.00055	0.00864
3041	0.00717	0.01389		4246	0.00038	0.02098
3042	0.01136	0.04411		4247	0.00259	0.00682
3044	0.00737	0.01408		4248	0.00467	0.01305
3045	0.03852	0.08152		4251	0.01448	0.02156
3046	0.03575	0.04996		4252	0.00768	0.01934
3048	0.02345	0.03294		4253	0.00521	0.02196
3051	0.00686	0.00774		4254	0.00553	0.04344
3054	0.01357	0.01484		4259	0.03421	0.04327
3057	0.0144	0.01939		4260	0.02566	0.03183
3058	0.02043	0.02074		4267	0.0051	0.00905
3060	0.00728	0.01444		4268	0.01057	0.02029
3061	0.01172	0.01369		4269	0.01097	0.01728
3063	0.01003	0.0193		4275	0.01751	0.0338
3064	0.01386	0.01627		4276	0.03664	0.04864
3069	0.02752	0.0244		4277	0.02813	0.02984
3075	0.01206	0.01189		4278	0.03769	0.03969
3076	0.00725	0.00997		4282	0.01485	0.02059
3078	0.02158	0.02281		4284	0.01643	0.02838
3079	0.02244	0.0266		4287	0.02952	0.03219
3081	0.03611	0.05053		4290	0.00963	0.02319
3082	0.03654	0.04681		4291	0.01421	0.02221
3084	0.02814	0.03269		4292	0.01663	0.0261
3090	0.03198	0.04123		4293	0.01586	0.0254
3092	0.02229	0.02432		4295	0.01441	0.01401
3093	0.01191	0.03511		4296	0.0116	0.02245
3094	0.02086	0.01756		4297	0.01479	0.0162
3096	0.01934	0.03864		4301	0.03619	0.04468
3097	0.01709	0.02992		4304	0.00609	0.00529
3098	0.01105	0.01486		4305	0.03097	0.02452
3099	0.00763	0.01036		4306	0.0257	0.02279
3101	0.01233	0.03868		4307	0.04499	0.02825
3102	0.05225	0.06079		4308	0.01191	0.01454
3103	0.03206	0.04005		4313	0.00341	0.00993
3105	0.0243	0.03921		4314	0.00612	0.00844
3108	0.01277	0.01142		4315	0.0172	0.01735
3111	0.01883	0.0211		4316	0.01577	0.01782
3116	0.02049	0.02576		4320	0.01985	0.02456
3117	0.02824	0.03422		4321	0.00916	0.01436
3120	0.03482	0.04417		4326	0.00503	0.0094
3121	0.03351	0.04444		4327	0.00968	0.01825
3123	0.02705	0.03953		4328	0.00756	0.01126
3126	0.03142	0.04637		4331	0.03641	0.03039
3129	0.04062	0.04696		4333	0.03439	0.02174
3130	0.03141	0.04566		4334	0.04182	0.032
3131	0.01323	0.03041		4335	0.02261	0.03138
3132	0.01029	0.01294		4336	0.03069	0.01779
3133	0.01675	0.01936		4338	0.02128	0.0192
3137	0.0279	0.03902		4340	0.02568	0.0238
3138	0.02849	0.04454		4343	0.04621	0.03529
3139	0.02096	0.02588		4345	0.00279	0.01319
3140	0.02621	0.02521		4347	0.00384	0.02106
3141	0.01159	0.0194		4349	0.03813	0.04153
3147	0.01596	0.02323		4350	0.02663	0.04175
3148	0.0124	0.01304		4353	0.00426	0.01244
3156	0.01542	0.02112		4355	0.01586	0.01667
3157	0.01454	0.02689		4356	0.02515	0.0339
3158	0.06116	0.07784		4358	0.04229	0.05123
3159	0.00869	0.01109		4359	0.02794	0.03203
3162	0.00909	0.01315		4360	0.01813	0.0201
3165	0.02745	0.03494		4362	0.00866	0.00838
3168	0.0069	0.01015		4363	0.01624	0.01584
3170	0.00997	0.02367		4364	0.01473	0.01642
3173	0.00731	0.01343		4367	0.00997	0.01981
3174	0.0593	0.05673		4372	0.03194	0.02543
3175	0.04688	0.05696		4373	0.04036	0.04163
3176	0.05815	0.05847		4374	0.02091	0.03115
3177	0.03969	0.05425		4380	0.00945	0.02227
3180	0.03766	0.03896		4385	0.01547	0.01273
3181	0.04508	0.0571		4386	0.0038	0.01047
3183	0.0029	0.0056		4391	0.00346	0.0207
3184	0.00248	0.00402		4393	0.00341	0.00734
3186	0.00453	0.00631		4395	0.06971	0.04523
3188	0.00808	0.00969		4396	0.04371	0.03563
3189	0.01304	0.01276		4397	0.0231	0.01415
3190	0.01969	0.01886		4400	0.00148	0.01259
3192	0.03744	0.03609		4404	0.0067	0.02119
3193	0.00875	0.00851		4405	0.00818	0.01578
3195	0.00917	0.01172		4406	0.01023	0.0198
3196	0.00832	0.00811		4407	0.00321	0.00759
3198	0.03318	0.04457		4410	0.01878	0.02656
3205	0.02808	0.03415		4411	0.03063	0.02792
3207	0.03609	0.04277		4413	0.00578	0.00978
3210	0.03298	0.04678		4414	0.0056	0.01027
3213	0.01678	0.0167		4416	0.0043	0.01084
3215	0.02377	0.0253		4417	0.00287	0.01148
3218	0.00912	0.01626		4418	0.00358	0.007
3219	0.01985	0.0319		4448	0.0018	0.01711
3220	0.0299	0.03342		4449	0.00206	0.01264
3221	0.02217	0.03264		4451	0.00853	0.01083
3222	0.03151	0.03742		4452	0.03893	0.04001
3223	0.04522	0.05856		4453	0.04788	0.04265
3224	0.01233	0.01221		4455	0.05221	0.05933
3225	0.01155	0.01043		4456	0.03906	0.05042
3233	0.00884	0.01553		4457	0.03652	0.04189
3234	0.06294	0.07983		4459	0.00514	0.01022
3235	0.03194	0.04305		4464	0.00248	0.01495
3236	0.04448	0.06265		4465	0.02475	0.03281
3237	0.04157	0.05192		4466	0.01966	0.0364
3238	0.02925	0.04161		4467	0.01331	0.01902
3240	0.01053	0.01042		4469	0.01016	0.01907
3241	0.01338	0.01556		4471	0.00607	0.00903
3244	0.01312	0.01763		4472	0.00402	0.01524
3245	0.00875	0.00998		4473	0.0042	0.00743
3249	0.04239	0.05986		4475	0.02697	0.02859
3252	0.0124	0.0139		4478	0.02436	0.01434
3253	0.013	0.01741		4479	0.0394	0.02473
3254	0.03219	0.04048		4480	0.03097	0.01789
3255	0.01392	0.0165		4482	0.02812	0.01636
3257	0.01582	0.02382		4484	0.03611	0.02848
3258	0.01895	0.02356		4485	0.03834	0.02641
3260	0.035	0.04165		4490	0.00289	0.00431
3261	0.0395	0.05456		4493	0.01861	0.01024
3262	0.01432	0.01764		4494	0.0248	0.02426
3263	0.0218	0.02488		4495	0.03935	0.03452
3264	0.019	0.02954		4496	0.01857	0.0174
3266	0.03744	0.03365		4498	0.01047	0.01952
3267	0.01935	0.02939		4499	0.00625	0.02249
3269	0.01894	0.02148		4500	0.01213	0.02041
3272	0.03012	0.05566		4501	0.01139	0.02212
3273	0.04155	0.06143		4503	0.01529	0.02268
3274	0.01956	0.02399		4515	0.00318	0.00949
3275	0.01082	0.01447		4518	0.01786	0.02228
3276	0.01355	0.01459		4524	0.00079	0.01713
3277	0.00686	0.00991		4526	0.01187	0.01637
3278	0.00706	0.01038		4528	0.01889	0.02296
3285	0.01651	0.02239		4533	0.01322	0.01041
3290	0.01201	0.02266		4534	0.02257	0.02671
3291	0.02506	0.03198		4539	0.02525	0.02173
3292	0.01062	0.0114		4540	0.03228	0.03433
3293	0.01106	0.01411		4541	0.05046	0.03647
3294	0.00718	0.02007		4542	0.06844	0.05978
3296	0.00947	0.02		4543	0.04096	0.04855
3297	0.03702	0.065		4544	0.01643	0.01851
3298	0.03344	0.04996		4547	0.00192	0.00542
3301	0.03674	0.04251		4548	0.00159	0.00342
3303	0.01144	0.01145		4549	0.00432	0.00602
3305	0.01296	0.01541		4550	0.00885	0.00912
3309	0.00672	0.00868		4551	0.03251	0.02996
3310	0.00637	0.00715		4552	0.03708	0.02659
3311	0.01059	0.01114		4553	0.03914	0.02073
3314	0.03588	0.05365		4554	0.0489	0.04292
3315	0.01137	0.01488		4558	0.00249	0.00792
3316	0.01003	0.01117		4560	0.00079	0.00892
3317	0.01608	0.0248		4563	0.00064	0.00718
3318	0.00841	0.03221		4564	0.00934	0.0054
3319	0.01283	0.01023		4565	0.08128	0.04415
3326	0.04038	0.05917		4568	0.00217	0.00401
3327	0.03111	0.04209		4570	0.00033	0.00985
3329	0.02476	0.02777		4571	0.00217	0.00447
3330	0.01859	0.02063		4572	0.00369	0.00551
3332	0.01361	0.01813		4573	0.00095	0.00802
3336	0.03915	0.04814		4574	0.00652	0.00526
3337	0.02966	0.04086		4575	0.00029	0.00918
3341	0.02035	0.0249		4576	0.00345	0.00304
3342	0.00575	0.00888		4577	0.00111	0.00815
3344	0.00929	0.01007		4580	0.01673	0.01022
3350	0.01635	0.01905		4581	0.03929	0.02983
3357	0.01814	0.02748		4582	0.05212	0.04238
3361	0.01519	0.02201		4584	0.02915	0.02567
3362	0.01858	0.02327		4586	0.02522	0.02768
3363	0.02643	0.03043		4588	0.0186	0.01926
3364	0.02327	0.02716		4589	0.02672	0.02822
3365	0.01249	0.01399		4590	0.02719	0.02915
3368	0.02795	0.03314		4593	0.02866	0.04094
3369	0.01521	0.02311		4594	0.03291	0.03435
3372	0.01371	0.01454		4595	0.03787	0.03764
3373	0.0116	0.01389		4596	0.00172	0.01725
3374	0.00582	0.00766		4598	0.00518	0.02896
3375	0.00589	0.00447		4604	0.06574	0.03389
3379	0.01487	0.01742		4605	0.08863	0.0508
3381	0.00607	0.00814		4606	0.02026	0.02
3382	0.01119	0.01285		4607	0.01344	0.04241
3383	0.00506	0.00498		4653	0.00843	0.01814
3386	0.00137	0.00127		4655	0.03629	0.05156
3387	0.02402	0.03226		4659	0.00682	0.00965
3388	0.01409	0.01874		4661	0.0363	0.03023
3389	0.0214	0.02921		4664	0.00373	0.01051
3390	0.01432	0.01581		4666	0.07713	0.07856
3393	0.0256	0.02801		4668	0.05945	0.07322
3394	0.0105	0.01154		4670	0.00265	0.02273
3396	0.0096	0.01011		4672	0.00128	0.02525
3397	0.00968	0.01343		4673	0.01249	0.0177
3398	0.00692	0.00699		4674	0.07197	0.06887
3405	0.02342	0.02893		4675	0.04717	0.04434
3406	0.01844	0.02225		4679	0.00093	0.01984
3408	0.01787	0.03205		4680	0.00058	0.01743
3409	0.02273	0.02594		4681	0.02224	0.03052
3411	0.02754	0.04439		4683	0.02057	0.02993
3413	0.00142	0.00273		4685	0.02501	0.0307
3414	0.01971	0.02644		4686	0.01041	0.02543
3415	0.03061	0.03263		4687	0.00333	0.00927
3416	0.0202	0.02904		4692	0.00079	0.01169
3417	0.00966	0.01057		4698	0.01697	0.03007
3421	0.00976	0.01462		4701	0.02401	0.03512
3422	0.01562	0.01543		4702	0.03966	0.04102
3423	0.02028	0.02389		4703	0.01641	0.02769
3424	0.02718	0.03418		4704	0.00924	0.03207
3425	0.03069	0.04389		4707	0.0314	0.02628
3426	0.03584	0.05733		4710	0.00356	0.01811
3427	0.02898	0.03487		4715	0.03517	0.02853
3428	0.03126	0.04125		4716	0.02271	0.02807
3429	0.02116	0.02794		4717	0.00672	0.00997
3430	0.01625	0.0163		4719	0.00368	0.01263
3440	0.03754	0.04986		4722	0.02841	0.01633
3441	0.03307	0.04089		4724	0.04304	0.03339
3444	0.0171	0.0157		4725	0.01551	0.01221
3445	0.00913	0.00922		4731	0.02902	0.02484
3447	0.0122	0.01298		4733	0.02538	0.02655
3448	0.01002	0.0289		4736	0.02854	0.02731
3449	0.01058	0.01278		4737	0.02923	0.0296
3450	0.01111	0.01314		4740	0.01639	0.02636
3456	0.01136	0.01324		4743	0.00182	0.01708
3457	0.01749	0.01818		4746	0.00844	0.02198
3458	0.01463	0.02984		4748	0.02148	0.02399
3461	0.01613	0.02146		4749	0.01695	0.01874
3462	0.02488	0.02573		4750	0.04066	0.03628
3463	0.0198	0.02138		4751	0.03558	0.03245
3464	0.03257	0.03545		4752	0.04117	0.04575
3465	0.02095	0.02196		4753	0.02189	0.02114
3469	0.02146	0.02758		4754	0.04529	0.052
3472	0.03202	0.04192		4755	0.02192	0.04658
3480	0.04339	0.04795		4758	0.01084	0.01996
3481	0.02038	0.03214		4759	0.00745	0.01622
3484	0.01043	0.01537		4761	0.0076	0.01351
3486	0.00556	0.00724		4762	0.00629	0.00987
3487	0.00744	0.02137		4763	0.01331	0.02762
3490	0.01332	0.02089		4764	0.0039	0.01048
3491	0.03715	0.04456		4769	0.01345	0.01672
3492	0.02819	0.04393		4773	0.01863	0.01692
3494	0.00885	0.0108		4774	0.01222	0.01225
3495	0.00664	0.00935		4775	0.00619	0.01252
3498	0.00729	0.0097		4776	0.00315	0.0121
3500	0.02597	0.03982		4777	0.00094	0.0166
3501	0.01172	0.012		4778	0.00408	0.00873
3503	0.05772	0.06481		4834	0.02076	0.02484
3504	0.02817	0.03355		4838	0.02387	0.03317
3505	0.01716	0.02689		4840	0.01507	0.01791
3506	0.00871	0.01407		4842	0.01798	0.0155
3507	0.014	0.0142		4843	0.01143	0.01665
3510	0.01948	0.01883		4847	0.00517	0.01846
3511	0.03213	0.0542		4850	0.01912	0.02065
3512	0.03475	0.04861		4851	0.02803	0.02952
3515	0.01349	0.01775		4853	0.02923	0.0241
3516	0.01041	0.01013		4855	0.00901	0.01168
3517	0.01153	0.01096		4860	0.00514	0.01433
3522	0.03796	0.04462		4862	0.00196	0.00577
3523	0.05302	0.06239		4863	0.01071	0.01078
3525	0.01099	0.0142		4864	0.02945	0.02704
3528	0.01615	0.0192		4865	0.01779	0.02676
3531	0.0193	0.01797		4870	0.01662	0.01321
3534	0.01504	0.01423		4872	0.0292	0.02092
3535	0.01139	0.01254		4875	0.00502	0.00756
3536	0.01689	0.01604		4876	0.00196	0.00969
3538	0.00796	0.0079		4877	0.02763	0.0335
3540	0.01075	0.01129		4878	0.02907	0.03001
3542	0.02147	0.01834		4880	0.03429	0.03296
3543	0.0076	0.00795		4883	0.02173	0.01076
3545	0.0128	0.02036		4884	0.02178	0.01674
3546	0.0295	0.03843		4886	0.04	0.03748
3550	0.02752	0.04553		4887	0.01292	0.02915
3551	0.00795	0.00828		4889	0.0307	0.02168
3552	0.00755	0.02379		4890	0.02771	0.03133
3553	0.00184	0.00332		4891	0.01596	0.02529
3554	0.00507	0.0062		4892	0.03343	0.02885
3557	0.01298	0.01593		4893	0.02257	0.03419
3558	0.02271	0.03681		4894	0.03635	0.03842
3559	0.02387	0.0287		4897	0.02556	0.03043
3569	0.00466	0.00686		4898	0.00144	0.01737
3580	0.01454	0.02338		4899	0.00526	0.00742
3581	0.02156	0.02811		4900	0.00445	0.01274
3583	0.01462	0.01665		4901	0.00625	0.02288
3586	0.00855	0.01175		4903	0.03193	0.03892
3587	0.04421	0.06583		4905	0.03806	0.03412
3588	0.02798	0.04749		4911	0.03823	0.03281
3589	0.012	0.01438		4912	0.02348	0.03141
3590	0.00769	0.00893		4916	0.01063	0.01221
3591	0.0098	0.01266		4918	0.00047	0.01411
3593	0.0096	0.01523		4919	0.00187	0.00616
3597	0.00805	0.01101		4920	0	0.01016
3599	0.03064	0.04295		4921	0.00092	0.02082
3600	0.01819	0.02836		4926	0.03157	0.03925
3601	0.02046	0.02795		4927	0.04133	0.05715
3602	0.04403	0.0569		4928	0.03455	0.03538
3603	0.01484	0.02183		4929	0.02854	0.03192
3604	0.02098	0.03109		4931	0.01584	0.02463
3608	0.0095	0.01433		4934	0.01364	0.01405
3611	0.01462	0.0211		4935	0.01996	0.01923
3612	0.00848	0.01121		4937	0.05768	0.05531
3619	0.02893	0.04434		4938	0.00905	0.02613
3622	0.01527	0.01862		4939	0.00839	0.01143
3623	0.02489	0.03974		4940	0.00199	0.01047
3624	0.02825	0.06991		4943	0	0.01012
3625	0.00908	0.01135		4947	0.00092	0.01136
3626	0.01797	0.0174		4952	0.0037	0.00774
3627	0.01551	0.01695		4954	0.00326	0.00363
3632	0.02105	0.03273		4956	0.00463	0.00432
3633	0.02736	0.04043		4957	0.00093	0.00466
3634	0.01524	0.01964		4961	0.02252	0.01857
3635	0.00998	0.00912		4964	0.04076	0.02796
3636	0.00586	0.00976		4965	0.03751	0.02608
3637	0.01161	0.0164		4967	0.0309	0.02362
3642	0.02271	0.03763		4970	0.01952	0.01542
3643	0.02019	0.02917		4971	0.02773	0.02299
3645	0.01454	0.01835		4979	0.01557	0.02059
3646	0.01879	0.02615		4980	0.02369	0.02571
3647	0.01211	0.0174		4981	0.0623	0.05161
3650	0.04129	0.05896		4982	0.04433	0.04372
3651	0.0269	0.02884		4983	0.04573	0.05404
3652	0.02476	0.02816		4984	0.03756	0.03456
3653	0.02251	0.02993		4987	0.0125	0.02497
3656	0.01579	0.02885		4989	0.00526	0.01457
3659	0.0191	0.02444		4990	0.00341	0.01676
3660	0.04205	0.05523		4991	0.0117	0.01648
3662	0.01673	0.02883		4992	0.00977	0.01977
3666	0.01135	0.01653		4993	0.01688	0.02901
3669	0.02388	0.02555		4994	0.02124	0.02242
3672	0.01536	0.01495		4997	0.00895	0.014
3673	0.0077	0.01036		4998	0.02678	0.03332
3674	0.00774	0.0076		4999	0.01309	0.02666
3675	0.01552	0.01639		5000	0.01548	0.03909
3680	0.0148	0.02424		5053	0.00871	0.01063
3681	0.02985	0.03106		5054	0.01761	0.02128
3683	0.02171	0.03096		5055	0.07879	0.07354
3684	0.01992	0.01546		5058	0.02985	0.03028
3686	0.01484	0.02101		5064	0.00424	0.01175
3687	0.01356	0.01811		5068	0.00458	0.01263
3688	0.01959	0.02711		5070	0.01321	0.02694
3690	0.02773	0.02396		5073	0.01239	0.01462
3691	0.02	0.02893		5078	0.01858	0.04839
3695	0.0264	0.03984		5079	0.02561	0.0372
3697	0.02259	0.03046		5081	0.02726	0.02835
3698	0.06181	0.07943		5082	0.02223	0.02626
3702	0.01057	0.01517		5083	0.03824	0.04204
3703	0.00509	0.00914		5084	0.02719	0.02869
3704	0.01188	0.01156		5086	0.01901	0.02041
3705	0.01578	0.03521		5087	0.01448	0.01201
3706	0.0144	0.01279		5088	0.0198	0.0151
3709	0.02146	0.0161		5089	0.03339	0.02661
3712	0.0158	0.01557		5090	0.00317	0.01213
3714	0.01567	0.02114		5091	0.00217	0.01652
3715	0.05593	0.05402		5093	0.00277	0.01753
3717	0.05483	0.06264		5094	0.01762	0.01409
3722	0.00413	0.00348		5096	0.04019	0.03747
3732	0.0101	0.01683		5097	0.03561	0.03171
3735	0.02845	0.03489		5100	0.02339	0.02977
3736	0.03353	0.04984		5101	0.02083	0.02205
3737	0.0434	0.06424		5102	0.00554	0.01347
3738	0.02636	0.05713		5103	0.00562	0.01145
3740	0.02599	0.02173		5106	0.03385	0.03714
3742	0.01798	0.02015		5107	0.02805	0.02245
3743	0.02624	0.03895		5111	0.00105	0.00188
3744	0.01476	0.01816		5112	0.00101	0.00202
3747	0.02378	0.0268		5113	0.00158	0.00289
3751	0.03118	0.0369		5114	0.00206	0.00318
3752	0.02274	0.0337		5115	0.00021	0.00525
3754	0.03447	0.02923		5116	0.00331	0.00397
3763	0.01061	0.01729		5121	0.00865	0.00627
3765	0.03442	0.03627		5128	0.00118	0.00432
3767	0.03043	0.03972		5129	0.00029	0.00522
3768	0.03815	0.04907		5130	0.00015	0.01536
3773	0.01898	0.03029		5132	0.0512	0.05186
3775	0.03401	0.03996		5133	0.00512	0.00892
3776	0.0163	0.02148		5136	0.02789	0.03081
3777	0.02143	0.02791		5139	0.02263	0.02542
3778	0.00938	0.0106		5140	0.01934	0.03067
3779	0.01844	0.02133		5141	0.00765	0.01244
3780	0.01268	0.01271		5142	0.00757	0.01756
3784	0.03109	0.03452		5144	0.04012	0.06208
3786	0.04094	0.04668		5146	0.03422	0.03196
3787	0.02522	0.02873		5147	0.0353	0.05585
3790	0.02369	0.03439		5154	0.00474	0.01373
3792	0.01696	0.01763		5157	0.02548	0.03269
3796	0.01104	0.01465		5163	0.04057	0.04845
3801	0.01923	0.02837		5166	0.01515	0.03684
3803	0.00226	0.0023		5167	0.01378	0.02772
3804	0.01791	0.0238		5169	0.00733	0.01445
3805	0.01788	0.02564		5170	0.00351	0.01163
3806	0.01628	0.02298		5171	0.00205	0.02632
3807	0.01329	0.02231		5172	0.01082	0.01963
3809	0.01358	0.02405		5173	0.01786	0.02637
3811	0.02143	0.0358		5174	0.01625	0.02514
3813	0.02211	0.02729		5175	0.02461	0.03535
3816	0.02307	0.026		5176	0.02084	0.03236
3817	0.08778	0.0944		5177	0.01136	0.02203
3818	0.03653	0.03658		5178	0.00792	0.01906
3819	0.00663	0.01079		5181	0.04317	0.03603
3820	0.006	0.00683		5183	0.02873	0.04903
3821	0.01097	0.01049		5184	0.01711	0.03877
3828	0.01526	0.02474		5186	0.00922	0.01315
3829	0.02393	0.03359		5192	0.02185	0.02879
3830	0.10682	0.12146		5198	0.00973	0.00881
3832	0.01695	0.01203		5202	0.00792	0.00802
3840	0.01843	0.01976		5238	0.04037	0.04168
3841	0.02205	0.03002		5239	0.03988	0.0561
3842	0.01225	0.02304		5240	0.00267	0.01749
3845	0.00872	0.00909		5241	0.00186	0.0381
3846	0.01214	0.00995		5242	0.00526	0.01293
3848	0.00581	0.00874		5243	0.00538	0.01778
3852	0.0517	0.06374		5244	0.03869	0.04055
3853	0.02979	0.03571		5245	0.01325	0.02028
3854	0.01261	0.01479		5249	0.0261	0.0257
3855	0.01189	0.0105		5250	0.02628	0.02609
3857	0.01104	0.01294		5257	0.00478	0.00902
3858	0.00878	0.00827		5258	0.0117	0.02011
3859	0.00867	0.01215		5259	0.03514	0.06577
3864	0.02983	0.04127		5262	0.02302	0.02627
3865	0.04087	0.04262		5264	0.01859	0.01548
3866	0.05554	0.06366		5267	0.01714	0.0093
3867	0.0261	0.03326		5268	0.06568	0.04027
3868	0.02878	0.01937		5269	0.03302	0.02519
3869	0.02459	0.02558		5274	0.00156	0.00945
3870	0.02091	0.02364		5275	0.00707	0.00681
3872	0.0249	0.02516		5277	0.00364	0.00435
3874	0.05936	0.07666		5279	0.00145	0.00253
3876	0.02599	0.03147		5280	0.00282	0.00371
3879	0.02414	0.02232		5281	0.00095	0.00587
3881	0.02916	0.03371		5282	0.11555	0.08068
3884	0.02136	0.02735		5283	0.04401	0.03929
3885	0.01518	0.03866		5284	0.05001	0.05263
3887	0.03172	0.03589		5289	0.00139	0.00319
3888	0.03291	0.03677		5291	0.00047	0.00815
3889	0.04007	0.04514		5295	0.00075	0.00887
3891	0.00795	0.0169		5296	0.00057	0.01156
3894	0.00877	0.01128		5297	0.04439	0.05493
3895	0.00818	0.01135		5298	0.02397	0.03236
3899	0.02009	0.02915		5301	0.04197	0.03239
3900	0.02028	0.01982		5302	0.02197	0.02419
3902	0.01956	0.02299		5308	0.01992	0.01737
3903	0.01534	0.0338		5309	0.02	0.02187
3904	0.01249	0.01347		5310	0.17161	0.13347
3908	0.02797	0.03195		5311	0.03576	0.04643
3910	0.02705	0.03546		5312	0.00209	0.0123
3911	0.01855	0.01932		5314	0.00195	0.01482
3912	0.01171	0.01342		5315	0.00195	0.02777
3915	0.01339	0.01286		5316	0.00236	0.00894
3916	0.01032	0.01291		5317	0.00407	0.01126
3917	0.01251	0.01366		5318	0.00368	0.01522
3920	0.02472	0.02447		5319	0.02002	0.0244
3921	0.02612	0.03983		5320	0.04686	0.05301
3922	0.02721	0.03313		5321	0.0346	0.03289
3923	0.04511	0.04621		5323	0.03459	0.03233
3924	0.01147	0.02369		5325	0.02722	0.0239
3927	0.01137	0.01945		5330	0.01747	0.02127
3928	0.01318	0.0146		5331	0.00403	0.0081
3933	0.03463	0.03383		5336	0.03685	0.03735
3934	0.02581	0.0328		5337	0.03695	0.03617
3935	0.03741	0.04411		5339	0.04753	0.04134
3936	0.02368	0.02707		5340	0.00211	0.01497
3938	0.0252	0.03268		5341	0.00464	0.0076
3940	0.02815	0.03544		5342	0.00109	0.00963
3941	0.01257	0.01783		5343	0.00055	0.01495
3942	0.02943	0.03861		5346	0.00067	0.0126
3943	0.02195	0.02233		5348	0.00118	0.01188
3944	0.01743	0.02155		5350	0.02289	0.04401
3945	0.01371	0.01686		5351	0.02733	0.05465
3946	0.01647	0.01614		5352	0.01998	0.03461
3948	0.02396	0.02714		5353	0.04187	0.03665
3951	0.01609	0.01451		5355	0.06408	0.04953
3953	0.03099	0.0379		5358	0.00486	0.01328
3954	0.0326	0.03665		5361	0.02626	0.02387
3956	0.02935	0.03542		5364	0.04188	0.0419
3957	0.02116	0.01832		5365	0.05034	0.06236
3958	0.02304	0.02685		5366	0.03848	0.03566
3959	0.01685	0.0182		5368	0.00749	0.00662
3961	0.02048	0.02201		5370	0.00486	0.01107
3962	0.01482	0.0266		5371	0.02627	0.0207
3963	0.03063	0.03744		5372	0.01281	0.013
3964	0.03004	0.03743		5466	0.02576	0.02541
3966	0.01508	0.01889		5467	0.02222	0.03177
3975	0.03674	0.04181		5474	0.01432	0.03374
3976	0.02889	0.03805		5475	0.03989	0.05488
3978	0.01353	0.02017		5476	0.02142	0.02776
3979	0.01702	0.01482		5477	0.00613	0.02332
3983	0.01195	0.0172		5478	0.00452	0.01042
3984	0.0179	0.02345		5481	0.00247	0.01967
3985	0.01033	0.01735		5482	0.00198	0.02291
3986	0.01076	0.01446		5483	0.0177	0.02144
3987	0.02159	0.03252		5484	0.03351	0.04108
3988	0.0244	0.03401		5488	0.00349	0.01155
3989	0.0575	0.07693		5490	0.00305	0.00914
3990	0.04135	0.04643		5493	0.00043	0.01173
3992	0.01466	0.03141		5497	0.06187	0.06888
3996	0.02225	0.02687		5498	0.03408	0.02694
3997	0.00825	0.01177		5499	0.03258	0.02891
3999	0.01363	0.01713		5500	0.00423	0.00958
4000	0.00655	0.01085		5501	0.00377	0.00841
4001	0.0227	0.02455		5503	0.00475	0.00762
4002	0.02068	0.03046		5506	0.00047	0.00944
4004	0.03608	0.05134		5510	0.01354	0.00846
4005	0.04009	0.04305		5511	0.01652	0.01071
4009	0.01012	0.016		5512	0.05214	0.05105
4010	0.01249	0.02748		5522	0.04792	0.03345
4012	0.04088	0.06775		5523	0.02207	0.01569
4013	0.02923	0.03816		5524	0.02764	0.01316
4014	0.01448	0.02222		5525	0.02602	0.0161
4015	0.01326	0.01402		5526	0.02851	0.02412
4017	0.01124	0.01334		5533	0.03031	0.03061
4018	0.01314	0.01789		5534	0.06131	0.0509
4019	0.02859	0.03444		5535	0.02008	0.02063
4020	0.03303	0.04539		5536	0.0152	0.02024
4021	0.05433	0.07217		5537	0.00801	0.02185
4027	0.00946	0.01175		5538	0.00886	0.01568
4028	0.01442	0.01763		5540	0.00477	0.01559
4032	0.01221	0.01926		5541	0.02313	0.0196
4034	0.01634	0.02308		5543	0.07398	0.0723
4038	0.01338	0.01666		5544	0.08748	0.09255
4039	0.01631	0.02157		5545	0.03708	0.03386
4040	0.00818	0.01189		5546	0.00722	0.00842
4043	0.00972	0.01568		5547	0.00098	0.00883
4044	0.01312	0.01726		5548	0.00081	0.00908
4048	0.0136	0.02073		5549	0.00106	0.02971
4049	0.01765	0.02911		5552	0.04188	0.03322
4050	0.01085	0.02283		5553	0.03641	0.03709
4052	0.01401	0.01773		5560	0.02236	0.02551
4055	0.02653	0.03679		5562	0.09015	0.08423
4056	0.01519	0.01693		5563	0.05394	0.0564
4058	0.0278	0.03782		5565	0.00113	0.01379
4059	0.0223	0.04862		5570	0.02063	0.02005
4060	0.01834	0.01685		5574	0.01281	0.01389
4062	0.01263	0.01676		5575	0.1126	0.09684
4065	0.03493	0.04388		5576	0.04752	0.05371
4068	0.02483	0.02074		5581	0.00211	0.01264
4069	0.01204	0.02407		5582	0.00282	0.00525
4070	0.0125	0.01349		5583	0.00106	0.0125
4071	0.01757	0.01951		5584	0.0305	0.02675
4073	0.01852	0.03813		5585	0.00134	0.0109
4079	0.01998	0.02561		5589	0.00068	0.00931
4083	0.02213	0.03141		5592	0.00502	0.00814
4084	0.0385	0.04408		5595	0.04926	0.03486
4085	0.01972	0.02524		5596	0.04601	0.03491
4089	0.01194	0.02047		5597	0.06656	0.06225
4090	0.01385	0.01906		5598	0.0472	0.03553
4091	0.01367	0.01815		5599	0.03858	0.02784
4093	0.02064	0.03118		5603	0.00202	0.00565
4094	0.02366	0.02853		5604	0.00342	0.00711
4095	0.01473	0.01479		5606	0.00328	0.00578
4099	0.01098	0.01387		5607	0.00251	0.00567
4102	0.01242	0.01355		5608	0.00271	0.00487
4103	0.02793	0.03694		5637	0.03641	0.04189
4104	0.02186	0.02958		5638	0.0335	0.03903
4106	0.01456	0.01467		5639	0.04112	0.05564
4107	0.01896	0.01917		5640	0.05737	0.05796
4108	0.01652	0.01812		5641	0.03721	0.04563
4110	0.02355	0.03718		5643	0.01111	0.02665
4113	0.03813	0.05239		5645	0.01214	0.02495
4115	0.02079	0.02665		5646	0.01715	0.03527
4116	0.02168	0.05398		5647	0.01953	0.02318
4117	0.01491	0.01961		5648	0.02293	0.02128
4119	0.01411	0.0243		5649	0.02795	0.02979
[truncated: 12,418 more rows]

## Sheet: Figure 2a
Figure 2a
Specimen	AUROC	Std. Dev.
Vero Genome	0.891673	n/a
Vero 5' UTR	0.976716	n/a
Huh7 Genome	0.946395	n/a
Huh7 5' UTR	0.988618	n/a
U4/U6	0.978495	n/a
shuffled U4/U6	0.49767	0.115298
RRE	0.948665	n/a
shuffled RRE	0.502601	0.0442015

## Sheet: Figure 2b
Figure 2b
Published secondary structure models of SL5		Structure and DMS/SHAPE reactivities of SL5									ROC Curves
Consensus		Genome coordinate	Nucleotide	Paired (consensus)	Lan: Huh7	Lan: Vero	Manfredonia	Huston	Sun		Lan: Huh7		Lan: Vero		Sun		Manfredonia		Huston
UCGUUGACAGGACACGAGUAACUCGUCUAUCUUCUGCAGGCUGCUUACGGUUUCGUCCGUGUUGCAGCCGAUCAUCAGCACAUCUAGGUUUCGUCCGGGUGUGACCGAAAGGUAAGAUGGAGAGCCUUGUCCCUGGUUUCAACGA		150	U	294			1.462	0.010571	0.003		FPR	TPR	FPR	TPR	FPR	TPR	FPR	TPR	FPR	TPR
(((((((((((..(((((...(((.(((((((((((..((((((.(((((......)))))..))))))......)))(((((((.((......)))))))))(((....)))))))))))))).))))).))))...)))))))		151	C	293	0.00093	0.01338	0.106	0.059904	0.013		0	0	0	0	0	0	0	0	0	0
Rangan et al. (homology, thermodynamics)		152	G	292			0.15	0.071357	0.042		0	0.0243902	0	0.0208333	0	0.00943396	0	0.00943396	0	0.00943396
(((((((((((..(((((...(((.((((((((((((.((((((.(((((......)))))..))))))).....)))(((((((.((......)))))))))(((....)))))))))))))).))))).))))...)))))))		153	U	291			0.04	0.014976	0		0	0.0487805	0	0.0416667	0	0.0188679	0	0.0188679	0	0.0188679
Manfredonia et al. (SHAPE-MaP)		154	U	290			0.131	-0.026722	0.007		0	0.0731707	0	0.0625	0	0.0283019	0	0.0283019	0	0.0283019
(((((((((((..(((((...(((.(((((((((((..((((((.(((((......)))))..))))))......)))(((((((.((......)))))))))(((....)))))))))))))).))))).))))...)))))))		155	G	289			0.052	0.303926	0.133		0	0.097561	0	0.0833333	0	0.0377358	0	0.0377358	0	0.0377358
Huston et al. (SHAPE-MaP)		156	A	288	0.00814	0.01633	0.13	0.007929	0.014		0	0.121951	0	0.104167	0	0.0471698	0	0.0471698	0	0.0471698
(((((((((((..(((((...(((.(((((((((((..((((((.(((((......)))))..))))))......)))(((((((.((......)))))))))(((....)))))))))))))).))))).))))...)))))))		157	C	284	0.00196	0.01463	0.043	0.052563	0.074		0	0.146341	0	0.125	0	0.0566038	0	0.0566038	0.025641	0.0471698
Sun et al. (icSHAPE)		158	A	283	0.00316	0.0086	0.071	-0.004992	0.001		0	0.170732	0	0.145833	0	0.0660377	0	0.0660377	0.025641	0.0566038
(((((((((((..(((((...(((.(((((((((((..((((((.(((((......)))))..))))))......)))(((((((.((......)))))))))(((....)))))))))))))).))))).))))...)))))))		159	G	282			0.036	0.057555	0		0	0.195122	0	0.166667	0	0.0754717	0	0.0754717	0.025641	0.0660377
Miao et al. (inline probing, nucelase V1 probing)		160	G	281			0.253	0.157983	0.111		0	0.219512	0	0.1875	0	0.0849057	0.0277778	0.0754717	0.025641	0.0754717
(((((((((((..(((((...(((.(((((((((((..((((((.(((((......)))))..))))))......)))(((((((.((......)))))))))(((....)))))))))))))).))))).))))...)))))))		161	A	0	0.01595	0.02274	0.274	-0.017325	0.088		0	0.243902	0	0.208333	0	0.0943396	0.0277778	0.0849057	0.025641	0.0849057
Wacker et al. (NMR)		162	C	0	0.02797	0.04916	0.055	0.03377	0.476		0	0.268293	0	0.229167	0	0.103774	0.0277778	0.0943396	0.025641	0.0943396
(((((((((((..(((((...(((..((((( ((((((..((((......))))...)))))) (((((((.((......)))))))))(((....))) ))))).))).))))).))))...)))))))		163	A	279	0.00119	0.00881	0.099	0.014682	0.014		0	0.292683	0	0.25	0	0.113208	0.0277778	0.103774	0.025641	0.103774
Wacker et al. (DMS-MaPseq)		164	C	278	0.00187	0.0123	0.595	0.052269	0.017		0	0.317073	0	0.270833	0	0.122642	0.0277778	0.113208	0.025641	0.113208
(((((((((((..(((((...(((.(((((((((((..((((((.(((((......)))))..))))))......)))(((((((.((......)))))))))(((....)))))))))))))).))))).))))...)))))))		165	G	277			0.383	0.160038	0.018		0	0.341463	0	0.291667	0	0.132075	0.0277778	0.122642	0.025641	0.122642
		166	A	276	0.00189	0.00953	0.191	-0.053444	0.003		0	0.365854	0	0.3125	0	0.141509	0.0277778	0.132075	0.025641	0.132075
		167	G	275			0.468	0.002643	0.027		0	0.390244	0	0.333333	0	0.150943	0.0277778	0.141509	0.025641	0.141509
		168	U	0			0.747	0.387616	0.161		0	0.414634	0	0.354167	0	0.160377	0.0555556	0.141509	0.025641	0.150943
		169	A	0	0.03657	0.03171	0.636	-0.020262	0.3		0	0.439024	0	0.375	0	0.169811	0.0555556	0.150943	0.0512821	0.150943
		170	A	0	0.03192	0.02982	0.876	-0.063722	0.066		0	0.463415	0	0.395833	0	0.179245	0.0555556	0.160377	0.0769231	0.150943
		171	C	273	0.00071	0.00947	0.096	0.016738	0.117		0	0.487805	0	0.416667	0	0.188679	0.0555556	0.169811	0.0769231	0.160377
		172	U	272			0.116	-0.04992	0		0	0.512195	0	0.4375	0.025641	0.188679	0.0555556	0.179245	0.0769231	0.169811
		173	C	271	0.00112	0.01567	0.319	0.199974	0.105		0	0.536585	0	0.458333	0.025641	0.198113	0.0555556	0.188679	0.0769231	0.179245
		174	G	0			4.042	2.24024	0.907		0	0.560976	0	0.479167	0.025641	0.207547	0.0555556	0.198113	0.0769231	0.188679
		175	U	270			0.071	0.198506	0.038		0	0.585366	0	0.5	0.025641	0.216981	0.0555556	0.207547	0.0769231	0.198113
		176	C	269	0.00089	0.01251	2.723	0.152403	0.011		0	0.609756	0	0.520833	0.025641	0.226415	0.0555556	0.216981	0.0769231	0.207547
		177	U	268			0.022	0.062841	0.215		0	0.634146	0	0.541667	0.025641	0.235849	0.0555556	0.226415	0.0769231	0.216981
		178	A	267	0.00252	0.01088	0.133	-0.000587	0.028		0	0.658537	0	0.5625	0.025641	0.245283	0.0555556	0.235849	0.0769231	0.226415
		179	U	266			0.03	0.054325	0.019		0	0.682927	0	0.583333	0.025641	0.254717	0.0555556	0.245283	0.0769231	0.235849
		180	C	265	0.0009	0.01301	0.144	0.109531	0.022		0	0.707317	0	0.604167	0.025641	0.264151	0.0555556	0.254717	0.0769231	0.245283
		181	U	264			0.325	-0.072825	0.081		0	0.731707	0	0.625	0.025641	0.273585	0.0833333	0.254717	0.102564	0.245283
		182	U	263			0.131	0.101015	0.002		0	0.756098	0	0.645833	0.025641	0.283019	0.0833333	0.264151	0.102564	0.254717
		183	C	227	0.00087	0.01253	0.021	0.05873	0.002		0	0.780488	0	0.666667	0.025641	0.292453	0.0833333	0.273585	0.128205	0.254717
		184	U	226			0.066	0.094261	0.12		0	0.804878	0	0.6875	0.025641	0.301887	0.0833333	0.283019	0.128205	0.264151
		185	G	225			0.449	0.289831	0.236		0	0.829268	0	0.708333	0.025641	0.311321	0.0833333	0.292453	0.128205	0.273585
		186	C	0	0.0486	0.06795	0.257	1.57454	0.583		0	0.853659	0	0.729167	0.025641	0.320755	0.0833333	0.301887	0.128205	0.283019
		187	A	0	0.02974	0.03438	2.184	0.051095	0.756		0	0.878049	0	0.75	0.025641	0.330189	0.0833333	0.311321	0.128205	0.292453
		188	G	218			0.159	0.034063	0		0	0.902439	0	0.770833	0.025641	0.339623	0.0833333	0.320755	0.128205	0.301887
		189	G	217			0.019	-0.052857	0		0	0.926829	0	0.791667	0.025641	0.349057	0.0833333	0.330189	0.128205	0.311321
		190	C	216	0.00056	0.00978	0.009	0.080166	0		0	0.95122	0	0.8125	0.025641	0.358491	0.0833333	0.339623	0.128205	0.320755
		191	U	215			0.031	-0.027603	0.006		0	0.97561	0	0.833333	0.025641	0.367925	0.0833333	0.349057	0.128205	0.330189
		192	G	214			0.038	-0.113642	0.002		0.0666667	0.97561	0	0.854167	0.025641	0.377358	0.0833333	0.358491	0.128205	0.339623
		193	C	213	0.00059	0.00976	0.026	0.023786	0.036		0.133333	0.97561	0	0.875	0.025641	0.386792	0.111111	0.358491	0.128205	0.349057
		194	U	0			0.242	0.062253	0.447		0.2	0.97561	0	0.895833	0.025641	0.396226	0.111111	0.367925	0.153846	0.349057
		195	U	210			0.305	0.234038	0.485		0.266667	0.97561	0	0.916667	0.025641	0.40566	0.111111	0.377358	0.153846	0.358491
		196	A	209	0.00266	0.00621	0.091	-0.073999	0.018		0.333333	0.97561	0	0.9375	0.025641	0.415094	0.111111	0.386792	0.179487	0.358491
		197	C	208	0.00072	0.01038	0.04	0.055793	0.005		0.4	0.97561	0	0.958333	0.025641	0.424528	0.111111	0.396226	0.179487	0.367925
		198	G	207			0.081	0.013801	0.001		0.466667	0.97561	0.0588235	0.958333	0.025641	0.433962	0.138889	0.396226	0.179487	0.377358
		199	G	206			1.064	0.032301	0.016		0.466667	1	0.117647	0.958333	0.025641	0.443396	0.138889	0.40566	0.179487	0.386792
		200	U	0			0.531	0.083396	0.156		0.533333	1	0.176471	0.958333	0.025641	0.45283	0.138889	0.415094	0.179487	0.396226
		201	U	0			1.192	1.61125	1		0.6	1	0.235294	0.958333	0.025641	0.462264	0.138889	0.424528	0.179487	0.40566
		202	U	0				0.833961	0.466		0.666667	1	0.294118	0.958333	0.025641	0.471698	0.138889	0.433962	0.179487	0.415094
		203	C	0	0.03364	0.0552	1.41	2.01883	0.464		0.733333	1	0.352941	0.958333	0.025641	0.481132	0.138889	0.443396	0.179487	0.424528
		204	G	0			2.611	0.513884	0.383		0.8	1	0.411765	0.958333	0.025641	0.490566	0.138889	0.45283	0.179487	0.433962
		205	U	0			1.385	0.806358	1		0.866667	1	0.470588	0.958333	0.025641	0.5	0.138889	0.462264	0.179487	0.443396
		206	C	199	0.00065	0.01288	0.377	0.162387	0		0.933333	1	0.470588	0.979167	0.025641	0.509434	0.138889	0.471698	0.179487	0.45283
		207	C	198	0.00121	0.01612	0.04	0.100134	0.016		1	1	0.529412	0.979167	0.025641	0.518868	0.138889	0.481132	0.205128	0.45283
		208	G	197			0.276	-0.008809	0				0.588235	0.979167	0.025641	0.528302	0.138889	0.490566	0.205128	0.462264
		209	U	196			1.337	0.217593	0.007				0.647059	0.979167	0.025641	0.537736	0.138889	0.5	0.205128	0.471698
		210	G	195			4.263	0.497147	1				0.647059	1	0.025641	0.54717	0.138889	0.509434	0.205128	0.481132
		211	U	0			0.541	0.262815	0.131				0.705882	1	0.025641	0.556604	0.138889	0.518868	0.205128	0.490566
		212	U	0			0.476	0.28895	0.118				0.764706	1	0.025641	0.566038	0.138889	0.528302	0.205128	0.5
		213	G	193			0.015	-0.071944	0.011				0.823529	1	0.025641	0.575472	0.138889	0.537736	0.230769	0.5
		214	C	192	0.00078	0.00989	0.011	0.075468	0				0.882353	1	0.025641	0.584906	0.138889	0.54717	0.25641	0.5
		215	A	191	0.00254	0.00576	0	0.00646	0.006				0.941176	1	0.025641	0.59434	0.166667	0.54717	0.25641	0.509434
		216	G	190			0	0.008809	0				1	1	0.025641	0.603774	0.166667	0.556604	0.25641	0.518868
		217	C	189	0.00063	0.01634	0.011	0.031127	0						0.025641	0.613208	0.166667	0.566038	0.25641	0.528302
		218	C	188	0.00178	0.01233	0	0.036119	0						0.025641	0.622642	0.166667	0.575472	0.25641	0.537736
		219	G	0			0.016	0.091031	0.064						0.025641	0.632075	0.166667	0.584906	0.25641	0.54717
		220	A	0	0.01503	0.02112	0.071	0.013801	0.36						0.025641	0.641509	0.166667	0.59434	0.25641	0.556604
		221	U	0			0.042	0.062253	0.318						0.025641	0.650943	0.166667	0.603774	0.25641	0.566038
		222	C	0	0.03921	0.04589	0.267	0.601685	0.554						0.025641	0.660377	0.166667	0.613208	0.25641	0.575472
		223	A	0	0.04324	0.04729	1.09	0.002056	0.727						0.025641	0.669811	0.166667	0.622642	0.282051	0.575472
		224	U	0			0.099	1.17665	0.132						0.025641	0.679245	0.166667	0.632075	0.307692	0.575472
		225	C	185		0.01271	0.029	0.1433	0.023						0.025641	0.688679	0.166667	0.641509	0.307692	0.584906
		226	A	184		0.01063	0.078	-0.064896	0						0.025641	0.698113	0.166667	0.650943	0.307692	0.59434
		227	G	183			0.079	-0.042579	0						0.025641	0.707547	0.166667	0.660377	0.307692	0.603774
		228	C	252		0.01306	0.045	0.025254	0.021						0.025641	0.716981	0.166667	0.669811	0.307692	0.613208
		229	A	251		0.00721	0.113	-0.008809	0						0.025641	0.726415	0.166667	0.679245	0.307692	0.622642
		230	C	250		0.01008	0.032	0.074587	0.176						0.025641	0.735849	0.194444	0.679245	0.307692	0.632075
		231	A	249		0.009	0.096	0.009984	0.025						0.0512821	0.735849	0.194444	0.688679	0.307692	0.641509
		232	U	248			0.256	0.030246	0.016						0.0512821	0.745283	0.194444	0.698113	0.307692	0.650943
		233	C	247		0.01131	0.257	0.090737	0.051						0.0512821	0.754717	0.194444	0.707547	0.307692	0.660377
		234	U	246			4.271	1.5258	0.065						0.0512821	0.764151	0.194444	0.716981	0.307692	0.669811
		235	A	0		0.03268		0.090737	0.643						0.0512821	0.773585	0.194444	0.726415	0.307692	0.679245
		236	G	245			0.377	0.209665	0.031						0.0512821	0.783019	0.194444	0.735849	0.333333	0.679245
		237	G	244			1.193	-0.007048	0.021						0.0512821	0.792453	0.222222	0.735849	0.333333	0.688679
		238	U	0			2.46	0.159157	0.092						0.0512821	0.801887	0.222222	0.745283	0.358974	0.688679
		239	U	0			2.443	1.95922	0.943						0.0512821	0.811321	0.222222	0.754717	0.358974	0.698113
		240	U	0			1.351	0.752914	0.199						0.0512821	0.820755	0.222222	0.764151	0.384615	0.698113
		241	C	0		0.0488		2.93061	0.398						0.0769231	0.820755	0.25	0.764151	0.384615	0.707547
		242	G	0			1.332	0.364711	0.179						0.102564	0.820755	0.25	0.773585	0.384615	0.716981
		243	U	0			0.545	0.496559	0.209						0.102564	0.830189	0.25	0.783019	0.384615	0.726415
		244	C	237	0.00062	0.01095	0.055	0.08692	0						0.128205	0.830189	0.277778	0.783019	0.384615	0.735849
		245	C	236	0.00055	0.0159	0.044	0.221704	0						0.128205	0.839623	0.277778	0.792453	0.384615	0.745283
		246	G	234			0.063	0.128324	0.003						0.128205	0.849057	0.305556	0.792453	0.384615	0.754717
		247	G	233			0.05	-0.039055	0						0.153846	0.849057	0.333333	0.792453	0.384615	0.764151
		248	G	232			0.047	0.039936	0						0.179487	0.849057	0.333333	0.801887	0.384615	0.773585
		249	U	231			0.104	0.038174	0						0.179487	0.858491	0.333333	0.811321	0.410256	0.773585
		250	G	230			0.018	0.003524	0						0.179487	0.867925	0.333333	0.820755	0.410256	0.783019
		251	U	229			0.087	0.063722	0.001						0.179487	0.877358	0.333333	0.830189	0.410256	0.792453
		252	G	228			0.082	0.103364	0.099						0.179487	0.886792	0.333333	0.839623	0.410256	0.801887
		253	A	262	0.00334	0.01222	0.215	-0.016444	0						0.179487	0.896226	0.333333	0.849057	0.435897	0.801887
		254	C	261	0.00086	0.00933	0.026	-0.017032	0.004						0.205128	0.896226	0.333333	0.858491	0.435897	0.811321
		255	C	260	0.0008	0.01665	0.081	0.075761	0.039						0.230769	0.896226	0.333333	0.867925	0.435897	0.820755
		256	G	0			1.044	0.252244	0.063						0.230769	0.90566	0.333333	0.877358	0.461538	0.820755
		257	A	0	0.04186	0.03478	1.622	0.14888	1						0.25641	0.90566	0.333333	0.886792	0.461538	0.830189
		258	A	0	0.03308	0.03017	0.21	0.050508	0.684						0.282051	0.90566	0.361111	0.886792	0.461538	0.839623
		259	A	0	0.04316	0.03792	1.574	0.012627	0.118						0.282051	0.915094	0.388889	0.886792	0.461538	0.849057
		260	G	255			0.111	0.013508	0.01						0.282051	0.924528	0.416667	0.886792	0.461538	0.858491
		261	G	254			0.065	0.136546	0.001						0.282051	0.933962	0.444444	0.886792	0.461538	0.867925
		262	U	253			0.089	0.063428	0.002						0.307692	0.933962	0.444444	0.896226	0.461538	0.877358
		263	A	182	0.00349	0.0092	0.011	0.00323	0.002						0.333333	0.933962	0.472222	0.896226	0.461538	0.886792
		264	A	181	0.00292	0.00841	0.034	0.004111	0						0.333333	0.943396	0.5	0.896226	0.461538	0.896226
		265	G	180			0.035	0.010278	0.02						0.333333	0.95283	0.5	0.90566	0.461538	0.90566
		266	A	179	0.00372	0.00922	0.027	-0.022317	0						0.358974	0.95283	0.527778	0.90566	0.461538	0.915094
		267	U	178			0.053	-0.052563	0						0.384615	0.95283	0.555556	0.90566	0.461538	0.924528
		268	G	177			0.049	0.049627	0						0.410256	0.95283	0.555556	0.915094	0.487179	0.924528
		269	G	176			0.05	0.081047	0						0.410256	0.962264	0.583333	0.915094	0.487179	0.933962
		270	A	175	0.03276	0.04121	0.14	-0.002936	0.004						0.410256	0.971698	0.583333	0.924528	0.512821	0.933962
		271	G	173			0.022	0.10542	0						0.435897	0.971698	0.611111	0.924528	0.538462	0.933962
		272	A	172	0.00456	0.01059	0.113	-0.004698	0						0.461538	0.971698	0.638889	0.924528	0.538462	0.943396
		273	G	171			0.1	0.01527	0						0.487179	0.971698	0.638889	0.933962	0.564103	0.943396
		274	C	0	0.01821	0.02746	0.027	-0.002936	0						0.512821	0.971698	0.638889	0.943396	0.564103	0.95283
		275	C	167	0.00083	0.01687	0.042	0.058142	0						0.538462	0.971698	0.666667	0.943396	0.564103	0.962264
		276	U	166			0.175	0.113936	0.005						0.564103	0.971698	0.694444	0.943396	0.589744	0.962264
		277	U	165			0.152	0.115404	0.007						0.589744	0.971698	0.694444	0.95283	0.615385	0.962264
		278	G	164			0.224	0.077229	0.016						0.615385	0.971698	0.722222	0.95283	0.615385	0.971698
		279	U	163			0.83	-0.003524	0.001						0.641026	0.971698	0.75	0.95283	0.641026	0.971698
		280	C	0	0.00933	0.02247	0.145	0.127443	0.023						0.666667	0.971698	0.777778	0.95283	0.641026	0.981132
		281	C	160	0.00105	0.01918	0.083	-0.032008	0.003						0.666667	0.981132	0.777778	0.962264	0.666667	0.981132
		282	C	159	0.00114	0.03379	0.175	0.073706	0.009						0.692308	0.981132	0.805556	0.962264	0.692308	0.981132
		283	U	158			1.015	0.219355	0.006						0.717949	0.981132	0.833333	0.962264	0.717949	0.981132
		284	G	157			1.226	0.451044	0.174						0.74359	0.981132	0.861111	0.962264	0.74359	0.981132
		285	G	0			3.491	1.07475	0.366						0.769231	0.981132	0.888889	0.962264	0.769231	0.981132
		286	U	0			0.957	0.22699	0.647						0.794872	0.981132	0.916667	0.962264	0.794872	0.981132
		287	U	0			1.277	1.12321	0.732						0.820513	0.981132	0.944444	0.962264	0.820513	0.981132
		288	U	156			3.508	0.202617	0.137						0.846154	0.981132	0.944444	0.971698	0.820513	0.990566
		289	C	155	0.00116	0.0145	0.06	0.204966	0.133						0.871795	0.981132	0.972222	0.971698	0.846154	0.990566
		290	A	154	0.00261	0.00954	0.085	-0.033182	0.092						0.897436	0.981132	0.972222	0.981132	0.846154	1
		291	A	153	0.00234	0.00981	0.085	-0.011159	0.007						0.923077	0.981132	1	0.981132	0.871795	1
		292	C	152	0.00094	0.01131	0.089	0.177657	0.001						0.948718	0.981132	1	0.990566	0.897436	1
		293	G	151			0.282	0.285426	0						0.948718	0.990566	1	1	0.923077	1
		294	A	150	0.00676	0.0115	0.219	1.12996	1						0.974359	0.990566			0.948718	1
															1	0.990566			0.974359	1
															1	1			1	1

## Sheet: Figure 2c
Figure 2c
Genome coordinate	Nucleotide	Paired	DMS reactivity (filtered, normalized)
1	A	0	0
2	U	0
3	U	0
4	A	0	0.0374317
5	A	0	0.369869
6	A	0	0.487168
7	G	33
8	G	32
9	U	31
10	U	30
11	U	29
12	A	0	0.325211
13	U	26
14	A	25	0.15473
15	C	24	0.208098
16	C	23	0.387103
17	U	0
18	U	0
19	C	0	0.95877
20	C	0	1
21	C	0	1
22	A	0	0.399148
23	G	16
24	G	15
25	U	14
26	A	13	0.329102
27	A	0	0.611137
28	C	0	0.726397
29	A	11	0.268878
30	A	10	0.164366
31	A	9	0.231817
32	C	8	0.202909
33	C	7	0.489577
34	A	0	0.792551
35	A	0	0.86482
36	C	0	1
37	C	0	1
38	A	0	0.46419
39	A	0	0.636524
40	C	0	1
41	U	0
42	U	0
43	U	0
44	C	0	1
45	G	59
46	A	58	0.25813
47	U	57
48	C	56	0.268507
49	U	55
50	C	0	0.557398
51	U	0
52	U	0
53	G	0
54	U	0
55	A	49	0.211063
56	G	48
57	A	47	0.180117
58	U	46
59	C	45	0.302233
60	U	0
61	G	75
62	U	74
63	U	73
64	C	72	0.484388
65	U	0
66	C	0	1
67	U	0
68	A	0	0.490503
69	A	0	0.577782
70	A	0	0.68285
71	C	0	1
72	G	64
73	A	63	0.189011
74	A	62	0.207727
75	C	61	0.407301
76	U	0
77	U	0
78	U	0
79	A	0	0.256277
80	A	0	0.33392
81	A	0	0.697304
82	A	0	0.458445
83	U	0
84	C	127	0.228111
85	U	126
86	G	125
87	U	124
88	G	123
89	U	122
90	G	121
91	G	120
92	C	0	0.875567
93	U	118
94	G	117
95	U	0
96	C	116	0.305383
97	A	115	0.140091
98	C	114	0.237191
99	U	113
100	C	0	0.939313
101	G	111
102	G	110
103	C	109	0.234782
104	U	0
105	G	0
106	C	0	1
107	A	0	0.717317
108	U	0
109	G	103
110	C	102	0.22774
111	U	101
112	U	0
113	A	99	0.198277
114	G	98
115	U	97
116	G	96
117	C	94	0.40378
118	A	93	0.161957
119	C	0	0.31261
120	U	91
121	C	90	0.538682
122	A	89	0.0809784
123	C	88	0.267025
124	G	87
125	C	86	0.291671
126	A	85	0.145835
127	G	84
128	U	0
129	A	0	0.279255
130	U	0
131	A	0	0.317799
132	A	0	0.399148
133	U	0
134	U	0
135	A	0	0.350042
136	A	0	0.545539
137	U	0
138	A	0	0.725656
139	A	0	1
140	C	0	1
141	U	0
142	A	0	0.532382
143	A	0	0.513481
144	U	0
145	U	0
146	A	0	0.675438
147	C	0	1
148	U	0
149	G	0
150	U	294
151	C	293	0.243306
152	G	292
153	U	291
154	U	290
155	G	289
156	A	288	0.309275
157	C	284	0.274437
158	A	283	0.180673
159	G	282
160	G	281
161	A	0	0.524414
162	C	0	1
163	A	279	0.190123
164	C	278	0.284444
165	G	277
166	A	276	0.209395
167	G	275
168	U	0
169	A	0	0.69193
170	A	0	0.619476
171	C	273	0.201056
172	U	272
173	C	271	0.323728
174	G	0
175	U	270
176	C	269	0.257389
177	U	268
178	A	267	0.211248
179	U	266
180	C	265	0.256463
181	U	264
182	U	0
183	C	227	0.245159
184	U	226
185	G	225
186	C	0	1
187	A	0	0.77402
188	G	218
189	G	217
190	C	216	0.183452
191	U	215
192	G	214
193	C	213	0.177893
194	U	0
195	U	210
196	A	209	0.114333
197	C	208	0.191235
198	G	207
199	G	206
200	U	0
201	U	0
202	U	0
203	C	0	0.976374
204	G	0
205	U	0
206	C	199	0.232929
207	C	198	0.301862
208	G	197
209	U	196
210	G	195
211	U	0
212	U	0
213	G	193
214	C	192	0.189938
215	A	191	0.11248
216	G	190
217	C	189	0.30075
218	C	188	0.24553
219	G	0
220	A	0	0.386176
221	U	0
222	C	0	0.829612
223	A	0	0.810711
224	U	0
225	C	185	0.239229
226	A	184	0.207171
227	G	183
228	C	252	0.250162
229	A	251	0.155842
230	C	250	0.199574
231	A	249	0.165848
232	U	248
233	C	247	0.23367
234	U	246
235	A	0	0.720652
236	G	245
237	G	244
238	U	0
239	U	0
240	U	0
241	C	0	1
242	G	0
243	U	0
244	C	237	0.250718
245	C	236	0.317984
246	G	234
247	G	233
248	G	232
249	U	231
250	G	230
251	U	229
252	G	228
253	A	262	0.26091
254	C	261	0.181784
255	C	260	0.291671
256	G	0
257	A	0	0.624108
258	A	0	0.512184
259	A	0	0.663393
260	G	255
261	G	254
262	U	253
263	A	0	0.158065
264	A	181	0.141573
265	G	180
266	A	179	0.16066
267	U	178
268	G	177
269	G	176
270	A	175	0.688965
271	G	173
272	A	172	0.186232
273	G	171
274	C	0	0.427129
275	C	167	0.254054
276	U	166
277	U	165
278	G	164
279	U	163
280	C	0	0.335773
281	C	160	0.297044
282	C	159	0.537941
283	U	158
284	G	157
285	G	0
286	U	0
287	U	0
288	U	156
289	C	155	0.242379
290	A	154	0.161586
291	A	153	0.163625
292	C	152	0.204762
293	G	151
294	A	150	0.212545
295	G	0
296	A	0	0.482906
297	A	0	0.2396
298	A	0	0.632262
299	A	0	0.416566
300	C	0	1
301	A	0	1
302	C	343	0.287594
303	A	342	0.126749
304	C	341	0.232558
305	G	340
306	U	339
307	C	338	0.188085
308	C	0	0.416381
309	A	0	0.628
310	A	0	0.572964
311	C	0	0.885574
312	U	0
313	C	0	0.78903
314	A	0	0.513296
315	G	0
316	U	0
317	U	0
318	U	0
319	G	333
320	C	332	0.298527
321	C	331	0.287409
322	U	330
323	G	329
324	U	328
325	U	0
326	U	0
327	U	0
328	A	324	0.357454
329	C	323	0.234782
330	A	322	0.153803
331	G	321
332	G	320
333	U	319
334	U	0
335	C	0	1
336	G	0
337	C	0	0.711572
338	G	307
339	A	306	0.12434
340	C	305	0.19698
341	G	304
342	U	303
343	G	302
344	C	0	1
345	U	0
346	C	0	1
347	G	0
348	U	0
349	A	394	0.333179
350	C	393	0.237191
351	G	392
352	U	391
353	G	390
354	G	0
355	C	388	0.240341
356	U	387
357	U	386
358	U	385
359	G	384
360	G	381
361	A	380	0.232188
362	G	379
363	A	378	0.407672
364	C	376	0.138794
365	U	375
366	C	374	0.234226
367	C	373	0.557213
368	G	0
369	U	0
370	G	0
371	G	0
372	A	0	1
373	G	367
374	G	366
375	A	365	0.187158
376	G	364
377	G	0
378	U	363
379	C	362	0.213286
380	U	361
381	U	360
382	A	0	0.699157
383	U	0
384	C	359	0.266469
385	A	358	0.226258
386	G	357
387	A	356	0.123228
388	G	355
389	G	0
390	C	353	0.223293
391	A	352	0.125637
392	C	351	0.211433
393	G	350
394	U	349
395	C	0	0.572779
396	A	0	1
397	A	0	0.786992
398	C	0	1
399	A	0	0.441027
400	U	0
401	C	0	0.671361
402	U	0
403	U	0
404	A	0	0.33392
405	A	0	0.734735
406	A	0	0.799407
407	G	478
408	A	477	0.161772
409	U	476
410	G	475
411	G	474
412	C	472	0.296859
413	A	471	0.126934
414	C	470	0.214769
415	U	0
416	U	468
417	G	467
418	U	0
419	G	465
420	G	464
421	C	463	0.232558
422	U	462
423	U	0
424	A	0	0.491615
425	G	0
426	U	0
427	A	0	0.447512
428	G	0
429	A	457	0.135458
430	A	456	0.174928
431	G	455
432	U	454
433	U	453
434	G	452
435	A	451	0.0743074
436	A	0	0.524043
437	A	0	0.504586
438	A	0	0.785694
439	A	0	0.286297
440	G	450
441	G	449
442	C	448	0.24275
443	G	0
444	U	0
445	U	0
446	U	0
447	U	0
448	G	442
449	C	441	0.257389
450	C	440	0.255165
451	U	435
452	C	434	0.280738
453	A	433	0.115075
454	A	432	0.136941
455	C	431	0.15195
456	U	430
457	U	429
458	G	0
459	A	0	0.808487
460	A	0	0.869082
461	C	0	1
462	A	422	0.303159
463	G	421
464	C	420	0.243121
465	C	419	0.288335
466	C	0	0.57389
467	U	417
468	A	416	0.184564
469	U	0
470	G	414
471	U	413
472	G	412
473	U	0
474	U	411
475	C	410	0.293153
476	A	409	0.179561
477	U	408
478	C	407	0.242194
479	A	0	0.832577
480	A	0	0.899657

## Sheet: Figure 3
Figure 3
Genome interval start	Genome interval end	AUROC	∆DMS	Vero pre-smoothed (gray)		Vero smoothed (green)	Genome interval start	Genome interval end		Huh7 smoothed (purple)	Genome interval start	Genome interval end
1	80	0.829218		FALSE		1	1489	1603		1	630	801
2	81	0.864198		FALSE		2	2973	3057		2	1036	1201
3	82	0.863095		FALSE		3	3108	3142		3	1431	1598
4	83	0.863095		FALSE		4	3278	3395		4	2049	2222
5	84	0.898636		FALSE		5	3610	3715		5	2454	2620
6	85	0.921053		FALSE		6	3904	4006		6	2648	2779
7	86	0.926316		FALSE		7	4214	4480		7	2856	3009
8	87	0.926316		FALSE		8	4991	5056		8	3450	3614
9	88	0.926316		FALSE		9	5164	5252		9	3635	3805
10	89	0.926316		FALSE		10	6393	6429		10	4081	4208
11	90	0.926316		FALSE		11	6466	6544		11	4231	4418
12	91	0.926316		FALSE		12	6829	6901		12	4652	4779
13	92	0.955789		FALSE		13	7293	7354		13	5053	5202
14	93	0.955789		FALSE		14	7485	7529		14	5465	5610
15	94	0.953333		FALSE		15	7830	7947		15	5637	5806
16	95	0.950588		FALSE		16	8092	8129		16	6040	6212
17	96	0.948235		FALSE		17	8256	8380		17	6437	6617
18	97	0.951111		FALSE		18	8512	8675		18	7033	7219
19	98	0.953684		FALSE		19	8799	8838		19	7438	7610
20	99	0.951754		FALSE		20	8930	9018		20	8270	8386
21	100	0.951754		FALSE		21	9327	9399		21	8831	8999
22	101	0.949657		FALSE		22	9673	9784		22	9242	9407
23	102	0.956938		FALSE		23	9986	10069		23	9870	10017
24	103	0.959091		FALSE		24	10141	10202		24	10446	10616
25	104	0.959091		FALSE		25	10273	10372		25	10631	10810
26	105	0.959091		FALSE		26	10445	10632		26	10832	11005
27	106	0.95881		FALSE		27	10741	10787		27	11249	11375
28	107	0.961098		FALSE		28	11022	11260		28	11656	11804
29	108	0.95933		FALSE		29	11344	11548		29	11830	12018
30	109	0.957071		FALSE		30	11739	11970		30	12048	12217
31	110	0.957071		FALSE		31	12076	12342		31	12442	12609
32	111	0.954545		FALSE		32	12454	12504		32	12842	13022
33	112	0.951705		FALSE		33	12575	12641		33	13247	13423
34	113	0.960227		FALSE		34	12769	12824		34	13434	13601
35	114	0.958333		FALSE		35	13136	13211		35	13832	14003
36	115	0.95625		FALSE		36	13465	13592		36	14033	14181
37	116	0.953947		FALSE		37	14311	14411		37	14234	14401
38	117	0.944444		FALSE		38	14864	14964		38	14667	14763
39	118	0.947712		FALSE		39	15185	15520		39	14901	15002
40	119	0.937909		FALSE		40	16171	16211		40	15239	15407
41	120	0.934028		FALSE		41	16287	16402		41	15445	15597
42	121	0.917763		FALSE		42	16571	16760		42	16031	16212
43	122	0.921875		FALSE		43	16869	17031		43	16233	16408
44	123	0.922619		FALSE		44	17335	17387		44	16440	16609
45	124	0.91746		FALSE		45	17660	17824		45	16660	16764
46	125	0.918182		FALSE		46	17953	18023		46	17058	17179
47	126	0.921212		FALSE		47	18526	18677		47	17268	17411
48	127	0.921212		FALSE		48	18765	18839		48	17652	17818
49	128	0.920635		FALSE		49	19013	19154		49	18467	18596
50	129	0.910714		FALSE		50	19242	19416		50	18638	18800
51	130	0.911111		FALSE		51	19985	20104		51	19047	19213
52	131	0.904762		FALSE		52	20222	20281		52	19250	19363
53	132	0.89916		FALSE		53	21109	21174		53	19488	19606
54	133	0.89916		FALSE		54	21308	21444		54	20036	20217
55	134	0.89916		FALSE		55	22100	22159		55	20885	20990
56	135	0.888889		FALSE		56	22321	22463		56	21038	21216
57	136	0.894737		FALSE		57	22737	22827		57	21240	21377
58	137	0.889197		FALSE		58	22983	23031		58	21645	21800
59	138	0.894737		FALSE		59	23274	23366		59	23439	23605
60	139	0.899471		FALSE		60	24306	24410		60	23639	23807
61	140	0.90404		FALSE		61	24592	24672		61	24066	24205
62	141	0.90404		FALSE		62	24879	24920		62	24841	24961
63	142	0.908213		FALSE		63	25032	25176		63	25634	25813
64	143	0.909722		FALSE		64	25745	25836		64	26131	26207
65	144	0.926471		FALSE		65	26702	26769		65	26235	26412
66	145	0.926471		FALSE		66	27090	27145		66	26471	26619
67	146	0.926471		FALSE		67	28432	28492		67	27648	27795
68	147	0.929412		FALSE		68	29675	29712		68	28071	28209
69	148	0.926471		FALSE		69	29770	29843		69	28443	28620
70	149	0.923274		FALSE						70	28648	28812
71	150	0.919786		FALSE						71	29037	29209
72	151	0.917989		FALSE
73	152	0.917989		FALSE
74	153	0.913165		FALSE
75	154	0.910714		FALSE
76	155	0.930159		FALSE
77	156	0.928571		FALSE
78	157	0.929972		FALSE
79	158	0.933862		FALSE
80	159	0.952778		FALSE
81	160	0.95614		FALSE
82	161	0.95614		FALSE
83	162	0.961988		FALSE
84	163	0.963989		FALSE
85	164	0.963989		FALSE
86	165	0.963989		FALSE
87	166	0.965789		FALSE
88	167	0.965789		FALSE
89	168	0.965789		FALSE
90	169	0.9675		FALSE
91	170	0.966667		FALSE
92	171	0.968254		FALSE
93	172	0.966667		FALSE
94	173	0.968182		FALSE
95	174	0.968182		FALSE
96	175	0.968182		FALSE
97	176	0.968182	0.188267	FALSE
98	177	0.966667	0.188267	FALSE
99	178	0.966667	0.239265	FALSE
100	179	0.966667	0.239265	FALSE
101	180	0.966507	0.188267	FALSE
102	181	0.966507	0.188267	FALSE
103	182	0.966507	0.188267	FALSE
104	183	0.966507	0.197432	FALSE
105	184	0.966507	0.197432	FALSE
106	185	0.966507	0.197432	FALSE
107	186	0.966507	0.167351	FALSE
108	187	0.966507	0.197432	FALSE
109	188	0.966507	0.197432	FALSE
110	189	0.966507	0.197432	FALSE
111	190	0.966507	0.167351	FALSE
112	191	0.966507	0.167351	FALSE
113	192	0.966507	0.167351	FALSE
114	193	0.966507	0.13727	FALSE
115	194	0.966507	0.13727	FALSE
116	195	0.966507	0.13727	FALSE
117	196	0.967963	0.110282	FALSE
118	197	0.979405	0.0832942	FALSE
119	198	0.978469	0.0832942	FALSE
120	199	0.979798	0.0832942	FALSE
121	200	0.979798	0.0832942	FALSE
122	201	0.997355	0.0832942	FALSE
123	202	0.997222	0.0832942	FALSE
124	203	0.99723	0.110282	FALSE
125	204	0.99723	0.110282	FALSE
126	205	0.997076	0.110282	FALSE
127	206	0.997076	0.095323	FALSE
128	207	0.99723	0.0951517	FALSE
129	208	0.99723	0.0951517	FALSE
130	209	1	0.0951517	FALSE
131	210	1	0.0951517	FALSE
132	211	1	0.0951517	FALSE
133	212	1	0.0951517	FALSE
134	213	1	0.0951517	FALSE
135	214	1	0.0949805	FALSE
136	215	1	0.0891373	FALSE
137	216	1	0.0891373	FALSE
138	217	1	0.0832942	FALSE
139	218	1	0.0891373	FALSE
140	219	1	0.0891373	FALSE
141	220	1	0.0949805	FALSE
142	221	1	0.0949805	FALSE
143	222	1	0.0951517	FALSE
144	223	1	0.095323	FALSE
145	224	1	0.095323	FALSE
146	225	1	0.0951517	FALSE
147	226	1	0.095323	FALSE
148	227	1	0.095323	FALSE
149	228	1	0.11472	FALSE
150	229	1	0.134118	FALSE
151	230	1	0.11472	FALSE
152	231	1	0.134118	FALSE
153	232	1	0.134118	FALSE
154	233	1	0.135694	FALSE
155	234	1	0.135694	FALSE
156	235	1	0.13727	FALSE
157	236	1	0.13727	FALSE
158	237	1	0.13727	FALSE
159	238	1	0.13727	FALSE
160	239	1	0.13727	FALSE
161	240	1	0.13727	FALSE
162	241	1	0.148638	FALSE
163	242	1	0.142954	FALSE
164	243	1	0.148638	FALSE
165	244	1	0.13727	FALSE
166	245	1	0.142954	FALSE
167	246	1	0.13727	FALSE
168	247	1	0.13727	FALSE
169	248	1	0.13727	FALSE
170	249	1	0.142954	FALSE
171	250	1	0.13727	FALSE
172	251	1	0.141378	FALSE
173	252	1	0.141378	FALSE
174	253	1	0.117454	FALSE
175	254	1	0.100791	FALSE
176	255	1	0.117454	FALSE
177	256	1	0.134118	FALSE
178	257	1	0.123795	FALSE
179	258	1	0.107131	FALSE
180	259	1	0.113472	FALSE
181	260	1	0.123795	FALSE
182	261	1	0.123795	FALSE
183	262	1	0.123795	FALSE
184	263	0.931818	0.107131	FALSE
185	264	0.934783	0.100791	FALSE
186	265	0.934783	0.100791	FALSE
187	266	0.92803	0.100791	FALSE
188	267	0.920833	0.0999574	FALSE
189	268	0.920833	0.0999574	FALSE
190	269	0.920833	0.0999574	FALSE
191	270	0.9	0.107131	FALSE
192	271	0.9	0.107131	FALSE
193	272	0.9	0.100791	FALSE
194	273	0.9	0.107131	FALSE
195	274	0.905303	0.100791	FALSE
196	275	0.905455	0.107131	FALSE
197	276	0.901515	0.113472	FALSE
198	277	0.901186	0.123795	FALSE
199	278	0.901186	0.123795	FALSE
200	279	0.901186	0.123795	FALSE
201	280	0.905797	0.113472	FALSE
202	281	0.90625	0.123795	FALSE
203	282	0.89	0.134118	FALSE
204	283	0.88	0.123795	FALSE
205	284	0.88	0.123795	FALSE
206	285	0.88	0.123795	FALSE
207	286	0.878788	0.134118	FALSE
208	287	0.87747	0.141378	FALSE
209	288	0.87747	0.141378	FALSE
210	289	0.878788	0.134118	FALSE
211	290	0.88	0.123795	FALSE
212	291	0.881119	0.113472	FALSE
213	292	0.882155	0.107131	FALSE
214	293	0.882155	0.107131	FALSE
215	294	0.882155	0.107131	FALSE
216	295	0.877622	0.113472	FALSE
217	296	0.88141	0.123795	FALSE
218	297	0.870769	0.123795	FALSE
219	298	0.875	0.123795	FALSE
220	299	0.877778	0.134118	FALSE
221	300	0.883333	0.154102	FALSE
222	301	0.890625	0.155599	FALSE
223	302	0.885333	0.155599	FALSE
224	303	0.881868	0.133787	FALSE
225	304	0.883598	0.113472	FALSE
226	305	0.881868	0.133787	FALSE
227	306	0.88	0.113472	FALSE
228	307	0.884615	0.109111	FALSE
229	308	0.882667	0.109111	FALSE
230	309	0.880208	0.109111	FALSE
231	310	0.879795	0.109111	FALSE
232	311	0.878788	0.109111	FALSE
233	312	0.878788	0.109111	FALSE
234	313	0.877193	0.109111	FALSE
235	314	0.878571	0.104751	FALSE
236	315	0.877193	0.102771	FALSE
237	316	0.877193	0.102771	FALSE
238	317	0.877193	0.102771	FALSE
239	318	0.877193	0.102771	FALSE
240	319	0.877193	0.102771	FALSE
241	320	0.880383	0.100791	FALSE
242	321	0.876812	0.100791	FALSE
243	322	0.876812	0.100791	FALSE
244	323	0.876812	0.100791	FALSE
245	324	0.873737	0.102771	FALSE
246	325	0.873016	0.100791	FALSE
247	326	0.873016	0.100791	FALSE
248	327	0.873016	0.100791	FALSE
249	328	0.871212	0.0999574	FALSE
250	329	0.874396	0.099124	FALSE
251	330	0.87963	0.0980541	FALSE
252	331	0.87963	0.0980541	FALSE
253	332	0.87963	0.0980541	FALSE
254	333	0.876812	0.0969842	FALSE
255	334	0.873737	0.0980541	FALSE
256	335	0.879699	0.0980541	FALSE
257	336	0.879699	0.0980541	FALSE
258	337	0.879699	0.0980541	FALSE
259	338	0.878307	0.0969842	FALSE
260	339	0.879679	0.0922776	FALSE
261	340	0.882353	0.0919253	FALSE
262	341	0.882353	0.0919253	FALSE
263	342	0.882353	0.0919253	FALSE
264	343	0.923913	0.0922776	FALSE
265	344	0.925134	0.0969842	FALSE
266	345	0.925134	0.0969842	FALSE
267	346	0.925926	0.104751	FALSE
268	347	0.925926	0.104751	FALSE
269	348	0.925926	0.104751	FALSE
270	349	0.924242	0.132734	FALSE
271	350	0.957071	0.100867	FALSE
272	351	0.957071	0.100867	FALSE
273	352	0.955026	0.104751	FALSE
274	353	0.955026	0.104751	FALSE
275	354	0.955182	0.132734	FALSE
276	355	0.957983	0.11536	FALSE
277	356	0.957983	0.11536	FALSE
278	357	0.957983	0.11536	FALSE
279	358	0.957983	0.11536	FALSE
280	359	0.957983	0.11536	FALSE
281	360	0.958333	0.125969	FALSE
282	361	0.964286	0.104751	FALSE
283	362	0.9875	0.0981618	FALSE
284	363	0.979167	0.091573	FALSE
285	364	0.980114	0.0907851	FALSE
286	365	0.980114	0.0907851	FALSE
287	366	0.980978	0.0899973	FALSE
288	367	0.960938	0.0907851	FALSE
289	368	0.960938	0.0907851	FALSE
290	369	0.959239	0.091573	FALSE
291	370	0.957386	0.0981618	FALSE
292	371	0.955357	0.104751	FALSE
293	372	0.955882	0.125969	FALSE
294	373	0.955882	0.125969	FALSE
295	374	0.95356	0.143343	FALSE
296	375	0.955882	0.125969	FALSE
297	376	0.95625	0.11536	FALSE
298	377	0.966667	0.125969	FALSE
299	378	0.964286	0.108771	FALSE
300	379	0.967033	0.108771	FALSE
301	380	0.964286	0.091573	FALSE
302	381	0.961039	0.0907851	FALSE
303	382	0.9625	0.0896889	FALSE
304	383	0.960526	0.0899973	FALSE
305	384	0.960526	0.0899973	FALSE
306	385	0.9625	0.0812173	FALSE
307	386	0.9625	0.0812173	FALSE
308	387	0.9625	0.0812173	FALSE
309	388	0.977273	0.0724374	FALSE
310	389	0.98	0.0696601	FALSE
311	390	0.984127	0.0696601	FALSE
312	391	0.982955	0.0587847	FALSE
313	392	0.983696	0.0506865	FALSE
314	393	0.987578	0.0490445	FALSE
315	394	1	0.0474025	FALSE
316	395	0.993789	0.0461587	FALSE
317	396	0.994565	0.0474025	FALSE
318	397	0.995169	0.0461587	FALSE
319	398	0.995652	0.0474025	FALSE
320	399	0.992095	0.0490445	FALSE
321	400	0.991735	0.0506865	FALSE
322	401	0.988095	0.0474025	FALSE
323	402	0.988095	0.0474025	FALSE
324	403	0.988095	0.0474025	FALSE
325	404	0.974359	0.0490445	FALSE
326	405	0.97619	0.0506865	FALSE
327	406	0.977778	0.0587847	FALSE
328	407	0.977778	0.0587847	FALSE
329	408	0.980952	0.0696601	FALSE
330	409	0.98	0.0724374	FALSE
331	410	0.978947	0.0727268	FALSE
332	411	0.978947	0.0727268	FALSE
333	412	0.98	0.0724374	FALSE
334	413	0.980952	0.0615619	FALSE
335	414	0.981818	0.0506865	FALSE
336	415	0.980519	0.0478007	FALSE
337	416	0.980519	0.0478007	FALSE
338	417	0.979021	0.0449149	FALSE
339	418	0.979021	0.0449149	FALSE
340	419	0.978022	0.0478007	FALSE
341	420	0.976923	0.0506865	FALSE
342	421	0.978022	0.0478007	FALSE
343	422	0.978022	0.0478007	FALSE
344	423	0.978022	0.0478007	FALSE
345	424	0.974359	0.0478007	FALSE
346	425	0.974359	0.0478007	FALSE
347	426	0.972222	0.0449149	FALSE
348	427	0.970696	0.0429631	FALSE
349	428	0.970696	0.0429631	FALSE
350	429	0.974359	0.0406216	FALSE
351	430	0.974359	0.0406216	FALSE
352	431	0.974359	0.0406216	FALSE
353	432	0.974359	0.0406216	FALSE
354	433	0.974359	0.0406216	FALSE
355	434	0.974359	0.0406216	FALSE
356	435	0.974359	0.0384431	FALSE
357	436	0.97619	0.0402319	FALSE
358	437	0.977778	0.0406216	FALSE
359	438	0.979167	0.0410113	FALSE
360	439	0.97479	0.0429631	FALSE
361	440	0.97479	0.0429631	FALSE
362	441	0.973529	0.0449149	FALSE
363	442	0.97479	0.0429631	FALSE
364	443	0.979412	0.0449149	FALSE
365	444	0.978328	0.0478007	FALSE
366	445	0.978328	0.0478007	FALSE
367	446	0.977124	0.0449149	FALSE
368	447	1	0.0429631	FALSE
369	448	1	0.0429631	FALSE
370	449	1	0.0449149	FALSE
371	450	1	0.0478007	FALSE
372	451	1	0.0478007	FALSE
373	452	1	0.0478007	FALSE
374	453	1	0.0449149	FALSE
375	454	1	0.0478007	FALSE
376	455	1	0.0478007	FALSE
377	456	1	0.0478007	FALSE
378	457	1	0.0478007	FALSE
379	458	1	0.0478007	FALSE
380	459	1	0.0478007	FALSE
381	460	1	0.0506865	FALSE
382	461	1	0.0512761	FALSE
383	462	0.997475	0.0535743	FALSE
384	463	0.997475	0.0535743	FALSE
385	464	0.997475	0.0535743	FALSE
386	465	0.997475	0.0602154	FALSE
387	466	0.997608	0.0651476	FALSE
388	467	0.997494	0.0690819	FALSE
389	468	0.997608	0.0651476	FALSE
390	469	0.997608	0.0651476	FALSE
391	470	0.997494	0.0602154	FALSE
392	471	0.997368	0.0651476	FALSE
393	472	0.99723	0.0690819	FALSE
394	473	0.99723	0.0690819	FALSE
395	474	0.99723	0.0690819	FALSE
396	475	0.997222	0.0690819	FALSE
397	476	0.997199	0.0651965	FALSE
398	477	0.997024	0.0652454	FALSE
399	478	0.99697	0.0651476	FALSE
400	479	0.99697	0.0651476	FALSE
401	480	0.997159	0.0651965	FALSE
402	481	0.997159	0.0651965	FALSE
403	482	0.997283	0.0652454	FALSE
404	483	0.997283	0.0652454	FALSE
405	484	1	0.0651965	FALSE
406	485	1	0.0651476	FALSE
407	486	0.981366	0.0651476	FALSE
408	487	0.981366	0.0651476	FALSE
409	488	0.980519	0.063313	FALSE
410	489	0.981366	0.0651476	FALSE
411	490	0.981366	0.0651476	FALSE
412	491	0.981366	0.0651476	FALSE
413	492	0.984472	0.0652454	FALSE
414	493	0.983766	0.0712527	FALSE
415	494	0.977273	0.0826504	FALSE
416	495	0.977273	0.0826504	FALSE
417	496	0.978261	0.0880406	FALSE
418	497	0.97971	0.0928942	FALSE
419	498	0.980556	0.0977478	FALSE
420	499	0.980556	0.0977478	FALSE
421	500	0.980556	0.0977478	FALSE
422	501	0.980556	0.103959	FALSE
423	502	0.981333	0.106728	FALSE
424	503	0.982051	0.109497	FALSE
425	504	0.978836	0.132036	FALSE
426	505	0.978836	0.132036	FALSE
427	506	0.980247	0.133866	FALSE
428	507	0.980247	0.140724	FALSE
429	508	0.980247	0.140724	FALSE
430	509	0.979487	0.145751	FALSE
431	510	0.978667	0.165779	FALSE
432	511	0.978667	0.165779	FALSE
433	512	0.975	0.145751	FALSE
434	513	0.969412	0.165779	FALSE
435	514	0.969412	0.165779	FALSE
436	515	0.968137	0.185808	FALSE
437	516	0.966146	0.18973	FALSE
438	517	0.963889	0.193651	FALSE
439	518	0.963889	0.193651	FALSE
440	519	0.964286	0.198945	FALSE
441	520	0.964286	0.198945	FALSE
442	521	0.964286	0.198945	FALSE
443	522	0.965839	0.204239	FALSE
444	523	0.965839	0.204239	FALSE
445	524	0.965839	0.204239	FALSE
446	525	0.968116	0.219855	FALSE
447	526	0.968116	0.219855	FALSE
448	527	0.970109	0.204239	FALSE
449	528	0.970109	0.204239	FALSE
450	529	0.971591	0.219855	FALSE
451	530	0.970238	0.204239	FALSE
452	531	0.970238	0.204239	FALSE
453	532	0.973529	0.204239	FALSE
454	533	0.972136	0.219855	FALSE
455	534	0.972136	0.219855	FALSE
456	535	0.972136	0.219855	FALSE
457	536	0.972136	0.219855	FALSE
458	537	0.973684	0.235471	FALSE
459	538	0.975069	0.219855	FALSE
460	539	0.975069	0.214561	FALSE
461	540	0.973684	0.193651	FALSE
462	541	0.964706	0.193651	FALSE
463	542	0.96904	0.214561	FALSE
464	543	0.964912	0.235471	FALSE
465	544	0.964912	0.235929	FALSE
466	545	0.965944	0.23679	FALSE
467	546	0.964052	0.235929	FALSE
468	547	0.966049	0.2357	FALSE
469	548	0.966049	0.2357	FALSE
470	549	0.966049	0.2357	FALSE
471	550	0.966049	0.2357	FALSE
472	551	0.967836	0.235471	FALSE
473	552	0.969529	0.214561	FALSE
474	553	0.969529	0.214561	FALSE
475	554	0.969529	0.214561	FALSE
476	555	0.969529	0.2357	FALSE
477	556	0.966759	0.2357	FALSE
478	557	0.966759	0.2357	FALSE
479	558	0.964912	0.235929	FALSE
480	559	0.962963	0.23679	FALSE
481	560	0.962963	0.23679	FALSE
482	561	0.960784	0.237651	FALSE
483	562	0.958477	0.246409	FALSE
484	563	0.960784	0.237651	FALSE
485	564	0.960784	0.237651	FALSE
486	565	0.960784	0.237651	FALSE
487	566	0.972318	0.23679	FALSE
488	567	0.972318	0.23679	FALSE
489	568	0.972318	0.23679	FALSE
490	569	0.970588	0.237651	FALSE
491	570	0.972318	0.23679	FALSE
492	571	0.972318	0.23679	FALSE
493	572	0.920139	0.232813	FALSE
494	573	0.921569	0.229696	FALSE
495	574	0.93464	0.19072	FALSE
496	575	0.935185	0.182816	FALSE
497	576	0.93464	0.174911	FALSE
498	577	0.930796	0.182816	FALSE
499	578	0.930147	0.174911	FALSE
500	579	0.930147	0.174911	FALSE
501	580	0.930147	0.174911	FALSE
502	581	0.929412	0.169075	FALSE
503	582	0.928571	0.163239	FALSE
504	583	0.931624	0.143803	FALSE
505	584	0.942982	0.143803	FALSE
506	585	0.942982	0.143803	FALSE
507	586	0.939815	0.113264	FALSE
508	587	0.936275	0.0827253	FALSE
509	588	0.936275	0.0827253	FALSE
510	589	0.936652	0.081412	FALSE
511	590	0.936975	0.0827253	FALSE
512	591	0.940476	0.113264	FALSE
513	592	0.941176	0.143803	FALSE
514	593	0.945378	0.0827253	FALSE
515	594	0.948413	0.110563	FALSE
516	595	0.948413	0.110563	FALSE
517	596	0.948413	0.110563	FALSE
518	597	0.948413	0.110563	FALSE
519	598	0.945378	0.1384	FALSE
520	599	0.945378	0.1384	FALSE
521	600	0.945378	0.1384	FALSE
522	601	0.945098	0.110563	FALSE
523	602	0.945098	0.110563	FALSE
524	603	0.944853	0.0827253	FALSE
525	604	0.947917	0.101063	FALSE
526	605	0.944637	0.0870437	FALSE
527	606	0.944637	0.0870437	FALSE
528	607	0.944444	0.0870437	FALSE
529	608	0.944079	0.0827253	FALSE
530	609	0.94375	0.0870437	FALSE
531	610	0.943452	0.0827253	FALSE
532	611	0.943452	0.0827253	FALSE
533	612	0.939683	0.081412	FALSE
534	613	0.939683	0.081412	FALSE
535	614	0.94	0.0827253	FALSE
536	615	0.94	0.0827253	FALSE
537	616	0.94	0.0827253	FALSE
538	617	0.935714	0.081412	FALSE
539	618	0.934066	0.081412	FALSE
540	619	0.92803	0.0757732	FALSE
541	620	0.927536	0.0800986	FALSE
542	621	0.931818	0.0757732	FALSE
543	622	0.931159	0.0714478	FALSE
544	623	0.931159	0.0714478	FALSE
545	624	0.931159	0.0714478	FALSE
546	625	0.931159	0.0714478	FALSE
547	626	0.931159	0.0714478	FALSE
548	627	0.931818	0.0705752	FALSE
549	628	0.93254	0.0714478	FALSE
550	629	0.931818	0.0705752	FALSE
551	630	0.931818	0.0705752	FALSE
552	631	0.93254	0.0697027	FALSE
553	632	0.916667	0.0566053	FALSE
554	633	0.916667	0.0566053	FALSE
555	634	0.916667	0.0566053	FALSE
556	635	0.923077	0.0566053	FALSE
557	636	0.927126	0.0544416	FALSE
558	637	0.927126	0.0544416	FALSE
559	638	0.926923	0.0566053	FALSE
560	639	0.930403	0.063154	FALSE
561	640	0.924603	0.0566053	FALSE
562	641	0.92803	0.0544416	FALSE
563	642	0.931159	0.0522778	FALSE
564	643	0.924242	0.0522778	FALSE
565	644	0.924242	0.0522778	FALSE
566	645	0.924242	0.0522778	FALSE
567	646	0.924242	0.0522778	FALSE
568	647	0.930556	0.0544416	FALSE
569	648	0.935897	0.0566053	FALSE
570	649	0.935897	0.0566053	FALSE
571	650	0.937888	0.0576091	FALSE
572	651	0.934524	0.0571072	FALSE
573	652	0.987692	0.0636559	FALSE
574	653	0.987179	0.0697027	FALSE
575	654	0.986622	0.0705752	FALSE
576	655	0.986622	0.0740474	FALSE
577	656	0.986622	0.0740474	FALSE
578	657	0.987578	0.0714478	FALSE
579	658	0.987578	0.0714478	FALSE
580	659	0.987578	0.0714478	FALSE
581	660	0.987578	0.0714478	FALSE
582	661	0.987578	0.0714478	FALSE
583	662	0.987578	0.0714478	FALSE
584	663	0.986622	0.067128	FALSE
585	664	0.986111	0.0571072	FALSE
586	665	0.983333	0.0566053	FALSE
587	666	0.983974	0.0544416	FALSE
588	667	0.983974	0.0544416	FALSE
589	668	0.984568	0.0566053	FALSE
590	669	0.983974	0.0571072	FALSE
591	670	0.986667	0.0566053	FALSE
592	671	0.985455	0.0544416	FALSE
593	672	0.986667	0.0566053	FALSE
594	673	0.986014	0.0566053	FALSE
595	674	0.984615	0.0544416	FALSE
596	675	0.984615	0.0544416	FALSE
597	676	0.985185	0.0522778	FALSE
598	677	0.985185	0.0522778	FALSE
599	678	0.985714	0.0510362	FALSE
600	679	0.982759	0.0497946	FALSE
601	680	0.982759	0.0497946	FALSE
602	681	0.983766	0.0522778	FALSE
603	682	0.983766	0.0522778	FALSE
604	683	0.984568	0.0566053	FALSE
605	684	0.983165	0.0544416	FALSE
606	685	0.983974	0.0544416	FALSE
607	686	0.981482	0.0566053	FALSE
608	687	0.981482	0.0576091	FALSE
609	688	0.980769	0.059932	FALSE
610	689	0.983333	0.0576091	FALSE
611	690	0.983333	0.0576091	FALSE
612	691	0.984615	0.059932	FALSE
613	692	0.984615	0.059932	FALSE
614	693	0.984615	0.059932	FALSE
615	694	0.984615	0.059932	FALSE
616	695	0.983974	0.0622549	FALSE
617	696	0.984615	0.0650697	FALSE
618	697	0.985207	0.0622549	FALSE
619	698	0.984615	0.0650697	FALSE
620	699	0.983974	0.0678845	FALSE
621	700	0.987578	0.0678845	FALSE
622	701	0.987578	0.0678845	FALSE
623	702	0.987013	0.0701593	FALSE
624	703	0.986622	0.0650697	FALSE
625	704	0.985507	0.0622549	FALSE
626	705	0.936455	0.0630193	FALSE
627	706	0.939103	0.0622549	FALSE
628	707	0.939103	0.0622549	FALSE
629	708	0.935385	0.059932	FALSE
630	709	0.935897	0.0622549	FALSE
631	710	0.935385	0.059932	FALSE
632	711	0.935385	0.059932	FALSE
633	712	0.946667	0.0622549	FALSE
634	713	0.946667	0.0622549	FALSE
635	714	0.946667	0.0622549	FALSE
636	715	0.940559	0.0576091	FALSE
637	716	0.939394	0.059932	FALSE
638	717	0.941558	0.0576091	FALSE
639	718	0.939394	0.054541	FALSE
640	719	0.937063	0.0514729	FALSE
641	720	0.913462	0.054541	FALSE
642	721	0.91	0.0576091	FALSE
643	722	0.91	0.0622549	FALSE
644	723	0.906667	0.0576091	FALSE
645	724	0.906667	0.0576091	FALSE
646	725	0.906667	0.0576091	FALSE
647	726	0.910769	0.059932	FALSE
648	727	0.903333	0.0576091	FALSE
649	728	0.894545	0.054541	FALSE
650	729	0.89	0.0576091	FALSE
651	730	0.873333	0.0622549	FALSE
652	731	0.881944	0.0630193	FALSE
653	732	0.889632	0.0630193	FALSE
654	733	0.889632	0.0630193	FALSE
655	734	0.889632	0.0630193	FALSE
656	735	0.888112	0.0622549	FALSE
657	736	0.888112	0.0622549	FALSE
658	737	0.877622	0.0637836	FALSE
659	738	0.873377	0.065834	FALSE
660	739	0.869697	0.0678845	FALSE
661	740	0.869697	0.0678845	FALSE
662	741	0.866477	0.0701593	FALSE
663	742	0.850267	0.0724341	FALSE
664	743	0.858586	0.0798456	FALSE
665	744	0.867168	0.0913891	FALSE
666	745	0.885	0.0995239	FALSE
667	746	0.881579	0.103527	FALSE
668	747	0.881579	0.103527	FALSE
669	748	0.875	0.105631	FALSE
670	749	0.873016	0.107736	FALSE
671	750	0.871212	0.10877	FALSE
672	751	0.876812	0.109804	FALSE
673	752	0.876812	0.120008	FALSE
674	753	0.882353	0.132552	FALSE
675	754	0.882353	0.132552	FALSE
676	755	0.887059	0.135629	FALSE
677	756	0.891827	0.141443	FALSE
678	757	0.861991	0.144179	FALSE
679	758	0.857466	0.144179	FALSE
680	759	0.882353	0.144179	FALSE
681	760	0.882353	0.144179	FALSE
682	761	0.884444	0.138706	FALSE
683	762	0.884444	0.138706	FALSE
684	763	0.879386	0.133833	FALSE
685	764	0.879167	0.133193	FALSE
686	765	0.873913	0.132552	FALSE
687	766	0.892448	0.12628	FALSE
688	767	0.888889	0.120008	FALSE
689	768	0.888889	0.120008	FALSE
690	769	0.888889	0.120008	FALSE
691	770	0.88491	0.12628	FALSE
692	771	0.879679	0.120008	FALSE
693	772	0.879679	0.120008	FALSE
694	773	0.88491	0.114906	FALSE
695	774	0.879227	0.109804	FALSE
696	775	0.871854	0.108938	FALSE
697	776	0.87037	0.114906	FALSE
698	777	0.862745	0.120008	FALSE
699	778	0.862745	0.120008	FALSE
700	779	0.862745	0.120008	FALSE
701	780	0.857843	0.120008	FALSE
702	781	0.858824	0.12628	FALSE
703	782	0.864444	0.120008	FALSE
704	783	0.856471	0.12628	FALSE
705	784	0.84	0.120008	FALSE
706	785	0.831111	0.120008	FALSE
707	786	0.823529	0.12628	FALSE
708	787	0.823529	0.12628	FALSE
709	788	0.853365	0.133193	FALSE
710	789	0.853365	0.133193	FALSE
711	790	0.846154	0.133833	FALSE
712	791	0.846154	0.133833	FALSE
713	792	0.855769	0.133193	FALSE
714	793	0.855769	0.133193	FALSE
715	794	0.856482	0.133833	FALSE
716	795	0.849383	0.136269	FALSE
717	796	0.846561	0.138706	FALSE
718	797	0.837912	0.143824	FALSE
719	798	0.846939	0.141265	FALSE
720	799	0.854762	0.138706	FALSE
721	800	0.869136	0.141265	FALSE
722	801	0.869136	0.141265	FALSE
723	802	0.862245	0.138829	FALSE
724	803	0.857143	0.143824	FALSE
725	804	0.857143	0.143824	FALSE
726	805	0.857143	0.143824	FALSE
727	806	0.854701	0.138829	FALSE
728	807	0.859788	0.133833	FALSE
729	808	0.869136	0.133193	FALSE
730	809	0.869231	0.133833	FALSE
731	810	0.876923	0.133833	FALSE
732	811	0.879808	0.133322	FALSE
733	812	0.882353	0.132681	FALSE
734	813	0.886667	0.132552	FALSE
735	814	0.886667	0.132552	FALSE
736	815	0.891026	0.120312	FALSE
737	816	0.891026	0.120312	FALSE
738	817	0.892632	0.107731	FALSE
739	818	0.89693	0.107389	FALSE
740	819	0.902174	0.107389	FALSE
741	820	0.902174	0.107389	FALSE
742	821	0.904545	0.107327	FALSE
743	822	0.921429	0.107389	FALSE
744	823	0.921429	0.107266	FALSE
745	824	0.9175	0.102734	FALSE
746	825	0.9175	0.102734	FALSE
747	826	0.9175	0.102734	FALSE
748	827	0.914286	0.107266	FALSE
749	828	0.913636	0.102734	FALSE
750	829	0.918182	0.102734	FALSE
751	830	0.918182	0.102734	FALSE
752	831	0.918182	0.102734	FALSE
753	832	0.918182	0.102734	FALSE
754	833	0.916667	0.0982027	FALSE
755	834	0.916667	0.0982027	FALSE
756	835	0.914286	0.0921035	FALSE
757	836	0.91	0.0836354	FALSE
758	837	0.942105	0.0751673	FALSE
759	838	0.941667	0.0677181	FALSE
760	839	0.941176	0.0751673	FALSE
761	840	0.941176	0.0751673	FALSE
762	841	0.941176	0.0688048	FALSE
763	842	0.938889	0.0645368	FALSE
764	843	0.941176	0.0645368	FALSE
765	844	0.940476	0.0602688	FALSE
766	845	0.940476	0.0602688	FALSE
767	846	0.943182	0.0575681	FALSE
768	847	0.943182	0.0575681	FALSE
769	848	0.943182	0.0575681	FALSE
770	849	0.943182	0.0575681	FALSE
771	850	0.94385	0.0548674	FALSE
772	851	0.94385	0.0548674	FALSE
773	852	0.924242	0.0575681	FALSE
774	853	0.924242	0.0575681	FALSE
775	854	0.925831	0.0645368	FALSE
776	855	0.929688	0.0719861	FALSE
777	856	0.92663	0.0688048	FALSE
778	857	0.929688	0.0719861	FALSE
779	858	0.929688	0.0719861	FALSE
780	859	0.929688	0.0719861	FALSE
781	860	0.932065	0.0688048	FALSE
782	861	0.930481	0.0526787	FALSE
783	862	0.928977	0.0607418	FALSE
784	863	0.928977	0.0607418	FALSE
785	864	0.942424	0.0688048	FALSE
786	865	0.97619	0.0526787	FALSE
787	866	0.977591	0.0515249	FALSE
788	867	0.977591	0.0515249	FALSE
789	868	0.976471	0.0503712	FALSE
790	869	0.966387	0.0495437	FALSE
791	870	0.955026	0.0503712	FALSE
792	871	0.954887	0.0515249	FALSE
793	872	0.952381	0.0526787	FALSE
794	873	0.954545	0.0515249	FALSE
795	874	0.957071	0.0495437	FALSE
796	875	0.954106	0.0487163	FALSE
797	876	0.954106	0.0487163	FALSE
798	877	0.954545	0.0479279	FALSE
799	878	0.95202	0.0495437	FALSE
800	879	0.949198	0.0487163	FALSE
801	880	0.95202	0.0479279	FALSE
802	881	0.95202	0.0479279	FALSE
803	882	0.957393	0.0471396	FALSE
804	883	0.95933	0.0471396	FALSE
805	884	0.961098	0.0471396	FALSE
806	885	0.961098	0.0471396	FALSE
807	886	0.961098	0.0471396	FALSE
808	887	0.958937	0.0459692	FALSE
809	888	0.956522	0.0471396	FALSE
810	889	0.956522	0.0471396	FALSE
811	890	0.954545	0.0459692	FALSE
812	891	0.951872	0.0471396	FALSE
813	892	0.948864	0.0479279	FALSE
814	893	0.930435	0.0487163	FALSE
815	894	0.916667	0.0487163	FALSE
816	895	0.911111	0.0536897	FALSE
817	896	0.911111	0.0536897	FALSE
818	897	0.9	0.0586632	FALSE
819	898	0.9	0.0586632	FALSE
820	899	0.892857	0.063734	FALSE
821	900	0.897143	0.063734	FALSE
822	901	0.904	0.063734	FALSE
823	902	0.904	0.063734	FALSE
824	903	0.9	0.0688048	FALSE
825	904	0.903646	0.0688048	FALSE
826	905	0.905371	0.063734	FALSE
827	906	0.903382	0.063734	FALSE
828	907	0.909091	0.0586632	FALSE
829	908	0.910053	0.063734	FALSE
830	909	0.905556	0.0586632	FALSE
831	910	0.903509	0.0536897	FALSE
832	911	0.901235	0.0487163	FALSE
833	912	0.891641	0.0467576	FALSE
834	913	0.879412	0.0467576	FALSE
835	914	0.879412	0.0467576	FALSE
836	915	0.879412	0.0487163	FALSE
837	916	0.886111	0.0487163	FALSE
838	917	0.892105	0.0487163	FALSE
839	918	0.8975	0.0487163	FALSE
840	919	0.902381	0.0487163	FALSE
841	920	0.906818	0.0487163	FALSE
842	921	0.909091	0.0467576	FALSE
843	922	0.911616	0.0487163	FALSE
844	923	0.907407	0.0467576	FALSE
845	924	0.912281	0.0467576	FALSE
846	925	0.902381	0.0467576	FALSE
847	926	0.8975	0.0487163	FALSE
848	927	0.8975	0.0487163	FALSE
849	928	0.8975	0.0487163	FALSE
850	929	0.895238	0.0487163	FALSE
851	930	0.892231	0.0536897	FALSE
852	931	0.892231	0.0536897	FALSE
853	932	0.904762	0.0487163	FALSE
854	933	0.904762	0.0467576	FALSE
855	934	0.904762	0.0447988	FALSE
856	935	0.904762	0.0354719	FALSE
857	936	0.909091	0.0354719	FALSE
858	937	0.904762	0.0261449	FALSE
859	938	0.909091	0.0261449	FALSE
860	939	0.913044	0.0261449	FALSE
861	940	0.913044	0.0261449	FALSE
862	941	0.900966	0.0337057	FALSE
863	942	0.900966	0.0337057	FALSE
864	943	0.900966	0.0337057	FALSE
865	944	0.900966	0.0337057	FALSE
866	945	0.895141		FALSE
867	946	0.888587		FALSE
868	947	0.888587		FALSE
869	948	0.888587		FALSE
870	949	0.918478		FALSE
871	950	0.924638		FALSE
872	951	0.925466		FALSE
873	952	0.930435		FALSE
874	953	0.927273		FALSE
875	954	0.930159		FALSE
876	955	0.940625		FALSE
877	956	0.940625		FALSE
878	957	0.940625		FALSE
879	958	0.940625		FALSE
880	959	0.935294		FALSE
881	960	0.93125		FALSE
882	961	0.93125		FALSE
883	962	0.926667		FALSE
884	963	0.926667		FALSE
885	964	0.927632		FALSE
886	965	0.931889		FALSE
887	966	0.929412		FALSE
888	967	0.929412		FALSE
889	968	0.93125		FALSE
890	969	0.935294		FALSE
891	970	0.935294		FALSE
892	971	0.938889		FALSE
893	972	0.942105		FALSE
894	973	0.958449		FALSE
895	974	0.976608		FALSE
896	975	0.973684		FALSE
897	976	0.975069		FALSE
898	977	0.977778	0.0590242	FALSE
899	978	0.977778	0.0590242	FALSE
900	979	0.977778	0.0590242	FALSE
901	980	0.976608	0.0590242	FALSE
902	981	0.976608	0.0662739	FALSE
903	982	0.976608	0.0662739	FALSE
904	983	0.976608	0.0662739	FALSE
905	984	0.975232	0.0662739	FALSE
906	985	0.973684	0.0662739	FALSE
907	986	0.97193	0.0662739	FALSE
908	987	0.973333	0.0671572	FALSE
909	988	0.975	0.0662739	FALSE
910	989	0.976471	0.0671572	FALSE
911	990	0.977778	0.0662739	FALSE
912	991	0.977778	0.0662739	FALSE
913	992	0.976471	0.0662739	FALSE
914	993	0.982143	0.0610695	FALSE
915	994	0.982955	0.0662739	FALSE
916	995	0.982955	0.0671572	FALSE
917	996	0.982143	0.0671572	FALSE
918	997	0.98125	0.0671572	FALSE
919	998	0.980263	0.0671572	FALSE
920	999	0.977124	0.0680405	FALSE
921	1000	0.975778	0.0680405	FALSE
922	1001	0.975778	0.0680405	FALSE
923	1002	0.977124	0.0748674	FALSE
924	1003	0.978328	0.0816943	FALSE
925	1004	0.978125	0.081853	FALSE
926	1005	0.990625	0.0820118	FALSE
927	1006	0.990625	0.0820118	FALSE
928	1007	0.991177	0.0852802	FALSE
929	1008	0.991177	0.0852802	FALSE
930	1009	0.988304	0.0885486	FALSE
931	1010	0.988304	0.0885486	FALSE
932	1011	0.988889	0.0903599	FALSE
933	1012	0.988889	0.0903599	FALSE
934	1013	0.988304	0.0903599	FALSE
935	1014	0.988304	0.0921712	FALSE
936	1015	0.988304	0.0992121	FALSE
937	1016	0.987654	0.0992121	FALSE
938	1017	0.987654	0.0992121	FALSE
939	1018	0.986928	0.0992121	FALSE
940	1019	0.986842	0.106253	FALSE
941	1020	0.9875	0.0992121	FALSE
942	1021	0.990132	0.0992121	FALSE
943	1022	0.984375	0.106253	FALSE
944	1023	0.985119	0.0992121	FALSE
945	1024	0.985795	0.100025	FALSE
946	1025	0.986413	0.103139	FALSE
947	1026	0.986979	0.100025	FALSE
948	1027	0.986979	0.100025	FALSE
949	1028	0.986979	0.100025	FALSE
950	1029	0.986111	0.100025	FALSE
951	1030	0.986111	0.100025	FALSE
952	1031	0.986111	0.100025	FALSE
953	1032	0.959239	0.0960979	FALSE
954	1033	0.959079	0.0921712	FALSE
955	1034	0.958937	0.0903599	FALSE
956	1035	0.957071	0.0903599	FALSE
957	1036	0.957071	0.0903599	FALSE
958	1037	0.906699	0.0885486	FALSE
959	1038	0.907143	0.0879952	FALSE
960	1039	0.911905	0.0885486	FALSE
961	1040	0.911905	0.0885486	FALSE
962	1041	0.911905	0.0885486	FALSE
963	1042	0.911905	0.0885486	FALSE
964	1043	0.9075	0.0903599	FALSE
965	1044	0.905	0.0903599	FALSE
966	1045	0.9075	0.0931649	FALSE
967	1046	0.907268	0.0903599	FALSE
968	1047	0.911905	0.0921712	FALSE
969	1048	0.911905	0.0921712	FALSE
970	1049	0.911905	0.0921712	FALSE
971	1050	0.913636	0.0903599	FALSE
972	1051	0.893424	0.0903599	FALSE
973	1052	0.890476	0.0921712	FALSE
974	1053	0.890476	0.0921712	FALSE
975	1054	0.890476	0.0921712	FALSE
976	1055	0.8925	0.0931649	FALSE
977	1056	0.887218	0.0931649	FALSE
978	1057	0.878788	0.0913511	FALSE
979	1058	0.881642	0.090531	FALSE
980	1059	0.887872	0.0895398	FALSE
981	1060	0.891304	0.0885486	FALSE
982	1061	0.893182	0.0883487	FALSE
983	1062	0.893182	0.0883487	FALSE
984	1063	0.898268	0.0885486	FALSE
985	1064	0.902893	0.0895398	FALSE
986	1065	0.907115	0.090531	FALSE
987	1066	0.907115	0.090531	FALSE
988	1067	0.902893	0.0913511	FALSE
989	1068	0.904762	0.0921712	FALSE
990	1069	0.902273	0.0923448	FALSE
991	1070	0.899521	0.0941586	FALSE
992	1071	0.901602	0.0970916	FALSE
993	1072	0.903509	0.100025	FALSE
994	1073	0.899313	0.100373	FALSE
995	1074	0.894737	0.100025	FALSE
996	1075	0.889724	0.0970916	FALSE
997	1076	0.894737	0.0941586	FALSE
998	1077	0.899313	0.0970916	FALSE
999	1078	0.861842	0.0941586	FALSE
1000	1079	0.851111	0.100025	FALSE
1001	1080	0.854701	0.0970916	FALSE
1002	1081	0.854701	0.0970916	FALSE
1003	1082	0.848889	0.100025	FALSE
1004	1083	0.842593	0.0970916	FALSE
1005	1084	0.835749	0.0941586	FALSE
1006	1085	0.838875	0.0923448	FALSE
1007	1086	0.838875	0.0923448	FALSE
1008	1087	0.838542	0.0923448	FALSE
1009	1088	0.838542	0.0923448	FALSE
1010	1089	0.841667	0.090531	FALSE
1011	1090	0.841667	0.090531	FALSE
1012	1091	0.839674	0.090531	FALSE
1013	1092	0.836317	0.0893399	FALSE
1014	1093	0.809179	0.090531	FALSE
1015	1094	0.800505	0.0893399	FALSE
1016	1095	0.791005	0.0881487	FALSE
1017	1096	0.802005	0.0877952	FALSE
1018	1097	0.8	0.0874418	FALSE
1019	1098	0.798186	0.0862858	FALSE
1020	1099	0.8	0.0851298	FALSE
1021	1100	0.794486	0.0862858	FALSE
1022	1101	0.792857	0.0851298	FALSE
1023	1102	0.804762	0.0624908	FALSE
1024	1103	0.80622	0.0851298	FALSE
1025	1104	0.800505	0.0738103	FALSE
1026	1105	0.803069	0.0738103	FALSE
1027	1106	0.804688	0.0862858	FALSE
1028	1107	0.804688	0.0862858	FALSE
1029	1108	0.811275	0.0874418	FALSE
1030	1109	0.81713	0.0862858	FALSE
1031	1110	0.822368	0.0851298	FALSE
1032	1111	0.822368	0.0851298	FALSE
1033	1112	0.839912	0.0800496	FALSE
1034	1113	0.83913	0.0800496	FALSE
1035	1114	0.836364	0.0825897	FALSE
1036	1115	0.841304	0.0851298	FALSE
1037	1116	0.841304	0.0851298	FALSE
1038	1117	0.877273	0.0866392	FALSE
1039	1118	0.877551	0.0866392	FALSE
1040	1119	0.879545	0.0825897	FALSE
1041	1120	0.884783	0.0800496	FALSE
1042	1121	0.8875	0.0762954	FALSE
1043	1122	0.886	0.0800496	FALSE
1044	1123	0.891429	0.0825897	FALSE
1045	1124	0.897727	0.0762954	FALSE
1046	1125	0.895257	0.0725412	FALSE
1047	1126	0.892562	0.0762954	FALSE
1048	1127	0.887446	0.0725412	FALSE
1049	1128	0.887446	0.0725412	FALSE
1050	1129	0.884354	0.0762954	FALSE
1051	1130	0.885714	0.0725412	FALSE
1052	1131	0.904762	0.0725412	FALSE
1053	1132	0.906818	0.0675164	FALSE
1054	1133	0.909091	0.0725412	FALSE
1055	1134	0.904762	0.0762954	FALSE
1056	1135	0.904762	0.0762954	FALSE
1057	1136	0.890496	0.0825897	FALSE
1058	1137	0.89441	0.0825897	FALSE
1059	1138	0.89375	0.0868527	FALSE
1060	1139	0.895833	0.0894538	FALSE
1061	1140	0.897917	0.0894538	FALSE
1062	1141	0.897917	0.0894538	FALSE
1063	1142	0.89881	0.0903321	FALSE
1064	1143	0.89441	0.0894538	FALSE
1065	1144	0.88961	0.0885756	FALSE
1066	1145	0.884354	0.0868527	FALSE
1067	1146	0.883117	0.0851298	FALSE
1068	1147	0.883117	0.0851298	FALSE
1069	1148	0.883117	0.0851298	FALSE
1070	1149	0.883117	0.0851298	FALSE
1071	1150	0.855072	0.0868527	FALSE
1072	1151	0.852174	0.0851298	FALSE
1073	1152	0.851259	0.0825897	FALSE
1074	1153	0.851259	0.0825897	FALSE
1075	1154	0.855263	0.0800496	FALSE
1076	1155	0.855263	0.0800496	FALSE
1077	1156	0.847222	0.0762954	FALSE
1078	1157	0.838235	0.0725412	FALSE
1079	1158	0.882812	0.0762954	FALSE
1080	1159	0.905556	0.0725412	FALSE
1081	1160	0.911429	0.0725412	FALSE
1082	1161	0.911429	0.0725412	FALSE
1083	1162	0.914835	0.0675164	FALSE
1084	1163	0.915385	0.0725412	FALSE
1085	1164	0.915385	0.0725412	FALSE
1086	1165	0.915385	0.0725412	FALSE
1087	1166	0.920673	0.0675164	FALSE
1088	1167	0.925641	0.0624915	FALSE
1089	1168	0.930288	0.0675164	FALSE
1090	1169	0.930288	0.0675164	FALSE
1091	1170	0.934389	0.0725412	FALSE
1092	1171	0.931765	0.0675164	FALSE
1093	1172	0.931373	0.0725412	FALSE
1094	1173	0.948849	0.0675164	FALSE
1095	1174	0.95098	0.0725412	FALSE
1096	1175	0.95098	0.0725412	FALSE
1097	1176	0.95098	0.0725412	FALSE
1098	1177	0.948849	0.0762954	FALSE
1099	1178	0.951407	0.0843126	FALSE
1100	1179	0.948529	0.0885756	FALSE
1101	1180	0.944444	0.0843126	FALSE
1102	1181	0.94686	0.0885756	FALSE
1103	1182	0.95202	0.0894538	FALSE
1104	1183	0.951872	0.0885756	FALSE
1105	1184	0.951872	0.0885756	FALSE
1106	1185	0.932065	0.0800496	FALSE
1107	1186	0.93913	0.0762954	FALSE
1108	1187	0.93913	0.0762954	FALSE
1109	1188	0.93913	0.0675511	FALSE
1110	1189	0.934659	0.0675511	FALSE
1111	1190	0.935574	0.0805584	FALSE
1112	1191	0.939153	0.0885756	FALSE
1113	1192	0.928571	0.0885756	FALSE
1114	1193	0.926316	0.0975946	FALSE
1115	1194	0.93	0.0994725	FALSE
1116	1195	0.931579	0.0975946	FALSE
1117	1196	0.931579	0.0975946	FALSE
1118	1197	0.915	0.0994725	FALSE
1119	1198	0.915	0.0994725	FALSE
1120	1199	0.910526	0.10135	FALSE
1121	1200	0.905556	0.104187	FALSE
1122	1201	0.905556	0.104187	FALSE
1123	1202	0.911111	0.0994725	FALSE
1124	1203	0.914127	0.106243	FALSE
1125	1204	0.916667	0.106243	FALSE
1126	1205	0.89418	0.111137	FALSE
1127	1206	0.89899	0.106243	FALSE
1128	1207	0.898551	0.111137	FALSE
1129	1208	0.902778	0.106243	FALSE
1130	1209	0.902778	0.106243	FALSE
1131	1210	0.902778	0.106243	FALSE
1132	1211	0.898551	0.111137	FALSE
1133	1212	0.893939	0.115047	FALSE
1134	1213	0.892583	0.115047	FALSE
1135	1214	0.895141	0.106243	FALSE
1136	1215	0.895141	0.106243	FALSE
1137	1216	0.910326	0.111137	FALSE
1138	1217	0.913044	0.106243	FALSE
1139	1218	0.921739	0.0952569	FALSE
1140	1219	0.924638	0.0952569	FALSE
1141	1220	0.924638	0.106243	FALSE
1142	1221	0.919444	0.10135	FALSE
1143	1222	0.915942	0.0952569	FALSE
1144	1223	0.915761	0.0891634	FALSE
1145	1224	0.915761	0.0891634	FALSE
1146	1225	0.911458	0.0862191	FALSE
1147	1226	0.914062	0.0862191	FALSE
1148	1227	0.914062	0.0862191	FALSE
1149	1228	0.914062	0.0862191	FALSE
1150	1229	0.9175	0.085985	FALSE
1151	1230	0.935	0.0832747	FALSE
1152	1231	0.935	0.0832747	FALSE
1153	1232	0.935	0.0832747	FALSE
1154	1233	0.935	0.0832747	FALSE
1155	1234	0.932292	0.0846299	FALSE
1156	1235	0.932292	0.0846299	FALSE
1157	1236	0.9275	0.085985	FALSE
1158	1237	0.9275	0.085985	FALSE
1159	1238	0.927885	0.0846299	FALSE
1160	1239	0.932127	0.085985	FALSE
1161	1240	0.929412	0.0875742	FALSE
1162	1241	0.929412	0.0875742	FALSE
1163	1242	0.926471	0.0891634	FALSE
1164	1243	0.927083	0.0875742	FALSE
1165	1244	0.927083	0.0875742	FALSE
1166	1245	0.927083	0.0875742	FALSE
1167	1246	0.922222	0.0891634	FALSE
1168	1247	0.922222	0.0891634	FALSE
1169	1248	0.922222	0.0891634	FALSE
1170	1249	0.927083	0.0875742	FALSE
1171	1250	0.925333	0.0846299	FALSE
1172	1251	0.928205	0.0832747	FALSE
1173	1252	0.928205	0.0832747	FALSE
1174	1253	0.928205	0.0832747	FALSE
1175	1254	0.928205	0.0825231	FALSE
1176	1255	0.930864	0.0820624	FALSE
1177	1256	0.928205	0.0825231	FALSE
1178	1257	0.928205	0.0825231	FALSE
1179	1258	0.925333	0.0820624	FALSE
1180	1259	0.934896	0.0820624	FALSE
1181	1260	0.944	0.0828989	FALSE
1182	1261	0.944	0.0828989	FALSE
1183	1262	0.9375	0.0832747	FALSE
1184	1263	0.941176	0.0846299	FALSE
1185	1264	0.941176	0.0846299	FALSE
1186	1265	0.948529	0.085985	FALSE
1187	1266	0.948529	0.085985	FALSE
1188	1267	0.950588	0.0846299	FALSE
1189	1268	0.95098	0.085985	FALSE
1190	1269	0.936275	0.0832747	FALSE
1191	1270	0.932292	0.0828989	FALSE
1192	1271	0.927778	0.0825231	FALSE
1193	1272	0.934524	0.0828989	FALSE
1194	1273	0.932692	0.0825231	FALSE
1195	1274	0.927083	0.0820624	FALSE
1196	1275	0.927083	0.0820624	FALSE
1197	1276	0.927083	0.0820624	FALSE
1198	1277	0.96	0.080415	FALSE
1199	1278	0.96	0.080415	FALSE
1200	1279	0.961538	0.0816017	FALSE
1201	1280	0.961538	0.0816017	FALSE
1202	1281	0.961538	0.0816017	FALSE
1203	1282	0.961538	0.0816017	FALSE
1204	1283	0.96	0.0816017	FALSE
1205	1284	0.961538	0.0816017	FALSE
1206	1285	0.973244	0.080415	FALSE
1207	1286	0.972028	0.0792282	FALSE
1208	1287	0.974359	0.0714255	FALSE
1209	1288	0.975	0.080415	FALSE
1210	1289	0.975	0.080415	FALSE
1211	1290	0.97619	0.0792282	FALSE
1212	1291	0.977273	0.080415	FALSE
1213	1292	0.977273	0.080415	FALSE
1214	1293	0.979592	0.0792282	FALSE
1215	1294	0.982143	0.080415	FALSE
1216	1295	0.982143	0.080415	FALSE
1217	1296	0.982143	0.080415	FALSE
1218	1297	0.982143	0.080415	FALSE
1219	1298	0.980769	0.0816017	FALSE
1220	1299	0.979167	0.080415	FALSE
1221	1300	0.974026	0.0714255	FALSE
1222	1301	0.974026	0.080415	FALSE
1223	1302	0.966942	0.0816017	FALSE
1224	1303	0.963636	0.0820624	FALSE
1225	1304	0.963636	0.0820624	FALSE
1226	1305	0.974026	0.084254	FALSE
1227	1306	0.972727	0.085985	FALSE
1228	1307	0.9625	0.094518	FALSE
1229	1308	0.953846	0.103051	FALSE
1230	1309	0.951417	0.107904	FALSE
1231	1310	0.948718	0.112757	FALSE
1232	1311	0.948718	0.112757	FALSE
1233	1312	0.948718	0.112757	FALSE
1234	1313	0.952381	0.112875	FALSE
1235	1314	0.955556	0.112757	FALSE
1236	1315	0.955556	0.112757	FALSE
1237	1316	0.970588	0.112757	FALSE
1238	1317	0.972318	0.112875	FALSE
1239	1318	0.972222	0.115326	FALSE
1240	1319	0.970588	0.11766	FALSE
1241	1320	0.972222	0.127794	FALSE
1242	1321	0.973684	0.11766	FALSE
1243	1322	0.973684	0.11766	FALSE
1244	1323	0.973684	0.11766	FALSE
1245	1324	0.973684	0.11766	FALSE
1246	1325	0.973684	0.11766	FALSE
1247	1326	0.965944	0.115326	FALSE
1248	1327	0.964912	0.11766	FALSE
1249	1328	0.964912	0.112992	FALSE
1250	1329	0.964706	0.11766	FALSE
1251	1330	0.962848	0.127794	FALSE
1252	1331	0.962963	0.138041	FALSE
1253	1332	0.964912	0.137929	FALSE
1254	1333	0.964912	0.137929	FALSE
1255	1334	0.962848	0.138041	FALSE
1256	1335	0.960526	0.138153	FALSE
1257	1336	0.960526	0.138153	FALSE
1258	1337	0.960526	0.138153	FALSE
1259	1338	0.960526	0.138153	FALSE
1260	1339	0.958333	0.138041	FALSE
1261	1340	0.955556	0.138153	FALSE
1262	1341	0.950877	0.140786	FALSE
1263	1342	0.947368	0.131907	FALSE
1264	1343	0.944444	0.12566	FALSE
1265	1344	0.944444	0.12566	FALSE
1266	1345	0.947368	0.131907	FALSE
1267	1346	0.94	0.138153	FALSE
1268	1347	0.931973	0.143419	FALSE
1269	1348	0.935065	0.146169	FALSE
1270	1349	0.951299	0.155466	FALSE
1271	1350	0.92236	0.148919	FALSE
1272	1351	0.919643	0.155466	FALSE
1273	1352	0.922857	0.162013	FALSE
1274	1353	0.925824	0.167201	FALSE
1275	1354	0.925824	0.167201	FALSE
1276	1355	0.925824	0.167201	FALSE
1277	1356	0.92328	0.172388	FALSE
1278	1357	0.920228	0.184402	FALSE
1279	1358	0.916667	0.196415	FALSE
1280	1359	0.912458	0.199107	FALSE
1281	1360	0.912458	0.199107	FALSE
1282	1361	0.903704	0.201799	FALSE
1283	1362	0.897119	0.199107	FALSE
1284	1363	0.893162	0.196415	TRUE
1285	1364	0.9	0.199107	FALSE
1286	1365	0.909091	0.199107	FALSE
1287	1366	0.916667	0.199107	FALSE
1288	1367	0.891026	0.199107	TRUE
1289	1368	0.886667	0.196415	TRUE
1290	1369	0.886667	0.196415	TRUE
1291	1370	0.88	0.199107	TRUE
1292	1371	0.869231	0.201799	TRUE
1293	1372	0.869231	0.201799	TRUE
1294	1373	0.869231	0.201799	TRUE
1295	1374	0.869231	0.201799	TRUE
1296	1375	0.869231	0.201799	TRUE
1297	1376	0.874126	0.201799	TRUE
1298	1377	0.875421	0.201799	TRUE
1299	1378	0.87013	0.201799	TRUE
1300	1379	0.87013	0.201799	TRUE
1301	1380	0.9	0.203728	FALSE
1302	1381	0.9	0.201799	FALSE
1303	1382	0.941667	0.203728	FALSE
1304	1383	0.941667	0.203728	FALSE
1305	1384	0.941667	0.203728	FALSE
1306	1385	0.941667	0.201799	FALSE
1307	1386	0.943548	0.201799	FALSE
1308	1387	0.947581	0.199107	FALSE
1309	1388	0.951613	0.201799	FALSE
1310	1389	0.953125	0.201799	FALSE
1311	1390	0.953125	0.201799	FALSE
1312	1391	0.953125	0.201799	FALSE
1313	1392	0.954545	0.201799	FALSE
1314	1393	0.954545	0.203728	FALSE
1315	1394	0.953125	0.205658	FALSE
1316	1395	0.954545	0.205658	FALSE
1317	1396	0.954545	0.208785	FALSE
1318	1397	0.953125	0.205658	FALSE
1319	1398	0.951613	0.203728	FALSE
1320	1399	0.953125	0.203728	FALSE
1321	1400	0.951613	0.205658	FALSE
1322	1401	0.95	0.208785	FALSE
1323	1402	0.951852	0.208785	FALSE
1324	1403	0.95	0.208785	FALSE
1325	1404	0.951613	0.208785	FALSE
1326	1405	0.951613	0.208785	FALSE
1327	1406	0.960573	0.211913	FALSE
1328	1407	0.964844	0.208785	FALSE
1329	1408	0.96875	0.211913	FALSE
1330	1409	0.969697	0.222057	FALSE
1331	1410	0.970588	0.222057	FALSE
1332	1411	0.969697	0.2322	FALSE
1333	1412	0.969697	0.262804	FALSE
1334	1413	0.969697	0.262804	FALSE
1335	1414	0.969697	0.262804	FALSE
1336	1415	0.926407	0.262804	FALSE
1337	1416	0.926407	0.262804	FALSE
1338	1417	0.926407	0.262804	FALSE
1339	1418	0.926407	0.262804	FALSE
1340	1419	0.924242	0.262804	FALSE
1341	1420	0.878788	0.262804	TRUE
1342	1421	0.881944	0.293407	TRUE
1343	1422	0.888889	0.362968	TRUE
1344	1423	0.888889	0.362968	TRUE
1345	1424	0.888889	0.362968	TRUE
1346	1425	0.888889		FALSE
1347	1426	0.895623		FALSE
1348	1427	0.902357		FALSE
1349	1428	0.902357		FALSE
1350	1429	0.899306		FALSE
1351	1430	0.916667		FALSE
1352	1431	0.920139		FALSE
1353	1432	0.917563		FALSE
1354	1433	0.914815		FALSE
1355	1434	0.917563		FALSE
1356	1435	0.909722		FALSE
1357	1436	0.913979		FALSE
1358	1437	0.913194		FALSE
1359	1438	0.913194		FALSE
1360	1439	0.913194		FALSE
1361	1440	0.913194		FALSE
1362	1441	0.90625		FALSE
1363	1442	0.90625		FALSE
1364	1443	0.90625		FALSE
1365	1444	0.895833		FALSE
1366	1445	0.886364		FALSE
1367	1446	0.865546		FALSE
1368	1447	0.894958		FALSE
1369	1448	0.897059		FALSE
1370	1449	0.908497		FALSE
1371	1450	0.914706		FALSE
1372	1451	0.928375		FALSE
1373	1452	0.928375		FALSE
1374	1453	0.928375		FALSE
1375	1454	0.929293		FALSE
1376	1455	0.929293		FALSE
1377	1456	0.922865		FALSE
1378	1457	0.92562	0.29829	FALSE
1379	1458	0.934659	0.29829	FALSE
1380	1459	0.934659	0.29829	FALSE
1381	1460	0.934659	0.293323	FALSE
1382	1461	0.932796	0.29829	FALSE
1383	1462	0.932796	0.29829	FALSE
1384	1463	0.932796	0.29829	FALSE
1385	1464	0.932796	0.29829	FALSE
1386	1465	0.933333	0.29829	FALSE
1387	1466	0.931034	0.29829	FALSE
1388	1467	0.928571	0.29829	FALSE
1389	1468	0.925926	0.29829	FALSE
1390	1469	0.925926	0.303257	FALSE
1391	1470	0.925926	0.303257	FALSE
1392	1471	0.928571	0.324918	FALSE
1393	1472	0.931548	0.303257	FALSE
1394	1473	0.931548	0.324918	FALSE
1395	1474	0.931548	0.324918	FALSE
1396	1475	0.931548	0.316712	FALSE
1397	1476	0.929012	0.316712	FALSE
1398	1477	0.929012	0.316712	FALSE
1399	1478	0.929012	0.316712	FALSE
1400	1479	0.931953	0.309985	FALSE
1401	1480	0.928571	0.316712	FALSE
1402	1481	0.928571	0.316712	FALSE
1403	1482	0.923077	0.316712	FALSE
1404	1483	0.916667	0.316712	FALSE
1405	1484	0.913333	0.316712	FALSE
1406	1485	0.913333	0.316712	FALSE
1407	1486	0.913462	0.309985	FALSE
1408	1487	0.913333	0.309985	FALSE
1409	1488	0.913333	0.309985	FALSE
1410	1489	0.910256	0.303257	FALSE
1411	1490	0.936455	0.303257	FALSE
1412	1491	0.936455	0.303257	FALSE
1413	1492	0.937063	0.303257	FALSE
1414	1493	0.937063	0.303257	FALSE
1415	1494	0.937063	0.303257	FALSE
1416	1495	0.939394	0.303257	FALSE
1417	1496	0.939394	0.303257	FALSE
1418	1497	0.939394	0.303257	FALSE
1419	1498	0.923913	0.29829	FALSE
1420	1499	0.920949	0.29829	FALSE
1421	1500	0.940711	0.293323	FALSE
1422	1501	0.940711	0.293323	FALSE
1423	1502	0.938017	0.293323	FALSE
1424	1503	0.940476	0.28686	FALSE
1425	1504	0.940476	0.28686	FALSE
1426	1505	0.9375	0.28686	FALSE
1427	1506	0.934211	0.28686	FALSE
1428	1507	0.930556	0.28686	FALSE
1429	1508	0.926471	0.28686	FALSE
1430	1509	0.926471	0.28686	FALSE
1431	1510	0.921875	0.28686	FALSE
1432	1511	0.916667	0.28686	FALSE
1433	1512	0.916667	0.28686	FALSE
1434	1513	0.917949	0.280396	FALSE
1435	1514	0.917949	0.28686	FALSE
1436	1515	0.964103	0.293323	FALSE
1437	1516	0.964103	0.293323	FALSE
1438	1517	0.94359	0.29829	FALSE
1439	1518	0.899038	0.293323	FALSE
1440	1519	0.901786	0.28686	FALSE
1441	1520	0.908333	0.285221	FALSE
1442	1521	0.911765	0.285221	FALSE
1443	1522	0.911765	0.285221	FALSE
1444	1523	0.911765	0.285221	FALSE
1445	1524	0.911765	0.285221	FALSE
1446	1525	0.90625	0.282809	FALSE
1447	1526	0.904762	0.285221	FALSE
1448	1527	0.885714	0.280396	TRUE
1449	1528	0.9	0.275728	FALSE
1450	1529	0.892857	0.278062	TRUE
1451	1530	0.897436	0.269589	FALSE
1452	1531	0.888889	0.26345	TRUE
1453	1532	0.888889	0.26345	TRUE
1454	1533	0.888889	0.26345	TRUE
1455	1534	0.884849	0.245858	TRUE
1456	1535	0.884849	0.245858	TRUE
1457	1536	0.884849	0.245858	TRUE
1458	1537	0.876623	0.228266	TRUE
1459	1538	0.884849	0.224092	TRUE
1460	1539	0.872222	0.219918	TRUE
1461	1540	0.873626	0.219918	TRUE
1462	1541	0.873626	0.198556	TRUE
1463	1542	0.873626	0.198556	TRUE
1464	1543	0.873626	0.198556	TRUE
1465	1544	0.873626	0.198556	TRUE
1466	1545	0.866667	0.209237	TRUE
1467	1546	0.866667	0.209237	TRUE
1468	1547	0.875	0.198556	TRUE
1469	1548	0.875	0.198556	TRUE
1470	1549	0.871429	0.198556	TRUE
1471	1550	0.871429	0.198556	TRUE
1472	1551	0.866667	0.198556	TRUE
1473	1552	0.85641	0.206248	TRUE
1474	1553	0.854167	0.206248	TRUE
1475	1554	0.862745	0.195868	TRUE
1476	1555	0.853535	0.188176	TRUE
1477	1556	0.861244	0.186029	TRUE
1478	1557	0.861244	0.186029	TRUE
1479	1558	0.868182	0.188176	TRUE
1480	1559	0.866029	0.192022	TRUE
1481	1560	0.883838	0.188176	TRUE
1482	1561	0.883838	0.188176	TRUE
1483	1562	0.883838	0.188176	TRUE
1484	1563	0.883838	0.188176	TRUE
1485	1564	0.883838	0.188176	TRUE
1486	1565	0.889952	0.186029	TRUE
1487	1566	0.885	0.186029	TRUE
1488	1567	0.885714	0.188176	TRUE
1489	1568	0.896104	0.186029	TRUE
1490	1569	0.87013	0.186029	TRUE
1491	1570	0.87013	0.186029	TRUE
1492	1571	0.855372	0.183882	TRUE
1493	1572	0.841897	0.186029	TRUE
1494	1573	0.807971	0.188176	TRUE
1495	1574	0.807971	0.188176	TRUE
1496	1575	0.807971	0.188176	TRUE
1497	1576	0.807971	0.188176	TRUE
1498	1577	0.807971	0.188176	TRUE
1499	1578	0.814229	0.192022	TRUE
1500	1579	0.814229	0.192022	TRUE
1501	1580	0.826446	0.195868	TRUE
1502	1581	0.826446	0.195868	TRUE
1503	1582	0.826446	0.195868	TRUE
1504	1583	0.818182	0.191321	TRUE
1505	1584	0.818182	0.191321	TRUE
1506	1585	0.833333	0.19876	TRUE
1507	1586	0.833333	0.19876	TRUE
1508	1587	0.842491	0.191321	TRUE
1509	1588	0.836735	0.183882	TRUE
1510	1589	0.836735	0.183882	TRUE
1511	1590	0.836735	0.183882	TRUE
1512	1591	0.836735	0.183882	TRUE
1513	1592	0.836735	0.183882	TRUE
1514	1593	0.836667	0.183882	TRUE
1515	1594	0.833333	0.173959	TRUE
1516	1595	0.825	0.171238	TRUE
1517	1596	0.83	0.173959	TRUE
1518	1597	0.833333	0.173959	TRUE
1519	1598	0.864286	0.17892	TRUE
1520	1599	0.860902	0.173959	TRUE
1521	1600	0.853175	0.171238	TRUE
1522	1601	0.870445	0.171238	TRUE
1523	1602	0.870445	0.171238	TRUE
1524	1603	0.870445	0.171238	TRUE
1525	1604	0.87218	0.173959	TRUE
1526	1605	0.873684	0.17199	TRUE
1527	1606	0.873684	0.17199	TRUE
1528	1607	0.874074	0.170021	TRUE
1529	1608	0.874074	0.173959	TRUE
1530	1609	0.877193	0.17199	TRUE
1531	1610	0.877193	0.18636	TRUE
1532	1611	0.881579	0.173959	TRUE
1533	1612	0.885449	0.17199	TRUE
1534	1613	0.880117	0.170021	TRUE
1535	1614	0.880117	0.170021	TRUE
1536	1615	0.880117	0.170021	TRUE
1537	1616	0.847645	0.165518	TRUE
1538	1617	0.847645	0.165518	TRUE
1539	1618	0.839181	0.170021	TRUE
1540	1619	0.851852	0.17199	TRUE
1541	1620	0.825077	0.17199	TRUE
1542	1621	0.807813	0.17199	TRUE
1543	1622	0.790179	0.170021	TRUE
1544	1623	0.790179	0.170021	TRUE
1545	1624	0.799716	0.167006	TRUE
1546	1625	0.799716	0.164219	TRUE
1547	1626	0.799716	0.164219	TRUE
1548	1627	0.796875	0.164219	TRUE
1549	1628	0.805706	0.164447	TRUE
1550	1629	0.773611	0.163991	TRUE
1551	1630	0.78	0.164219	TRUE
1552	1631	0.777473	0.164219	TRUE
1553	1632	0.785714	0.163991	TRUE
1554	1633	0.777473	0.163991	TRUE
1555	1634	0.761905	0.164219	TRUE
1556	1635	0.768025	0.167234	TRUE
1557	1636	0.751724	0.170021	TRUE
1558	1637	0.755486	0.167234	TRUE
1559	1638	0.742947	0.164219	TRUE
1560	1639	0.758621	0.163991	TRUE
1561	1640	0.758621	0.163991	TRUE
1562	1641	0.758621	0.163991	TRUE
1563	1642	0.761273	0.147043	FALSE
1564	1643	0.775862	0.151063	FALSE
1565	1644	0.761905	0.140579	FALSE
1566	1645	0.747619	0.139305	FALSE
1567	1646	0.747619	0.124924	FALSE
1568	1647	0.746154	0.119753	FALSE
1569	1648	0.741379	0.130095	FALSE
1570	1649	0.789744	0.130095	FALSE
1571	1650	0.796526	0.139305	FALSE
1572	1651	0.80914	0.148515	FALSE
1573	1652	0.846591	0.148515	FALSE
1574	1653	0.86217	0.139305	FALSE
1575	1654	0.86217	0.139305	FALSE
1576	1655	0.86217	0.139305	FALSE
1577	1656	0.86217	0.139305	FALSE
1578	1657	0.86217	0.139305	FALSE
1579	1658	0.86217	0.139305	FALSE
1580	1659	0.86217	0.139305	FALSE
1581	1660	0.86217	0.139305	FALSE
1582	1661	0.86217	0.139305	FALSE
1583	1662	0.870968	0.148515	FALSE
1584	1663	0.875931	0.139305	FALSE
1585	1664	0.875931	0.139305	FALSE
1586	1665	0.871795	0.130095	FALSE
1587	1666	0.871795	0.130095	FALSE
1588	1667	0.866667	0.148515	FALSE
1589	1668	0.866667	0.151063	FALSE
1590	1669	0.870968	0.153949	FALSE
1591	1670	0.875	0.156835	FALSE
1592	1671	0.875	0.156835	FALSE
1593	1672	0.875	0.156835	FALSE
1594	1673	0.865385	0.156835	FALSE
1595	1674	0.865385	0.163991	TRUE
1596	1675	0.865385	0.163991	TRUE
1597	1676	0.861042	0.160413	FALSE
1598	1677	0.861042	0.160413	FALSE
1599	1678	0.859447	0.156835	FALSE
1600	1679	0.859447	0.156835	FALSE
1601	1680	0.866667	0.156607	FALSE
1602	1681	0.861751	0.156835	FALSE
1603	1682	0.868817	0.156607	FALSE
1604	1683	0.868817	0.156607	FALSE
1605	1684	0.868817	0.156607	FALSE
1606	1685	0.864444	0.156378	FALSE
1607	1686	0.863542	0.153721	FALSE
1608	1687	0.853922	0.151063	FALSE
1609	1688	0.863726	0.148515	FALSE
1610	1689	0.871875	0.149789	FALSE
1611	1690	0.867457	0.148515	FALSE
1612	1691	0.867457	0.151063	FALSE
1613	1692	0.862723	0.153721	FALSE
1614	1693	0.857639	0.156378	FALSE
1615	1694	0.857639	0.156378	FALSE
1616	1695	0.857639	0.156378	FALSE
1617	1696	0.876202	0.156607	FALSE
1618	1697	0.876202	0.156607	FALSE
1619	1698	0.874434	0.156378	FALSE
1620	1699	0.879274	0.153721	FALSE
1621	1700	0.893333	0.156378	FALSE
1622	1701	0.903509	0.156378	FALSE
1623	1702	0.919908	0.153721	FALSE
1624	1703	0.919908	0.153721	FALSE
1625	1704	0.916268	0.156378	FALSE
1626	1705	0.914787	0.153721	FALSE
1627	1706	0.914787	0.153721	FALSE
1628	1707	0.914787	0.156607	FALSE
1629	1708	0.910526	0.156378	FALSE
1630	1709	0.958449	0.156607	FALSE
1631	1710	0.958449	0.156607	FALSE
1632	1711	0.95614	0.156378	FALSE
1633	1712	0.95356	0.156607	FALSE
1634	1713	0.95	0.153721	FALSE
1635	1714	0.934524	0.156378	FALSE
1636	1715	0.933333	0.151063	FALSE
1637	1716	0.933333	0.149789	FALSE
1638	1717	0.942029	0.149789	FALSE
1639	1718	0.942029	0.149789	FALSE
1640	1719	0.939394	0.151063	FALSE
1641	1720	0.939394	0.151063	FALSE
1642	1721	0.939394	0.151063	FALSE
1643	1722	0.946429	0.156378	FALSE
1644	1723	0.94375	0.156607	FALSE
1645	1724	0.973333	0.156835	FALSE
1646	1725	0.97193	0.167783	FALSE
1647	1726	0.97037	0.178731	FALSE
1648	1727	0.97037	0.178731	FALSE
1649	1728	0.972549	0.167783	FALSE
1650	1729	0.970588	0.156835	FALSE
1651	1730	0.968326	0.156607	FALSE
1652	1731	0.970085	0.156378	FALSE
1653	1732	0.969298	0.156378	FALSE
1654	1733	0.967611	0.152127	FALSE
1655	1734	0.966165	0.156378	FALSE
1656	1735	0.966165	0.156378	FALSE
1657	1736	0.966165	0.156378	FALSE
1658	1737	0.966165	0.156378	FALSE
1659	1738	0.966165	0.156378	FALSE
1660	1739	0.968421	0.152127	FALSE
1661	1740	0.970395	0.156378	FALSE
1662	1741	0.972136	0.152127	FALSE
1663	1742	0.970588	0.147875	FALSE
1664	1743	0.968858	0.152127	FALSE
1665	1744	0.968858	0.152127	FALSE
1666	1745	0.968858	0.152127	FALSE
1667	1746	0.968858	0.152127	FALSE
1668	1747	0.974265	0.147875	FALSE
1669	1748	0.976471	0.141769	FALSE
1670	1749	0.97619	0.125175	FALSE
1671	1750	0.974359	0.114686	FALSE
1672	1751	0.974359	0.114686	FALSE
1673	1752	0.97619	0.125175	FALSE
1674	1753	0.982906	0.114686	FALSE
1675	1754	0.982906	0.114686	FALSE
1676	1755	0.980159	0.111675	FALSE
1677	1756	0.981482	0.114686	FALSE
1678	1757	0.984127	0.111675	FALSE
1679	1758	0.984314	0.106715	FALSE
1680	1759	0.985185	0.104767	FALSE
1681	1760	0.984314	0.106715	FALSE
1682	1761	0.984314	0.106715	FALSE
1683	1762	0.984314	0.111675	FALSE
1684	1763	0.985185	0.114686	FALSE
1685	1764	0.984962	0.114686	FALSE
1686	1765	0.985714	0.125175	FALSE
1687	1766	0.985714	0.141769	FALSE
1688	1767	0.922807	0.151531	FALSE
1689	1768	0.923611	0.156091	FALSE
1690	1769	0.924837	0.156995	FALSE
1691	1770	0.924837	0.156995	FALSE
1692	1771	0.920139	0.156091	FALSE
1693	1772	0.920139	0.156091	FALSE
1694	1773	0.920139	0.156091	FALSE
1695	1774	0.920139	0.156091	FALSE
1696	1775	0.920139	0.156091	FALSE
1697	1776	0.921569	0.156995	FALSE
1698	1777	0.925926	0.162387	FALSE
1699	1778	0.924837	0.167779	FALSE
1700	1779	0.924837	0.167779	FALSE
1701	1780	0.91358	0.162387	FALSE
1702	1781	0.911765	0.167779	FALSE
1703	1782	0.911765	0.167779	FALSE
1704	1783	0.911765	0.167779	FALSE
1705	1784	0.911765	0.167779	FALSE
1706	1785	0.911765	0.167779	FALSE
1707	1786	0.911765	0.167779	FALSE
1708	1787	0.911765	0.156995	FALSE
1709	1788	0.913313	0.162387	FALSE
1710	1789	0.913313	0.162387	FALSE
1711	1790	0.907895	0.156995	FALSE
1712	1791	0.907895	0.156995	FALSE
1713	1792	0.907895	0.156995	FALSE
1714	1793	0.905229	0.156995	FALSE
1715	1794	0.93464	0.156995	FALSE
1716	1795	0.9375	0.167779	FALSE
1717	1796	0.936842	0.185972	FALSE
1718	1797	0.93609	0.204165	FALSE
1719	1798	0.935223	0.21001	FALSE
1720	1799	0.932331	0.215855	FALSE
1721	1800	0.933333	0.21001	FALSE
1722	1801	0.933333	0.204165	FALSE
1723	1802	0.93	0.204165	FALSE
1724	1803	0.933333	0.21001	FALSE
1725	1804	0.928571	0.204165	FALSE
1726	1805	0.928571	0.204165	FALSE
1727	1806	0.928571	0.204165	FALSE
1728	1807	0.929972	0.19065	FALSE
1729	1808	0.933155	0.204165	FALSE
1730	1809	0.936061	0.21001	FALSE
1731	1810	0.938725	0.204165	FALSE
1732	1811	0.934896	0.21001	FALSE
1733	1812	0.898438	0.21001	FALSE
1734	1813	0.899456	0.215855	FALSE
1735	1814	0.903743	0.215855	FALSE
1736	1815	0.909091	0.197483	FALSE
1737	1816	0.909091	0.215855	FALSE
1738	1817	0.910755	0.225866	FALSE
1739	1818	0.899123	0.229479	FALSE
1740	1819	0.872807	0.235878	TRUE
1741	1820	0.867277	0.232678	TRUE
1742	1821	0.861244	0.235878	TRUE
1743	1822	0.861244	0.235878	TRUE
1744	1823	0.861244	0.235878	TRUE
1745	1824	0.856818	0.232678	TRUE
1746	1825	0.86087	0.229479	TRUE
1747	1826	0.86087	0.229479	TRUE
1748	1827	0.86087	0.229479	TRUE
1749	1828	0.86087	0.229479	TRUE
1750	1829	0.863043	0.235878	TRUE
1751	1830	0.865424	0.249596	TRUE
1752	1831	0.865424	0.249596	TRUE
1753	1832	0.86157	0.249596	TRUE
1754	1833	0.86157	0.249596	TRUE
1755	1834	0.857143	0.235878	TRUE
1756	1835	0.854545	0.249596	TRUE
1757	1836	0.84689	0.235878	TRUE
1758	1837	0.84689	0.235878	TRUE
1759	1838	0.838384	0.249596	TRUE
1760	1839	0.842105	0.260036	TRUE
1761	1840	0.85	0.263315	TRUE
1762	1841	0.857143	0.260036	TRUE
1763	1842	0.859091	0.260036	TRUE
1764	1843	0.856459	0.263315	TRUE
1765	1844	0.857488	0.256757	TRUE
1766	1845	0.857843	0.235878	TRUE
1767	1846	0.8575	0.229479	TRUE
1768	1847	0.885417	0.232678	TRUE
1769	1848	0.895141	0.225348	TRUE
1770	1849	0.896465	0.200164	TRUE
1771	1850	0.901914	0.179111	FALSE
1772	1851	0.901914	0.179111	FALSE
1773	1852	0.904545	0.178123	FALSE
1774	1853	0.906926	0.177135	FALSE
1775	1854	0.906926	0.177135	FALSE
1776	1855	0.906926	0.177135	FALSE
1777	1856	0.911255	0.175382	FALSE
1778	1857	0.909091	0.168959	FALSE
1779	1858	0.909091	0.168959	FALSE
1780	1859	0.913636	0.168959	FALSE
1781	1860	0.922727	0.176258	FALSE
1782	1861	0.922727	0.176258	FALSE
1783	1862	0.923913	0.175382	FALSE
1784	1863	0.923913	0.175382	FALSE
1785	1864	0.923913	0.175382	FALSE
1786	1865	0.923913	0.175382	FALSE
1787	1866	0.927083	0.168959	FALSE
1788	1867	0.923913	0.175382	FALSE
1789	1868	0.920455	0.168959	FALSE
1790	1869	0.921739	0.162537	FALSE
1791	1870	0.925466	0.139744	FALSE
1792	1871	0.925466	0.139744	FALSE
1793	1872	0.925466	0.139744	FALSE
1794	1873	0.932609	0.162537	FALSE
1795	1874	0.929062	0.139744	FALSE
1796	1875	0.925926	0.113961	FALSE
1797	1876	0.928889	0.110971	FALSE
1798	1877	0.928889	0.110971	FALSE
1799	1878	0.932632	0.0970902	FALSE
1800	1879	0.934737	0.0812285	FALSE
1801	1880	0.936404	0.083209	FALSE
1802	1881	0.937778	0.083209	FALSE
1803	1882	0.936471	0.0812285	FALSE
1804	1883	0.9325	0.079248	FALSE
1805	1884	0.938725	0.0660468	FALSE
1806	1885	0.938725	0.0660468	FALSE
1807	1886	0.938725	0.0660468	FALSE
1808	1887	0.933824	0.0489215	FALSE
1809	1888	0.932292	0.0458236	FALSE
1810	1889	0.914667	0.0458236	FALSE
1811	1890	0.908571	0.0427258	FALSE
1812	1891	0.908571	0.0427258	FALSE
1813	1892	0.928571	0.0427056	FALSE
1814	1893	0.928571	0.0427056	FALSE
1815	1894	0.925466	0.0427258	FALSE
1816	1895	0.922078	0.0458236	FALSE
1817	1896	0.92517	0.0427258	FALSE
1818	1897	0.92517	0.0426855	FALSE
1819	1898	0.938776	0.0412136	FALSE
1820	1899	0.985348	0.0405703	FALSE
1821	1900	0.986014	0.039927	FALSE
1822	1901	0.986014	0.039927	FALSE
1823	1902	0.986622	0.0405703	FALSE
1824	1903	0.987179	0.0412136	FALSE
1825	1904	0.987179	0.039927	FALSE
1826	1905	0.989583	0.0373085	FALSE
1827	1906	0.989583	0.0373085	FALSE
1828	1907	0.989583	0.0373085	FALSE
1829	1908	0.989583	0.0373085	FALSE
1830	1909	0.989583	0.0336964	FALSE
1831	1910	0.98913	0.0327028	FALSE
1832	1911	0.989967	0.0325948	FALSE
1833	1912	0.99026	0.0325948	FALSE
1834	1913	0.990909	0.0327028	FALSE
1835	1914	0.990909	0.0327028	FALSE
1836	1915	0.991304	0.0336964	FALSE
1837	1916	0.991667	0.0327028	FALSE
1838	1917	0.992	0.0325948	FALSE
1839	1918	0.992	0.0325948	FALSE
1840	1919	0.986667	0.0325948	FALSE
1841	1920	0.985714	0.0324868	FALSE
1842	1921	0.984615	0.0325948	FALSE
1843	1922	0.983333	0.0324868	FALSE
1844	1923	0.981538	0.0324868	FALSE
1845	1924	0.975385	0.0322228	FALSE
1846	1925	0.975385	0.0324868	FALSE
1847	1926	0.978462	0.0335884	FALSE
1848	1927	0.978462	0.0335884	FALSE
1849	1928	0.977564	0.0346901	FALSE
1850	1929	0.968944	0.0373085	FALSE
1851	1930	0.967532	0.039927	FALSE
1852	1931	0.969697	0.039927	FALSE
1853	1932	0.967262	0.0413062	FALSE
1854	1933	0.935294	0.039927	FALSE
1855	1934	0.938889	0.039927	FALSE
1856	1935	0.942105	0.039927	FALSE
1857	1936	0.939058	0.0373085	FALSE
1858	1937	0.939058	0.0373085	FALSE
1859	1938	0.942105	0.0373085	FALSE
1860	1939	0.938889	0.039927	FALSE
1861	1940	0.938235	0.0373085	FALSE
1862	1941	0.938235	0.0373085	FALSE
1863	1942	0.9375	0.0346901	FALSE
1864	1943	0.940476	0.0346901	FALSE
1865	1944	0.940476	0.0346901	FALSE
1866	1945	0.940476	0.0346901	FALSE
1867	1946	0.936508	0.0373085	FALSE
1868	1947	0.936508	0.0373085	FALSE
1869	1948	0.936508	0.0373085	FALSE
1870	1949	0.935374	0.0346901	FALSE
1871	1950	0.932143	0.0335884	FALSE
1872	1951	0.935374	0.0335884	FALSE
1873	1952	0.938312	0.0335884	FALSE
1874	1953	0.940994	0.0335884	FALSE
1875	1954	0.940994	0.0335884	FALSE
1876	1955	0.942308	0.0346901	FALSE
1877	1956	0.929487	0.0335884	FALSE
1878	1957	0.929487	0.0335884	FALSE
1879	1958	0.926421	0.0346901	FALSE
1880	1959	0.916388	0.0373085	FALSE
1881	1960	0.900621	0.0373085	FALSE
1882	1961	0.892977	0.039927	FALSE
1883	1962	0.84472	0.039927	FALSE
1884	1963	0.84472	0.039927	FALSE
1885	1964	0.835404	0.0413062	FALSE
1886	1965	0.835404	0.0413062	FALSE
1887	1966	0.839286	0.0413062	FALSE
1888	1967	0.84	0.039927	FALSE
1889	1968	0.846154	0.039927	FALSE
1890	1969	0.864198	0.0373085	FALSE
1891	1970	0.866071	0.0373085	FALSE
1892	1971	0.866071	0.0373085	FALSE
1893	1972	0.87069	0.0373085	FALSE
1894	1973	0.875	0.0373085	FALSE
1895	1974	0.875	0.0373085	FALSE
1896	1975	0.882051	0.0373085	FALSE
1897	1976	0.882051	0.0373085	FALSE
1898	1977	0.886699	0.0346901	FALSE
1899	1978	0.882653	0.0395599	FALSE
1900	1979	0.882653	0.0395599	FALSE
1901	1980	0.876374	0.046633	FALSE
1902	1981	0.885204	0.046633	FALSE
1903	1982	0.895408	0.0395599	FALSE
1904	1983	0.887363		FALSE
1905	1984	0.877976		FALSE
1906	1985	0.877976		FALSE
1907	1986	0.884615		FALSE
1908	1987	0.892857		FALSE
1909	1988	0.886699		FALSE
1910	1989	0.889163		FALSE
1911	1990	0.889163		FALSE
1912	1991	0.887755		FALSE
1913	1992	0.893827		FALSE
1914	1993	0.889744		FALSE
1915	1994	0.889744		FALSE
1916	1995	0.889744		FALSE
1917	1996	0.889744		FALSE
1918	1997	0.875661		FALSE
1919	1998	0.875661		FALSE
1920	1999	0.881868		FALSE
1921	2000	0.875661		FALSE
1922	2001	0.875661		FALSE
1923	2002	0.880102		FALSE
1924	2003	0.885204		FALSE
1925	2004	0.891534		FALSE
1926	2005	0.884615		FALSE
1927	2006	0.89		FALSE
1928	2007	0.89		FALSE
1929	2008	0.89		FALSE
1930	2009	0.898438		FALSE
1931	2010	0.904412		FALSE
1932	2011	0.902813		FALSE
1933	2012	0.903743		FALSE
1934	2013	0.928571		FALSE
1935	2014	0.927778		FALSE
1936	2015	0.905556		FALSE
1937	2016	0.905556		FALSE
1938	2017	0.905556		FALSE
1939	2018	0.908587		FALSE
1940	2019	0.908587		FALSE
1941	2020	0.908587		FALSE
1942	2021	0.908587		FALSE
1943	2022	0.908587		FALSE
1944	2023	0.905556		FALSE
1945	2024	0.910526	0.104524	FALSE
1946	2025	0.912281	0.0872534	FALSE
1947	2026	0.916268	0.0782577	FALSE
1948	2027	0.916268	0.0782577	FALSE
1949	2028	0.91762	0.0692619	FALSE
1950	2029	0.91762	0.0692619	FALSE
1951	2030	0.91762	0.0692619	FALSE
1952	2031	0.915332	0.0687159	FALSE
1953	2032	0.910628	0.0687159	FALSE
1954	2033	0.907928	0.0687159	FALSE
1955	2034	0.907928	0.0687159	FALSE
1956	2035	0.902174	0.0687159	FALSE
1957	2036	0.909091	0.0687159	FALSE
1958	2037	0.880435	0.0681698	FALSE
1959	2038	0.880435	0.0681698	FALSE
1960	2039	0.893048	0.0687159	FALSE
1961	2040	0.910053	0.0692619	FALSE
1962	2041	0.910053	0.0692619	FALSE
1963	2042	0.934211	0.0782577	FALSE
1964	2043	0.927318	0.0872534	FALSE
1965	2044	0.921717	0.102415	FALSE
1966	2045	0.922705	0.117576	FALSE
1967	2046	0.921569	0.119685	FALSE
1968	2047	0.919271	0.119685	FALSE
1969	2048	0.906667	0.117576	FALSE
1970	2049	0.902857	0.117576	FALSE
1971	2050	0.887574	0.119685	FALSE
1972	2051	0.887574	0.119685	FALSE
1973	2052	0.878205	0.119685	FALSE
1974	2053	0.867133	0.119685	FALSE
1975	2054	0.867133	0.119685	FALSE
1976	2055	0.865455	0.119685	FALSE
1977	2056	0.870629	0.117576	FALSE
1978	2057	0.874126	0.115848	FALSE
1979	2058	0.874126	0.115848	FALSE
1980	2059	0.874126	0.115848	FALSE
1981	2060	0.874126	0.115848	FALSE
1982	2061	0.88	0.117576	FALSE
1983	2062	0.878205	0.115848	FALSE
1984	2063	0.878205	0.115848	FALSE
1985	2064	0.883929	0.117576	FALSE
1986	2065	0.877143	0.119685	FALSE
1987	2066	0.874286	0.121794	FALSE
1988	2067	0.869048	0.121794	FALSE
1989	2068	0.884615	0.121794	FALSE
1990	2069	0.88141	0.119685	FALSE
1991	2070	0.883077	0.121794	FALSE
1992	2071	0.884615	0.127297	FALSE
1993	2072	0.88	0.127297	FALSE
1994	2073	0.88	0.127297	FALSE
1995	2074	0.88	0.127297	FALSE
1996	2075	0.878205	0.127297	FALSE
1997	2076	0.87291	0.127297	FALSE
1998	2077	0.887681	0.127297	FALSE
[truncated: 27,805 more rows]

## Sheet: Figure 4a
Figure 4a
			FSE in vitro 88 nt Data Driven Model			FSE in-cell Data Driven Model
Genome coordinate	Nucleotide		Paired	DMS reactivity (filtered, normalized)		Paired	DMS reactivity (filtered, normalized)
13408	U					13367
13409	A					0	0.415
13410	G					13490
13411	U					13489
13412	U					13488
13413	G					13487
13414	U					13486
13415	G					13485
13416	A					0	0.559
13417	U					0
13418	C					0	0.787
13419	A					0	1
13420	A					0	0.919
13421	C					0	0.158
13422	U					0
13423	C					13478	0
13424	C					13477	0
13425	G					13476
13426	C					13475	0
13427	G					13474
13428	A					13473	0
13429	A					13472	0
13430	C					13471	0
13431	C					13470	0
13432	C					13469	0.149
13433	A					0	1
13434	U					13453
13435	G					13452
13436	C					13451	0.157
13437	U					0
13438	U					13449
13439	C					13448	0.107
13440	A					13447	0.232
13441	G					13446
13442	U					0
13443	C					0	0.938
13444	A					0	1
13445	G					0
13446	C					13441	0.127
13447	U					13440
13448	G					13439
13449	A					13438	0.174
13450	U					0
13451	G					13436
13452	C					13435	0
13453	A					13434	0.546
13454	C					0	1
13455	A					0	0.764
13456	A					0	0.734
13457	U					0
13458	C					0	0.661
13459	G					0
13460	U					0
13461	U					0
13462	U		0			0
13463	U		0			0
13464	U		13475			0
13465	A		13474	0.083		0	0.334
13466	A		13473	0.063		0	0.513
13467	A		13472	0		0	0.45
13468	C		0	0.181		0	0.473
13469	G		0			13432
13470	G		0			13431
13471	G		0			13430
13472	U		13467			13429
13473	U		13466			13428
13474	U		13465			13427
13475	G		13464			13426
13476	C		13503	0.097		13425	0
13477	G		13502			13424
13478	G		13501			13423
13479	U		13500			0
13480	G		13499			0
13481	U		13498			0
13482	A		13497	0.06		0	0.575
13483	A		13496	0.205		0	0.627
13484	G		13495			0
13485	U		0			13415
13486	G		0			13414
13487	C		0	1		13413	0.45
13488	A		0	0.983		13412	0.279
13489	G		13541			13411
13490	C		13540	0.174		13410	0
13491	C		13539	0.197		0	0
13492	C		13538	0.128		0	0.139
13493	G		0
13494	U		0
13495	C		13484	0.097
13496	U		13483
13497	U		13482
13498	A		13481	0.072
13499	C		13480	0.133
13500	A		13479	0.076
13501	C		13478	0.062
13502	C		13477	0
13503	G		13476
13504	U		0
13505	G		0
13506	C		0	0.98
13507	G		13530
13508	G		13529
13509	C		13528	0.275
13510	A		13527	0.306
13511	C		13525	0.16
13512	A		13524	0.159
13513	G		13523
13514	G		0
13515	C		0	1
13516	A		0	0.807
13517	C		0	0.517
13518	U		0
13519	A		0	0.402
13520	G		0
13521	U		0
13522	A		0	0.496
13523	C		13513	0.25
13524	U		13512
13525	G		13511
13526	A		0	0.907
13527	U		13510
13528	G		13509
13529	U		13508
13530	C		13507	0
13531	G		0
13532	U		0
13533	A		0	0
13534	U		0
13535	A		0	0.141
13536	C		0	0.235
13537	A		0	0.16
13538	G		13492
13539	G		13491
13540	G		13490
13541	C		13489	0
13542	U		0
13543	U		0
13544	U		0
13545	U		0
13546	G		0

## Sheet: Figure 4c
Figure 4c
Construct	Start coordinate	End coordinate	Fwd primer + T7 promoter	Rev primer	in vitro transcribed RNA sequence
88 nt	13459	13546	TAATACGACTCACTATAGGGTTTTTAAACGGGTTTGCGGTG	CAAAAGCCCTGTATACGACATCAGT	GGGUUUUUAAACGGGUUUGCGGUGUAAGUGCAGCCCGUCUUACACCGUGCGGCACAGGCACUAGUACUGAUGUCGUAUACAGGGCUUUUG
283 nt	13342	13624	TAATACGACTCACTATAGGGCCCTGTGGGTTTTACACTTAAAAAC	CTTCGTCCTTTTCTTGGAAGCGACA	GGGCCCUGUGGGUUUUACACUUAAAAACACAGUCUGUACCGUCUGCGGUAUGUGGAAAGGUUAUGGCUGUAGUUGUGAUCAACUCCGCGAACCCAUGCUUCAGUCAGCUGAUGCACAAUCGUUUUUAAACGGGUUUGCGGUGUAAGUGCAGCCCGUCUUACACCGUGCGGCACAGGCACUAGUACUGAUGUCGUAUACAGGGCUUUUGACAUCUACAAUGAUAAAGUAGCUGGUUUUGCUAAAUUCCUAAAAACUAAUUGUUGUCGCUUCCAAGAAAAGGACGAAG
2924 nt	12686	15609	TAATACGACTCACTATAGAATAATGAGCTTAGTCCTGTTGCACTACG	TAAATTGCGGACATACTTATCGGCAATTTTGTTACC	GAAUAAUGAGCUUAGUCCUGUUGCACUACGACAGAUGUCUUGUGCUGCCGGUACUACACAAACUGCUUGCACUGAUGACAAUGCGUUAGCUUACUACAACACAACAAAGGGAGGUAGGUUUGUACUUGCACUGUUAUCCGAUUUACAGGAUUUGAAAUGGGCUAGAUUCCCUAAGAGUGAUGGAACUGGUACUAUCUAUACAGAACUGGAACCACCUUGUAGGUUUGUUACAGACACACCUAAAGGUCCUAAAGUGAAGUAUUUAUACUUUAUUAAAGGAUUAAACAACCUAAAUAGAGGUAUGGUACUUGGUAGUUUAGCUGCCACAGUACGUCUACAAGCUGGUAAUGCAACAGAAGUGCCUGCCAAUUCAACUGUAUUAUCUUUCUGUGCUUUUGC…
			Filtered DMS Reactivities								Filtered, normalized to maximum DMS Reactivities
Genome coordinate	Nucleotide		Vero in-cell	88 nt in vitro	283 nt in vitro	2924 nt in vitro	whole genome in vitro	Huh7 in-cell	Vero in-cell replicate 2		Vero in-cell	88 nt in vitro	283 nt in vitro	2924 nt in vitro	whole genome in vitro	Huh7 in-cell	Vero in-cell replicate 2
13369	A		0.01173		0.00663	0.02435	0.01392	0.01052	0.01317		0.136554		0.055333	0.124171	0.0795838	0.094299	0.117673
13370	G
13371	U
13372	C		0.00967		0	0.03102	0.01786	0.01426	0.01223		0.112573		0	0.158185	0.10211	0.127824	0.109274
13373	U
13374	G
13375	U
13376	A		0.00781		0	0.00973	0.01491	0.00707	0.00948		0.0909197		0	0.0496175	0.0852438	0.063374	0.0847034
13377	C		0.01028		0	0.01405	0.0162	0.01379	0.01413		0.119674		0	0.0716471	0.0926191	0.123611	0.126251
13378	C		0.00562		0	0.0067	0.00811	0.00709	0.00702		0.0654249		0	0.0341662	0.0463667	0.0635532	0.0627234
13379	G
13380	U
13381	C		0.01086		0.00504	0.05336	0.02486	0.01625	0.01435		0.126426		0.0420631	0.272106	0.14213	0.145662	0.128217
13382	U
13383	G
13384	C		0.011		0	0.01585	0.01554	0.01188	0.01334		0.128056		0	0.0808261	0.0888457	0.10649	0.119192
13385	G
13386	G
13387	U
13388	A		0.01145		0.01412	0.02719	0.03209	0.01611	0.01579		0.133295		0.117843	0.138654	0.183466	0.144407	0.141083
13389	U
13390	G
13391	U
13392	G
13393	G
13394	A		0.01676		0.00736	0.04574	0.03406	0.02273	0.0232		0.195111		0.0614255	0.233248	0.194729	0.203747	0.207291
13395	A		0.02757		0.02334	0.07523	0.05325	0.03724	0.03593		0.320955		0.194792	0.383631	0.304442	0.333811	0.321033
13396	A		0.03098		0.03875	0.08164	0.06068	0.03872	0.03964		0.360652		0.323402	0.416318	0.346921	0.347078	0.354182
13397	G
13398	G
13399	U
13400	U
13401	A		0.01846		0.02404	0.03554	0.04157	0.01817	0.02331		0.214901		0.200634	0.181234	0.237665	0.162872	0.208274
13402	U
13403	G
13404	G
13405	C		0		0	0.00715	0.00749	0.00211	0		0		0	0.036461	0.042822	0.0189136	0
13406	U
13407	G
13408	U
13409	A		0.02157		0.03557	0.03792	0.04759	0.02225	0.02522		0.251106		0.296862	0.193371	0.272083	0.199444	0.22534
13410	G
13411	U
13412	U
13413	G
13414	U
13415	G
13416	A		0.02915		0.05287	0.06988	0.0733	0.03094	0.0354		0.339348		0.441245	0.356349	0.419073	0.27734	0.316297
13417	U
13418	C		0.041		0.07839	0.05803	0.07949	0.05359	0.05925		0.477299		0.654231	0.29592	0.454462	0.480369	0.529396
13419	A		0.07989		0.04682	0.15272	0.11361	0.11156	0.11192		0.930035		0.390753	0.778786	0.649534	1	1
13420	A		0.04794		0.07722	0.11428	0.10661	0.0713	0.0692		0.558091		0.644467	0.582764	0.609513	0.639118	0.618299
13421	C		0.00829		0.01271	0.01912	0.02238	0.01111	0.01204		0.0965076		0.106076	0.0975013	0.127952	0.0995877	0.107577
13422	U
13423	C		0		0	0.0027	0	0.00279	0		0		0	0.0137685	0	0.025009	0
13424	C		0		0	0.00657	0	0.00282	0		0		0	0.0335033	0	0.0252779	0
13425	G
13426	C		0		0	0.00391	0.00628	0.0032	0		0		0	0.0199388	0.0359042	0.0286841	0
13427	G
13428	A		0		0	0.00585	0.00567	0.00186	0		0		0	0.0298317	0.0324167	0.0166726	0
13429	A		0		0	0.00989	0.00667	0.0023	0.00508		0		0	0.0504335	0.0381339	0.0206167	0.0453896
13430	C		0		0	0.0043	0	0.00164	0		0		0	0.0219276	0	0.0147006	0
13431	C		0		0	0.00705	0	0.00225	0		0		0	0.035951	0	0.0201685	0
13432	C		0.00782		0.00716	0.02133	0.01326	0.0091	0.01028		0.0910361		0.0597563	0.108771	0.0758104	0.0815705	0.0918513
13433	A		0.0859		0.10087	0.19582	0.16113	0.10695	0.11119		1		0.841846	0.998572	0.921217	0.958677	0.993477
13434	U
13435	G
13436	C		0.00816		0	0.00768	0.00808	0.00483	0.00933		0.0949942		0	0.0391637	0.0461952	0.0432951	0.0833631
13437	U
13438	U
13439	C		0.0056		0	0.00315	0.00629	0.0034	0.00643		0.0651921		0	0.0160632	0.0359614	0.0304769	0.0574518
13440	A		0.01217		0	0.01066	0.01214	0.00645	0.0131		0.141676		0	0.05436	0.0694071	0.0578164	0.117048
13441	G
13442	U
13443	C		0.04874		0.06718	0.11632	0.10142	0.06957	0.06762		0.567404		0.560674	0.593167	0.579841	0.623611	0.604182
13444	A		0.05404		0.06938	0.11878	0.10672	0.07451	0.07222		0.629104		0.579035	0.605711	0.610142	0.667892	0.645282
13445	G
13446	C		0.00653		0	0.00791	0.01213	0.00584	0.00754		0.0760186		0	0.0403366	0.06935	0.0523485	0.0673695
13447	U
13448	G
13449	A		0.00902		0	0.0101	0.01126	0.00557	0.00984		0.105006		0	0.0515043	0.064376	0.0499283	0.0879199
13450	U
13451	G
13452	C		0		0	0.00332	0.00848	0.00306	0.00668		0		0	0.0169301	0.0484821	0.0274292	0.0596855
13453	A		0.02863		0.03697	0.07838	0.06816	0.03805	0.03776		0.333295		0.308546	0.399694	0.389686	0.341072	0.337384
13454	C		0.07022		0.11982	0.1961	0.17491	0.10025	0.09725		0.817462		1	1	1	0.89862	0.868924
13455	A		0.03975		0.03565	0.08966	0.08918	0.05409	0.05649		0.462747		0.29753	0.457216	0.509862	0.484851	0.504736
13456	A		0.03822		0.04701	0.09733	0.08464	0.05356	0.05269		0.444936		0.392339	0.496328	0.483906	0.4801	0.470783
13457	U
13458	C		0.03437		0.05364	0.1035	0.08242	0.05004	0.04659		0.400116		0.447672	0.527792	0.471214	0.448548	0.416279
13459	G
13460	U
13461	U
13462	U
13463	U
13464	U
13465	A		0.01739	0.0042	0.01726	0.03992	0.04011	0.02166	0.02339		0.202445	0.0804906	0.144049	0.20357	0.229318	0.194156	0.208989
13466	A		0.02683	0.00319	0.02283	0.06524	0.05411	0.0337	0.0371		0.31234	0.0611345	0.190536	0.332687	0.309359	0.30208	0.331487
13467	A		0.02345	0	0.02448	0.05075	0.0503	0.02919	0.03183		0.272992	0	0.204306	0.258797	0.287576	0.261653	0.2844
13468	C		0.02467	0.00912	0.04449	0.07449	0.06599	0.03566	0.03357		0.287194	0.17478	0.371307	0.379857	0.37728	0.319649	0.299946
13469	G
13470	G
13471	G
13472	U
13473	U
13474	U
13475	G
13476	C		0	0.00491	0	0.00191	0	0.00099	0		0	0.0940974	0	0.00973993	0	0.00887415	0
13477	G
13478	G
13479	U
13480	G
13481	U
13482	A		0.0304	0.00302	0.0076	0.09212	0.04616	0.04063	0.04024		0.3539	0.0578766	0.0634285	0.46976	0.263907	0.364199	0.359543
13483	A		0.0331	0.01034	0.01227	0.07435	0.04658	0.04349	0.04274		0.385332	0.19816	0.102404	0.379143	0.266308	0.389835	0.38188
13484	G
13485	U
13486	G
13487	C		0.02369	0.05136	0.05018	0.01643	0.04809	0.02516	0.03113		0.275786	0.984285	0.418795	0.0837838	0.274941	0.225529	0.278145
13488	A		0.01469	0.04965	0.01305	0.01774	0.02362	0.01394	0.01837		0.171013	0.951514	0.108913	0.090464	0.135041	0.124955	0.164135
13489	G
13490	C		0	0.00879	0	0.01111	0.00747	0.00356	0		0	0.168455	0	0.0566548	0.0427077	0.0319111	0
13491	C		0	0.00995	0	0.02038	0.00717	0.00481	0		0	0.190686	0	0.103927	0.0409925	0.0431158	0
13492	C		0.00721	0.00646	0.00944	0.02705	0.01225	0.00597	0.00884		0.0839348	0.123802	0.0787848	0.13794	0.070036	0.0535138	0.078985
13493	G
13494	U
13495	C		0.01672	0.00492	0.03903	0.03083	0.03472	0.01937	0.02207		0.194645	0.094289	0.325739	0.157216	0.198502	0.173629	0.197194
13496	U
13497	U
13498	A		0.04646	0.00362	0.04447	0.08454	0.07611	0.05828	0.06042		0.540861	0.0693752	0.37114	0.431107	0.435138	0.522409	0.53985
13499	C		0.04447	0.00673	0.05577	0.08754	0.07732	0.06061	0.06159		0.517695	0.128977	0.465448	0.446405	0.442056	0.543295	0.550304
13500	A		0.03182	0.00382	0.0522	0.05186	0.0537	0.0378	0.04203		0.370431	0.0732081	0.435653	0.264457	0.307015	0.338831	0.375536
13501	C		0.02576	0.00315	0.06579	0.01889	0.05011	0.0311	0.03477		0.299884	0.060368	0.549074	0.0963284	0.28649	0.278774	0.310668
13502	C		0.01718	0	0.04383	0.01952	0.03854	0.02204	0.02159		0.2	0	0.365799	0.0995411	0.220342	0.197562	0.192906
13503	G
13504	U
13505	G
13506	C		0.01831	0.04951	0.00746	0.04378	0.03566	0.03112	0.02425		0.213155	0.948831	0.0622601	0.223253	0.203876	0.278953	0.216673
13507	G
13508	G
13509	C		0	0.01388	0	0.00341	0.00609	0.00116	0		0	0.266002	0	0.0173891	0.0348179	0.010398	0
13510	A		0.01193	0.01547	0	0.01487	0.0142	0.0066	0.01343		0.138882	0.296474	0	0.0758287	0.0811846	0.059161	0.119996
13511	C		0.00588	0.0081	0	0.01731	0.01498	0.00678	0.00705		0.0684517	0.155232	0	0.0882713	0.085644	0.0607745	0.0629914
13512	A		0.01136	0.00804	0	0.01903	0.02315	0.01264	0.0135		0.132247	0.154082	0	0.0970423	0.132354	0.113302	0.120622
13513	G
13514	G
13515	C		0.00618	0.05218	0.00741	0.01642	0.01334	0.00679	0.00777		0.0719441	1	0.0618428	0.0837328	0.0762678	0.0608641	0.0694246
13516	A		0.04952	0.04078	0.08252	0.06618	0.08913	0.05667	0.06354		0.576484	0.781525	0.6887	0.337481	0.509576	0.507978	0.567727
13517	C		0.04694	0.0261	0.07514	0.09694	0.08777	0.06695	0.0656		0.546449	0.500192	0.627107	0.49434	0.501801	0.600125	0.586133
13518	U
13519	A		0.03427	0.02032	0.06502	0.05811	0.05505	0.03176	0.04373		0.398952	0.389421	0.542647	0.296328	0.314733	0.28469	0.390726
13520	G
13521	U
13522	A		0.02158	0.02503	0.01105	0.05889	0.03594	0.02355	0.02801		0.251222	0.479686	0.0922217	0.300306	0.205477	0.211097	0.250268
13523	C		0.01245	0.01264	0.00537	0.05767	0.02947	0.01636	0.0171		0.144936	0.242238	0.0448172	0.294085	0.168487	0.146648	0.152788
13524	U
13525	G
13526	A		0.02211	0.04582	0.02258	0.04605	0.04007	0.02025	0.02871		0.257392	0.878114	0.188449	0.234829	0.229089	0.181517	0.256523
13527	U
13528	G
13529	U
13530	C		0.00735	0	0	0.017	0.01702	0.00655	0.00896		0.0855646	0	0	0.0866905	0.0973072	0.0587128	0.0800572
13531	G
13532	U
13533	A		0.02944	0	0.01567	0.06455	0.05948	0.04079	0.04129		0.342724	0	0.13078	0.329169	0.340061	0.365633	0.368924
13534	U
13535	A		0.02297	0.00712	0.02492	0.03838	0.04126	0.02129	0.03001		0.267404	0.136451	0.207979	0.195716	0.235893	0.190839	0.268138
13536	C		0.01959	0.01186	0.00553	0.0235	0.03877	0.02163	0.02659		0.228056	0.22729	0.0461526	0.119837	0.221657	0.193887	0.23758
13537	A		0.02507	0.00809	0	0.04916	0.04336	0.03106	0.03383		0.291851	0.15504	0	0.250688	0.247899	0.278415	0.302269
13538	G
13539	G
13540	G
13541	C		0.05299	0	0	0.12664	0.10298	0.08097	0.06994		0.61688	0	0	0.645793	0.58876	0.725798	0.624911
13542	U
13543	U
13544	U
13545	U
13546	G
13547	A		0.02544		0.02857	0.03912	0.0338	0.02002	0.03075		0.296158		0.238441	0.19949	0.193242	0.179455	0.27475
13548	C		0.00705		0.02681	0.01263	0.01245	0.00488	0.00844		0.0820722		0.223752	0.0644059	0.0711795	0.0437433	0.075411
13549	A		0.01488		0.01628	0.03593	0.02048	0.01387	0.01815		0.173225		0.13587	0.183223	0.117089	0.124328	0.162169
13550	U
13551	C		0.02487		0.0249	0.07903	0.04948	0.03882	0.03423		0.289523		0.207812	0.403009	0.282888	0.347974	0.305843
13552	U
13553	A		0.03639		0.02088	0.06887	0.06777	0.05485	0.04809		0.423632		0.174261	0.351198	0.387456	0.491664	0.429682
13554	C		0.04171		0.02431	0.12723	0.09184	0.06969	0.05805		0.485565		0.202888	0.648802	0.52507	0.624686	0.518674
13555	A		0.04474		0.02503	0.08391	0.06979	0.06226	0.05817		0.520838		0.208897	0.427894	0.399005	0.558085	0.519746
13556	A		0.0523		0.03373	0.09176	0.08364	0.06937	0.06905		0.608847		0.281506	0.467925	0.478189	0.621818	0.616959
13557	U
13558	G
13559	A		0.02711		0.03425	0.04262	0.0393	0.02336	0.03307		0.3156		0.285845	0.217338	0.224687	0.209394	0.295479
13560	U
13561	A		0.02084		0.037	0.02526	0.02875	0.01656	0.02571		0.242608		0.308797	0.128812	0.16437	0.14844	0.229718
13562	A		0.02186		0.03714	0.02271	0.02633	0.01624	0.02613		0.254482		0.309965	0.115808	0.150535	0.145572	0.23347
13563	A		0.02497		0.04646	0.02814	0.03075	0.01771	0.02838		0.290687		0.387748	0.143498	0.175805	0.158749	0.253574
13564	G
13565	U
13566	A		0.01136		0.0154	0.01662	0.0152	0.0046	0.0121		0.132247		0.128526	0.0847527	0.0869018	0.0412334	0.108113
13567	G
13568	C		0.01412		0.05427	0.01285	0.0091	0.01095	0.01845		0.164377		0.452929	0.0655278	0.0520268	0.0981535	0.16485
13569	U
13570	G
13571	G
13572	U
13573	U
13574	U
13575	U
13576	G
13577	C		0.04508		0.03911	0.11313	0.08181	0.06808	0.06474		0.524796		0.326406	0.5769	0.467726	0.610255	0.578449
13578	U
13579	A		0.01861		0.01434	0.03918	0.03309	0.02509	0.02599		0.216647		0.11968	0.199796	0.189183	0.224901	0.232219
13580	A		0.0178		0.02122	0.03945	0.03498	0.01778	0.02339		0.207218		0.177099	0.201173	0.199989	0.159376	0.208989
13581	A		0.0129		0.02972	0.02574	0.02726	0.00881	0.01495		0.150175		0.248039	0.13126	0.155852	0.078971	0.133578
13582	U
13583	U
13584	C		0		0.03568	0.00864	0.01868	0.00241	0.00548		0		0.29778	0.0440592	0.106798	0.0216027	0.0489635
13585	C		0		0.02829	0.01957	0.01437	0.00192	0		0		0.236104	0.099796	0.0821565	0.0172105	0
13586	U
13587	A		0.01206		0.01165	0.02242	0.01983	0.01513	0.01652		0.140396		0.0972292	0.114329	0.113373	0.135622	0.147605
13588	A		0.01128		0.02294	0.02355	0.0279	0.00907	0.01401		0.131315		0.191454	0.120092	0.159511	0.0813015	0.125179
13589	A		0.00774		0.02604	0.02301	0.02225	0.0048	0.00909		0.0901048		0.217326	0.117338	0.127208	0.0430262	0.0812187
13590	A		0.00851		0.02395	0.02039	0.02823	0.00416	0.00976		0.0990687		0.199883	0.103978	0.161397	0.0372894	0.0872051
13591	A		0.01121		0.02636	0.02544	0.03174	0.00558	0.01244		0.130501		0.219997	0.12973	0.181465	0.0500179	0.111151
13592	C		0.00659		0.03302	0.03143	0.04352	0.0038	0.00799		0.0767171		0.27558	0.160275	0.248814	0.0340624	0.0713903
13593	U
13594	A		0.01051		0.02474	0.02639	0.02617	0.01021	0.01375		0.122352		0.206476	0.134574	0.14962	0.0915203	0.122856
13595	A		0.0194		0.02802	0.03999	0.03323	0.02433	0.02636		0.225844		0.233851	0.203927	0.189983	0.218089	0.235525
13596	U
13597	U

## Sheet: Figure 5a
Figure 5a
DMS reactivities (filtered, normalized)
Genome coordinate	Nucleotide	Cluster 1	Cluster 2
13434	U
13435	G
13436	C	0	0
13437	U
13438	U
13439	C	0	0
13440	A	0.00777	0.004
13441	G
13442	U
13443	C	0.04789	0.04208
13444	A	0.05376	0.0475
13445	G
13446	C	0	0
13447	U
13448	G
13449	A	0	0
13450	U
13451	G
13452	C	0	0
13453	A	0.03963	0.01841
13454	C	0.0857	0.06006
13455	A	0.043	0.03382
13456	A	0.04235	0.02794
13457	U
13458	C	0.04373	0.03494
13459	G
13460	U
13461	U
13462	U
13463	U
13464	U
13465	A	0.0225	0.01624
13466	A	0.03815	0.01935
13467	A	0.03192	0.01652
13468	C	0.04492	0.01635
13469	G
13470	G
13471	G
13472	U
13473	U
13474	U
13475	G
13476	C	0	0
13477	G
13478	G
13479	U
13480	G
13481	U
13482	A	0.02226	0.02746
13483	A	0.02509	0.03027
13484	G
13485	U
13486	G
13487	C	0.06045	0.00191
13488	A	0.02773	0.00476
13489	G
13490	C	0	0
13491	C	0	0
13492	C	0	0
13493	G
13494	U
13495	C	0.03842	0.00559
13496	U
13497	U
13498	A	0.04879	0.03017
13499	C	0.05419	0.03663
13500	A	0.0474	0.017
13501	C	0.0717	0.00819
13502	C	0.04371	0.00907
13503	G
13504	U
13505	G
13506	C	0.00124	0.02013
13507	G
13508	G
13509	C	0	0
13510	A	0	0
13511	C	0	0
13512	A	0.00346	0.00833
13513	G
13514	G
13515	C	0	0
13516	A	0.08151	0.02024
13517	C	0.06002	0.03132
13518	U
13519	A	0.06005	0.00991
13520	G
13521	U
13522	A	0.01045	0.01405
13523	C	0.00162	0.01106
13524	U
13525	G
13526	A	0.02856	0.0083
13527	U
13528	G
13529	U
13530	C	0	0
13531	G
13532	U
13533	A	0.01674	0.0246
13534	U
13535	A	0.03843	0.00978
13536	C	0.04736	0.0053
13537	A	0.03753	0.0149
13538	G
13539	G
13540	G
13541	C	0.00617	0.05604
13542	U
13543	U
13544	U
13545	U
13546	G
13547	A	0.0371	0.00373
13548	C	0.00769	0.00305
13549	A	0.00674	0.01012
13550	U
13551	C	0.0029	0.02594
13552	U
13553	A	0.00271	0.01762
13554	C	0.00306	0.02159
13555	A	0.02146	0.01623
13556	A	0.02618	0.0192
13557	U
13558	G
13559	A	0.04452	0.00942
13560	U
13561	A	0.0401	0.00428
13562	A	0.04149	0.00374
13563	A	0.03749	0.00905
13564	G
13565	U
13566	A	0	0
13567	G
13568	C	0.02375	0.00262

[truncated: 23 more sheets: Figure 5b, Figure 5c, Figure 6b, Figure S1, Figure S2b, Figure S2c, Figure S3, Figure S4, Figure S5, Figure S6a, Figure S6b, Figure S7a, Figure S7b, Figure S7c, Figure S8a, Figure S8b, Figure S9a, Figure S9b, Figure S10a, Figure S10b …]
